# Supplementary material for: Revisiting the Hunter-Sanders Model for π–π Interactions
Source: J Am Chem Soc. 2025 May 29;147(23):19738–50. doi: 10.1021/jacs.5c03169 (PMC12164356; doi:10.1021/jacs.5c03169)
Supplement: Supplementary file 1 [file ja5c03169_si_001.xlsx]

## Sheet: Benzene-parallel
Benzene-benzene parallel stacked dimer		SAPT2+3/def2-TZVPD					Hunter-Sanders (Eq 1)			Carter-Fenk-Herbert (Eq 2)			SAPT2+3(dMP2)/aug-cc-pVTZ
x	z	Elec	Exch	Ind	Disp	SAPT2+3	EvdW	Eelec	Eint(HS)	Eint(CFH)			Elec	Exch	Ind	Disp	E(SAPT)	dMP2
-5	2.6	-1.65819	3.61368	-0.420811	-3.14364	-1.60896	-1.36425	-0.769948	-2.1342	-0.296819			-1.64513	3.61234	-0.28097	-3.32086	-1.63463	0.143834
-5	2.7	-1.36677	2.8091	-0.331959	-2.8014	-1.69102	-1.41607	-0.724062	-2.14014	-0.95127			-1.35619	2.80802	-0.225369	-2.94994	-1.72348	0.109096
-5	2.8	-1.13302	2.18206	-0.263159	-2.50074	-1.71486	-1.4091	-0.67913	-2.08823	-1.31614			-1.12467	2.18115	-0.18146	-2.62634	-1.75133	0.0830975
-5	2.9	-0.944948	1.69376	-0.209745	-2.23559	-1.69653	-1.36576	-0.635527	-2.00129	-1.49136			-0.938218	1.69292	-0.14675	-2.34179	-1.73384	0.0636308
-5	3	-0.79291	1.31391	-0.168161	-2.00121	-1.64837	-1.30107	-0.593516	-1.89459	-1.5458			-0.787539	1.31304	-0.119376	-2.09149	-1.68537	0.0489603
-5	3.1	-0.669652	1.01849	-0.135692	-1.79458	-1.58143	-1.22498	-0.553278	-1.77826	-1.52611			-0.665237	1.01769	-0.097764	-1.87091	-1.61622	0.0378669
-5	3.2	-0.569164	0.788978	-0.110257	-1.61154	-1.50198	-1.14404	-0.514924	-1.65896	-1.46328			-0.565479	0.788232	-0.0806774	-1.67618	-1.5341	0.0294514
-5	3.3	-0.486798	0.610788	-0.0902658	-1.44913	-1.4154	-1.06244	-0.478514	-1.54096	-1.37749			-0.483671	0.610092	-0.0671228	-1.504	-1.4447	0.0230492
-5	3.4	-0.41889	0.472542	-0.0744948	-1.30481	-1.32565	-0.982834	-0.444067	-1.4269	-1.28155			-0.416196	0.471884	-0.0563309	-1.35126	-1.35191	0.0181681
-5	3.5	-0.362561	0.365361	-0.0619997	-1.17632	-1.23552	-0.906788	-0.411572	-1.31836	-1.18334			-0.360183	0.364725	-0.0476704	-1.21604	-1.25917	0.0144344
-5	3.6	-0.315519	0.282313	-0.0520557	-1.06197	-1.14723	-0.835177	-0.380995	-1.21617	-1.08753			-0.313384	0.281695	-0.0406849	-1.09594	-1.16832	0.0115733
-5	3.7	-0.275969	0.218001	-0.0440959	-0.959968	-1.06203	-0.768409	-0.352284	-1.12069	-0.996701			-0.274023	0.217403	-0.0349995	-0.98913	-1.08075	0.00937539
-5	3.8	-0.242483	0.168227	-0.0376847	-0.868871	-0.980812	-0.706587	-0.325376	-1.03196	-0.912105			-0.240693	0.167657	-0.0303345	-0.894009	-0.99738	0.00768577
-5	3.9	-0.213935	0.129724	-0.0324808	-0.787418	-0.904109	-0.649625	-0.300199	-0.949824	-0.834203			-0.212275	0.129201	-0.0264868	-0.80905	-0.918611	0.00637024
-5	4	-0.18942	0.0999551	-0.0282235	-0.7145	-0.832188	-0.597319	-0.276678	-0.873997	-0.762975			-0.187895	0.099484	-0.023271	-0.733301	-0.844983	0.00535271
-4.8	2.6	-2.16148	4.98577	-0.568193	-3.78284	-1.52673	-1.32985	-0.903344	-2.23319	1.06504			-2.14442	4.98494	-0.367564	-3.99761	-1.52466	0.206825
-4.8	2.7	-1.75451	3.86531	-0.44559	-3.35367	-1.68845	-1.46448	-0.838618	-2.3031	-0.183989			-1.74109	3.86453	-0.29446	-3.5344	-1.70542	0.155372
-4.8	2.8	-1.43114	2.99429	-0.351138	-2.97919	-1.76717	-1.50716	-0.777176	-2.28434	-0.934398			-1.42044	2.99348	-0.236587	-3.1302	-1.79375	0.117271
-4.8	2.9	-1.1735	2.31775	-0.278174	-2.65143	-1.78535	-1.49136	-0.719125	-2.21049	-1.35283			-1.1652	2.317	-0.190915	-2.77885	-1.81797	0.0888603
-4.8	3	-0.967672	1.79273	-0.221646	-2.36374	-1.76033	-1.43963	-0.664489	-2.10412	-1.55521			-0.961112	1.79195	-0.15474	-2.47095	-1.79485	0.0677491
-4.8	3.1	-0.802644	1.38562	-0.17772	-2.11023	-1.70498	-1.36707	-0.613231	-1.9803	-1.62082			-0.797428	1.38486	-0.126167	-2.20099	-1.73972	0.0519286
-4.8	3.2	-0.669749	1.07028	-0.14348	-1.88668	-1.62963	-1.28372	-0.565266	-1.84899	-1.60299			-0.665624	1.06948	-0.103574	-1.96382	-1.66354	0.0400282
-4.8	3.3	-0.562388	0.826079	-0.116697	-1.68984	-1.54285	-1.19613	-0.520484	-1.71661	-1.53689			-0.559009	0.825336	-0.0856728	-1.75509	-1.57444	0.0310475
-4.8	3.4	-0.475137	0.637168	-0.0956731	-1.51574	-1.44938	-1.1085	-0.478752	-1.58725	-1.44528			-0.472326	0.63647	-0.0714245	-1.57107	-1.47835	0.0242446
-4.8	3.5	-0.403833	0.491133	-0.0791003	-1.36151	-1.35331	-1.02347	-0.439924	-1.46339	-1.34251			-0.401452	0.490463	-0.0600412	-1.40856	-1.37959	0.0190797
-4.8	3.6	-0.345218	0.378323	-0.0659778	-1.22462	-1.2575	-0.942565	-0.403848	-1.34641	-1.23735			-0.343158	0.377667	-0.0508885	-1.26459	-1.28097	0.0151476
-4.8	3.7	-0.296711	0.291231	-0.0555294	-1.10311	-1.16412	-0.86663	-0.370371	-1.237	-1.13493			-0.294894	0.290586	-0.0434767	-1.13726	-1.18505	0.0121485
-4.8	3.8	-0.256305	0.224036	-0.0471563	-0.995018	-1.07444	-0.796025	-0.339338	-1.13536	-1.03804			-0.254678	0.223407	-0.0374191	-1.02431	-1.093	0.00987013
-4.8	3.9	-0.222412	0.172221	-0.0403995	-0.89873	-0.98932	-0.730811	-0.310599	-1.04141	-0.948039			-0.220943	0.171622	-0.0324489	-0.923959	-1.00573	0.00811093
-4.8	4	-0.193784	0.132289	-0.0348998	-0.81285	-0.909246	-0.670857	-0.284006	-0.954862	-0.865381			-0.19245	0.131743	-0.0283418	-0.834525	-0.923574	0.00674328
-4.6	2.6	-2.80053	6.73966	-0.751312	-4.52962	-1.3418	-1.19913	-1.03231	-2.23145	3.39535			-2.77936	6.73947	-0.465198	-4.786	-1.29108	0.294514
-4.6	2.7	-2.2422	5.2124	-0.586302	-3.99527	-1.61137	-1.45298	-0.94648	-2.39946	1.21671			-2.22588	5.21204	-0.373273	-4.21017	-1.59728	0.219123
-4.6	2.8	-1.80211	4.02777	-0.45971	-3.5322	-1.76626	-1.56992	-0.866971	-2.43689	-0.147321			-1.78922	4.02725	-0.300154	-3.71154	-1.77366	0.163814
-4.6	2.9	-1.45467	3.1098	-0.362313	-3.12938	-1.83656	-1.59811	-0.793456	-2.39156	-0.961841			-1.44466	3.10913	-0.24206	-3.27973	-1.85732	0.123113
-4.6	3	-1.17985	2.39915	-0.287161	-2.77761	-1.84547	-1.57017	-0.725583	-2.29575	-1.41289			-1.17197	2.39839	-0.196015	-2.90408	-1.87367	0.0929915
-4.6	3.1	-0.961807	1.84945	-0.228997	-2.46997	-1.81132	-1.50812	-0.662995	-2.17112	-1.62896			-0.955672	1.84875	-0.159582	-2.57668	-1.84319	0.0705619
-4.6	3.2	-0.788295	1.42462	-0.183842	-2.20014	-1.74766	-1.4267	-0.605338	-2.03203	-1.69733			-0.783424	1.42394	-0.13063	-2.29003	-1.78015	0.0539007
-4.6	3.3	-0.649554	1.09665	-0.148671	-1.96207	-1.66365	-1.33565	-0.552267	-1.88792	-1.6763			-0.645819	1.09592	-0.10765	-2.03886	-1.6964	0.0414287
-4.6	3.4	-0.538429	0.843507	-0.121179	-1.75344	-1.56955	-1.24137	-0.503452	-1.74482	-1.60411			-0.53542	0.842838	-0.0893488	-1.81835	-1.60028	0.0320562
-4.6	3.5	-0.448862	0.648341	-0.0996035	-1.56942	-1.46955	-1.14791	-0.458579	-1.60649	-1.50529			-0.446416	0.647702	-0.0747265	-1.62441	-1.49785	0.0249928
-4.6	3.6	-0.376288	0.497985	-0.0825957	-1.40683	-1.36773	-1.05777	-0.417353	-1.47512	-1.3952			-0.374275	0.497352	-0.0629841	-1.45355	-1.39345	0.0196556
-4.6	3.7	-0.31716	0.382233	-0.069115	-1.26288	-1.26692	-0.972411	-0.379495	-1.35191	-1.28313			-0.315469	0.381595	-0.0535085	-1.30255	-1.28994	0.0156093
-4.6	3.8	-0.268669	0.293177	-0.0583644	-1.13538	-1.16924	-0.892584	-0.344746	-1.23733	-1.17445			-0.267226	0.292533	-0.0458068	-1.16927	-1.18977	0.012538
-4.6	3.9	-0.228651	0.224705	-0.0497282	-1.02223	-1.0759	-0.818581	-0.312863	-1.13144	-1.07204			-0.227409	0.224069	-0.0394671	-1.05128	-1.09409	0.0102258
-4.6	4	-0.195405	0.172091	-0.0427321	-0.921654	-0.987701	-0.750403	-0.283622	-1.03402	-0.97724			-0.194331	0.171482	-0.0342716	-0.946681	-1.0038	0.00843299
-4.4	2.6	-3.59887	8.92505	-0.9726	-5.39371	-1.04013	-0.949102	-1.14211	-2.09121	7.05832			-3.57389	8.92562	-0.568743	-5.69485	-0.91186	0.414008
-4.4	2.7	-2.84692	6.88784	-0.756062	-4.73368	-1.44882	-1.36444	-1.03484	-2.39928	3.50126			-2.82782	6.88808	-0.458658	-4.98571	-1.38411	0.305136
-4.4	2.8	-2.25848	5.3108	-0.590416	-4.16512	-1.70323	-1.58477	-0.937412	-2.52218	1.21478			-2.24383	5.31063	-0.370064	-4.3764	-1.67967	0.226108
-4.4	2.9	-1.79742	4.09119	-0.463343	-3.67367	-1.84325	-1.67682	-0.848902	-2.52572	-0.205113			-1.78577	4.09085	-0.299201	-3.84994	-1.84406	0.168331
-4.4	3	-1.43571	3.14899	-0.365589	-3.24724	-1.89955	-1.68607	-0.768469	-2.45454	-1.04439			-1.42661	3.1485	-0.242562	-3.39504	-1.91571	0.126015
-4.4	3.1	-1.15142	2.42177	-0.290176	-2.8761	-1.89592	-1.64338	-0.695357	-2.33874	-1.50232			-1.14426	2.42123	-0.197431	-3.0002	-1.92067	0.0948392
-4.4	3.2	-0.927462	1.86099	-0.23183	-2.5518	-1.85011	-1.56958	-0.628881	-2.19847	-1.7156			-0.921847	1.86047	-0.161495	-2.65627	-1.87914	0.0717768
-4.4	3.3	-0.75046	1.42892	-0.186544	-2.26846	-1.77654	-1.47863	-0.568429	-2.04706	-1.77649			-0.746058	1.42846	-0.132872	-2.35672	-1.80719	0.0546398
-4.4	3.4	-0.609929	1.09642	-0.151275	-2.01924	-1.68403	-1.37974	-0.513444	-1.89319	-1.74618			-0.606681	1.09587	-0.109997	-2.09447	-1.71528	0.0418985
-4.4	3.5	-0.498289	0.840533	-0.123704	-1.80101	-1.58247	-1.27892	-0.463426	-1.74235	-1.66451			-0.495745	0.840027	-0.0916976	-1.8647	-1.61212	0.0323712
-4.4	3.6	-0.409042	0.643888	-0.102052	-1.60909	-1.4763	-1.17996	-0.417922	-1.59788	-1.55683			-0.407049	0.643369	-0.0769972	-1.66302	-1.5037	0.0252264
-4.4	3.7	-0.337348	0.492876	-0.0849613	-1.43988	-1.36931	-1.08517	-0.376524	-1.46169	-1.43884			-0.335783	0.49232	-0.0651327	-1.48568	-1.39427	0.0198533
-4.4	3.8	-0.279465	0.376996	-0.0713856	-1.29037	-1.26422	-0.995846	-0.33886	-1.33471	-1.31994			-0.278214	0.376396	-0.0555006	-1.32947	-1.28678	0.0158004
-4.4	3.9	-0.232439	0.288132	-0.0605272	-1.15821	-1.16304	-0.912637	-0.304594	-1.21723	-1.20544			-0.23145	0.287511	-0.0476059	-1.19144	-1.18299	0.0127582
-4.4	4	-0.194012	0.220036	-0.051768	-1.04114	-1.06688	-0.835741	-0.273424	-1.10916	-1.09814			-0.193231	0.219412	-0.0411392	-1.06964	-1.0846	0.0104253
-4.2	2.6	-4.57782	11.5793	-1.2333	-6.38153	-0.61339	-0.558929	-1.21365	-1.77258	12.4522			-4.5492	11.5808	-0.672448	-6.73366	-0.374476	0.572231
-4.2	2.7	-3.58496	8.92029	-0.955922	-5.57448	-1.19508	-1.18264	-1.08771	-2.27035	6.94526			-3.5629	8.92125	-0.546774	-5.86695	-1.05537	0.418216
-4.2	2.8	-2.81198	6.86502	-0.74407	-4.88258	-1.57361	-1.53934	-0.975084	-2.51442	3.33978			-2.79512	6.86556	-0.443941	-5.12734	-1.50084	0.307222
-4.2	2.9	-2.21031	5.27839	-0.581855	-4.28769	-1.80147	-1.71822	-0.874175	-2.59239	1.04351			-2.19733	5.27855	-0.360487	-4.49318	-1.77245	0.22681
-4.2	3	-1.74153	4.05467	-0.457348	-3.77448	-1.91868	-1.78044	-0.783617	-2.56405	-0.366223			-1.73105	4.05475	-0.293232	-3.94604	-1.91557	0.16821
-4.2	3.1	-1.37588	3.11187	-0.361544	-3.33013	-1.95569	-1.76778	-0.702241	-2.47002	-1.18648			-1.36767	3.11183	-0.239077	-3.47406	-1.96898	0.125488
-4.2	3.2	-1.09024	2.38618	-0.287628	-2.94428	-1.93597	-1.70869	-0.629035	-2.33772	-1.62283			-1.08382	2.3861	-0.195678	-3.06512	-1.95851	0.094148
-4.2	3.3	-0.866667	1.82813	-0.230436	-2.60787	-1.87684	-1.62236	-0.563119	-2.18548	-1.81529			-0.861705	1.82804	-0.160921	-2.70942	-1.90401	0.071068
-4.2	3.4	-0.691175	1.39938	-0.186037	-2.31451	-1.79235	-1.52167	-0.503722	-2.02539	-1.85766			-0.687383	1.39926	-0.133085	-2.39997	-1.82117	0.0540148
-4.2	3.5	-0.552954	1.07036	-0.151442	-2.0573	-1.69133	-1.41508	-0.450169	-1.86525	-1.81165			-0.550213	1.07011	-0.110763	-2.1299	-1.72076	0.0413568
-4.2	3.6	-0.443831	0.817913	-0.124371	-1.83189	-1.58218	-1.30808	-0.401861	-1.70994	-1.71705			-0.44189	0.81762	-0.0927915	-1.89357	-1.61063	0.0319501
-4.2	3.7	-0.357427	0.624481	-0.103078	-1.63423	-1.47026	-1.20412	-0.35827	-1.56239	-1.59893			-0.356016	0.624105	-0.0782739	-1.68645	-1.49664	0.024929
-4.2	3.8	-0.288644	0.476393	-0.086228	-1.46025	-1.35873	-1.10523	-0.318925	-1.42415	-1.47261			-0.287643	0.475924	-0.0664836	-1.50461	-1.38281	0.0196713
-4.2	3.9	-0.233644	0.363114	-0.0727989	-1.30678	-1.25011	-1.01253	-0.283406	-1.29594	-1.3471			-0.232948	0.362564	-0.0568601	-1.34467	-1.27192	0.0157194
-4.2	4	-0.189419	0.276527	-0.0620053	-1.17134	-1.14624	-0.926522	-0.25134	-1.17786	-1.22738			-0.188981	0.275935	-0.0489415	-1.20358	-1.16556	0.0127421
-4	2.6	-5.75719	14.7245	-1.53343	-7.50585	-0.0719586	-0.00992851	-1.22529	-1.23522	19.9675			-5.72408	14.7277	-0.770966	-7.90974	0.322908	0.774492
-4	2.7	-4.46988	11.3271	-1.18574	-6.52133	-0.849868	-0.892603	-1.08756	-1.98016	11.8197			-4.44488	11.3295	-0.633775	-6.85961	-0.608733	0.561887
-4	2.8	-3.47334	8.70422	-0.920398	-5.6874	-1.37693	-1.42197	-0.965692	-2.38766	6.41281			-3.45403	8.70597	-0.518855	-5.969	-1.23592	0.409588
-4	2.9	-2.70105	6.6817	-0.717516	-4.9737	-1.71057	-1.7134	-0.857538	-2.57094	2.90873			-2.6862	6.68299	-0.423893	-5.20957	-1.63667	0.299991
-4	3	-2.1028	5.12408	-0.56209	-4.36116	-1.90196	-1.84656	-0.761329	-2.60789	0.704416			-2.09124	5.12491	-0.346191	-4.55899	-1.87151	0.220814
-4	3.1	-1.63908	3.92557	-0.44277	-3.83355	-1.98983	-1.87631	-0.675586	-2.5519	-0.627194			-1.62974	3.92642	-0.283332	-3.99891	-1.98557	0.163154
-4	3.2	-1.27939	3.00443	-0.350947	-3.37746	-2.00337	-1.84026	-0.599055	-2.43932	-1.38395			-1.27215	3.00511	-0.232323	-3.51612	-2.01548	0.121371
-4	3.3	-1.00005	2.29718	-0.280098	-2.98202	-1.96499	-1.76406	-0.530666	-2.29473	-1.77031			-0.994534	2.29774	-0.191234	-3.09835	-1.98638	0.0908477
-4	3.4	-0.782814	1.75471	-0.225257	-2.63791	-1.89127	-1.66505	-0.469496	-2.13454	-1.92438			-0.778716	1.75515	-0.158173	-2.73538	-1.91712	0.0684755
-4	3.5	-0.613487	1.33905	-0.182655	-2.33811	-1.7952	-1.5548	-0.414743	-1.96954	-1.93782			-0.610538	1.33934	-0.131566	-2.42007	-1.82283	0.0520149
-4	3.6	-0.481233	1.02086	-0.149421	-2.07608	-1.68587	-1.44094	-0.365707	-1.80665	-1.87032			-0.479202	1.02099	-0.110108	-2.14518	-1.71351	0.0398627
-4	3.7	-0.377572	0.777614	-0.123361	-1.84618	-1.5695	-1.32834	-0.321775	-1.65012	-1.75993			-0.376356	0.777482	-0.0927365	-1.90495	-1.59656	0.0308562
-4	3.8	-0.296251	0.591668	-0.102807	-1.6448	-1.45219	-1.22001	-0.282405	-1.50242	-1.6303			-0.295562	0.591406	-0.0786079	-1.69475	-1.47751	0.024164
-4	3.9	-0.232186	0.449779	-0.0864745	-1.46795	-1.33683	-1.11769	-0.24712	-1.36481	-1.49562			-0.231872	0.449371	-0.0670617	-1.51041	-1.35998	0.0191682
-4	4	-0.181512	0.34159	-0.07339	-1.31215	-1.22546	-1.02228	-0.215495	-1.23777	-1.36403			-0.181481	0.341074	-0.057574	-1.34849	-1.24647	0.0154207
-3.8	2.6	-7.15011	18.3691	-1.87053	-8.76849	0.579946	0.714694	-1.15666	-0.441965	29.9271			-7.11321	18.3739	-0.858728	-9.22781	1.17412	1.02388
-3.8	2.7	-5.51405	14.1152	-1.443	-7.58014	-0.421973	-0.481048	-1.01839	-1.49944	18.348			-5.4857	14.12	-0.715272	-7.96622	-0.0472359	0.737857
-3.8	2.8	-4.25077	10.8337	-1.11711	-6.5813	-1.11549	-1.22237	-0.89651	-2.11888	10.5866			-4.22882	10.8376	-0.591306	-6.90299	-0.885497	0.534144
-3.8	2.9	-3.27581	8.30534	-0.868353	-5.73253	-1.57135	-1.65449	-0.78875	-2.44324	5.49349			-3.25896	8.30861	-0.486758	-6.00149	-1.43859	0.388261
-3.8	3	-2.52378	6.35984	-0.67819	-5.00777	-1.84989	-1.87845	-0.693274	-2.57173	2.23606			-2.51088	6.36234	-0.399691	-5.23291	-1.78114	0.283654
-3.8	3.1	-1.94394	4.86468	-0.532558	-4.38652	-1.99834	-1.96441	-0.608548	-2.57296	0.220635			-1.93397	4.86654	-0.328208	-4.57501	-1.97065	0.208228
-3.8	3.2	-1.49681	3.71674	-0.420778	-3.85185	-2.0527	-1.96084	-0.533274	-2.49411	-0.969577			-1.48914	3.71829	-0.269952	-4.00963	-2.05043	0.153665
-3.8	3.3	-1.15193	2.8365	-0.334757	-3.39005	-2.04024	-1.90106	-0.466344	-2.36741	-1.62257			-1.14597	2.83797	-0.22285	-3.52185	-2.0527	0.113942
-3.8	3.4	-0.885791	2.16234	-0.268353	-2.98999	-1.98179	-1.80783	-0.406798	-2.21463	-1.93415			-0.881453	2.16352	-0.184566	-3.10052	-2.00302	0.0852119
-3.8	3.5	-0.680153	1.64658	-0.216905	-2.64244	-1.89291	-1.69649	-0.353803	-2.05029	-2.0352			-0.677215	1.64748	-0.153607	-2.73476	-1.91811	0.0642469
-3.8	3.6	-0.521112	1.25246	-0.176875	-2.33969	-1.78522	-1.57727	-0.306627	-1.88389	-2.01159			-0.519254	1.25307	-0.12855	-2.41735	-1.81208	0.0488837
-3.8	3.7	-0.397893	0.951731	-0.145568	-2.07504	-1.66677	-1.45682	-0.264631	-1.72145	-1.91857			-0.396916	0.951957	-0.108209	-2.14089	-1.69406	0.0375857
-3.8	3.8	-0.302322	0.722361	-0.120935	-1.84385	-1.54475	-1.33936	-0.227249	-1.56661	-1.79082			-0.301997	0.722333	-0.0916348	-1.8996	-1.5709	0.0292435
-3.8	3.9	-0.228065	0.547662	-0.101411	-1.6413	-1.42311	-1.22743	-0.193982	-1.42141	-1.6495			-0.228195	0.547436	-0.0780649	-1.68842	-1.44724	0.0230544
-3.8	4	-0.170219	0.41478	-0.0858062	-1.46332	-1.30457	-1.12244	-0.164388	-1.28683	-1.50703			-0.170683	0.414389	-0.0668996	-1.50357	-1.32677	0.0184391
-3.6	2.6	-8.76954	22.5083	-2.23598	-10.1686	1.33418	1.6285	-0.994414	0.634089	42.515			-8.72635	22.517	-0.92993	-10.6862	2.17458	1.31798
-3.6	2.7	-6.72336	17.2821	-1.72038	-8.74889	0.089484	0.0622048	-0.870006	-0.807802	26.6569			-6.69183	17.2898	-0.78513	-9.1857	0.627176	0.945242
-3.6	2.8	-5.14771	13.2513	-1.3283	-7.56089	-0.785559	-0.932855	-0.759549	-1.6924	15.9475			-5.12445	13.2581	-0.65655	-7.92769	-0.450626	0.679905
-3.6	2.9	-3.9367	10.147	-1.02977	-6.56015	-1.37963	-1.53561	-0.661425	-2.19703	8.85616			-3.91859	10.1526	-0.545153	-6.86698	-1.17816	0.491026
-3.6	3	-3.00609	7.75941	-0.802165	-5.71242	-1.76127	-1.87158	-0.574257	-2.44584	4.26783			-2.99195	7.76419	-0.450914	-5.96703	-1.64571	0.356062
-3.6	3.1	-2.2914	5.9262	-0.628317	-4.98778	-1.9813	-2.02855	-0.496844	-2.52539	1.38306			-2.28055	5.92991	-0.372295	-5.20004	-1.92298	0.259489
-3.6	3.2	-1.74307	4.52022	-0.49522	-4.36669	-2.08475	-2.06762	-0.428124	-2.49575	-0.362426			-1.73493	4.52311	-0.307419	-4.54345	-2.06269	0.190195
-3.6	3.3	-1.32245	3.44341	-0.393039	-3.83139	-2.10346	-2.03114	-0.367157	-2.3983	-1.36058			-1.31633	3.44582	-0.254527	-3.97913	-2.10416	0.140121
-3.6	3.4	-1.00005	2.61976	-0.314332	-3.36954	-2.06416	-1.94821	-0.313099	-2.26131	-1.8793			-0.995713	2.62183	-0.211446	-3.49314	-2.07848	0.10393
-3.6	3.5	-0.752952	1.99064	-0.253479	-2.96979	-1.98558	-1.83866	-0.265202	-2.10386	-2.0986			-0.750138	1.99223	-0.176278	-3.0733	-2.00749	0.0778272
-3.6	3.6	-0.563482	1.5107	-0.206217	-2.62253	-1.88152	-1.71582	-0.222796	-1.93862	-2.1373			-0.561935	1.51186	-0.147668	-2.70903	-1.90678	0.0588502
-3.6	3.7	-0.418196	1.14508	-0.169317	-2.32027	-1.7627	-1.58851	-0.185283	-1.77379	-2.07231			-0.417587	1.14582	-0.124363	-2.39309	-1.78923	0.0449878
-3.6	3.8	-0.306727	0.866975	-0.140328	-2.05632	-1.6364	-1.46239	-0.15213	-1.61452	-1.95232			-0.306842	0.867255	-0.105303	-2.1181	-1.66299	0.0348178
-3.6	3.9	-0.221197	0.65557	-0.117385	-1.82593	-1.50894	-1.34099	-0.122862	-1.46385	-1.80734			-0.221826	0.655551	-0.0896529	-1.87824	-1.53417	0.0273178
-3.6	4	-0.155535	0.495127	-0.099078	-1.6242	-1.38368	-1.22634	-0.0970569	-1.3234	-1.65527			-0.15653	0.494882	-0.0767399	-1.66839	-1.40678	0.0217535
-3.4	2.6	-10.6166	27.1279	-2.60995	-11.6959	2.20541	2.73815	-0.738473	1.99968	57.7129			-10.5646	27.1442	-0.972163	-12.2777	3.32981	1.65071
-3.4	2.7	-8.09886	20.8148	-2.00309	-10.0206	0.692287	0.741727	-0.642268	0.0994585	36.7335			-8.06198	20.8279	-0.835244	-10.5111	1.41955	1.17849
-3.4	2.8	-6.16501	15.9452	-1.54317	-8.62799	-0.390991	-0.550019	-0.554513	-1.10453	22.4869			-6.13804	15.9558	-0.708135	-9.03764	0.0719294	0.843475
-3.4	2.9	-4.68216	12.1954	-1.19404	-7.45647	-1.13732	-1.35407	-0.475099	-1.82916	12.9914			-4.66224	12.2044	-0.594961	-7.80122	-0.854069	0.605445
-3.4	3	-3.54686	9.31329	-0.92856	-6.47026	-1.63239	-1.82368	-0.403691	-2.22738	6.7969			-3.53187	9.3205	-0.496699	-6.75753	-1.4656	0.436341
-3.4	3.1	-2.67881	7.10187	-0.726238	-5.63234	-1.93552	-2.06676	-0.339814	-2.40657	2.85899			-2.66746	7.10741	-0.413238	-5.87149	-1.84477	0.315925
-3.4	3.2	-2.01605	5.40744	-0.571627	-4.9181	-2.09834	-2.15888	-0.282919	-2.4418	0.437568			-2.00738	5.41191	-0.343438	-5.11537	-2.05427	0.229941
-3.4	3.3	-1.51013	4.11138	-0.453111	-4.3041	-2.15596	-2.15273	-0.232424	-2.38515	-0.983582			-1.50398	4.1149	-0.285582	-4.46843	-2.14309	0.168468
-3.4	3.4	-1.12457	3.12148	-0.361927	-3.77532	-2.14034	-2.08478	-0.187751	-2.27253	-1.75867			-1.12044	3.1243	-0.238013	-3.91238	-2.14653	0.124326
-3.4	3.5	-0.831077	2.36662	-0.291485	-3.31905	-2.07499	-1.98004	-0.148341	-2.12838	-2.12669			-0.828345	2.36896	-0.199157	-3.43298	-2.09152	0.0924112
-3.4	3.6	-0.607693	1.79186	-0.23681	-2.92315	-1.97579	-1.85547	-0.113668	-1.96914	-2.24605			-0.60645	1.79356	-0.167162	-3.01926	-1.99932	0.069508
-3.4	3.7	-0.437996	1.35482	-0.19414	-2.58	-1.85732	-1.72239	-0.0832441	-1.80563	-2.2198			-0.437826	1.35598	-0.140932	-2.66042	-1.8832	0.0528933
-3.4	3.8	-0.309152	1.02302	-0.16063	-2.28147	-1.72823	-1.58819	-0.0566215	-1.64481	-2.11352			-0.30974	1.0237	-0.119392	-2.34926	-1.75468	0.0407718
-3.4	3.9	-0.211418	0.771545	-0.134122	-2.021	-1.59499	-1.45754	-0.0333926	-1.49094	-1.96798			-0.212554	0.771762	-0.101638	-2.07851	-1.62094	0.0318773
-3.4	4	-0.137376	0.5811	-0.112981	-1.79371	-1.46297	-1.33326	-0.0131885	-1.34645	-1.80771			-0.138902	0.58102	-0.0869369	-1.84246	-1.48727	0.025305
-3.2	2.6	-12.6726	32.2038	-2.9603	-13.33	3.24094	4.03886	-0.405482	3.63338	75.2708			-12.6102	32.2273	-0.966513	-13.9829	4.66769	2.00959
-3.2	2.7	-9.62604	24.6854	-2.26937	-11.38	1.41005	1.55379	-0.34711	1.20668	48.4055			-9.58064	24.7067	-0.853303	-11.9288	2.34392	1.42915
-3.2	2.8	-7.28879	18.8903	-1.7472	-9.76356	0.0907412	-0.0764028	-0.289961	-0.366364	30.0885			-7.25697	18.9065	-0.739272	-10.2225	0.687775	1.01825
-3.2	2.9	-5.50274	14.4292	-1.35156	-8.41587	-0.840936	-1.11133	-0.235935	-1.34726	17.8223			-5.47908	14.442	-0.631764	-8.79651	-0.465346	0.727383
-3.2	3	-4.13935	11.0022	-1.05106	-7.27978	-1.468	-1.73539	-0.186041	-1.92143	9.77346			-4.1219	11.0126	-0.53489	-7.59741	-1.24162	0.521282
-3.2	3.1	-3.10064	8.37536	-0.822185	-6.31853	-1.866	-2.07904	-0.140721	-2.21976	4.61703			-3.08782	8.38319	-0.449959	-6.58351	-1.7381	0.375302
-3.2	3.2	-2.31084	6.36546	-0.647299	-5.50182	-2.09451	-2.23417	-0.100061	-2.33423	1.41123			-2.30143	6.37113	-0.377172	-5.72156	-2.02903	0.271701
-3.2	3.3	-1.71127	4.82967	-0.51318	-4.80395	-2.19873	-2.26512	-0.0639376	-2.32906	-0.502775			-1.7045	4.83432	-0.315815	-4.98532	-2.17132	0.197946
-3.2	3.4	-1.25652	3.65882	-0.409925	-4.20359	-2.21122	-2.21666	-0.0321053	-2.24877	-1.5784			-1.25208	3.66251	-0.26459	-4.35465	-2.20881	0.145324
-3.2	3.5	-0.912424	2.76757	-0.330083	-3.68652	-2.16146	-2.11967	-0.00425542	-2.12393	-2.12245			-0.909934	2.77043	-0.222032	-3.81288	-2.17442	0.107715
-3.2	3.6	-0.652557	2.0903	-0.268045	-3.24022	-2.07052	-1.99523	0.0199465	-1.97528	-2.33895			-0.651538	2.09245	-0.18684	-3.34593	-2.09186	0.080696
-3.2	3.7	-0.456615	1.57644	-0.219577	-2.85352	-1.95327	-1.8575	0.0408382	-1.81666	-2.36105			-0.456593	1.57808	-0.157858	-2.94173	-1.97811	0.0611058
-3.2	3.8	-0.309092	1.18731	-0.181482	-2.51735	-1.82062	-1.71584	0.0587474	-1.65709	-2.27387			-0.310047	1.18829	-0.13381	-2.59176	-1.84732	0.0469737
-3.2	3.9	-0.198446	0.892944	-0.151327	-2.22549	-1.68232	-1.57625	0.0739838	-1.50226	-2.13055			-0.200006	0.893463	-0.113891	-2.28825	-1.70868	0.0366454
-3.2	4	-0.115653	0.670717	-0.127269	-1.97096	-1.54317	-1.44241	0.0868358	-1.35557	-1.96337			-0.117634	0.670815	-0.0973497	-2.0242	-1.56837	0.0290375
-3	2.6	-14.897	37.6779	-3.25191	-15.046	4.48303	5.51209	-0.0253299	5.48676	94.7281			-14.8232	37.7079	-0.893904	-15.7767	6.21411	2.37778
-3	2.7	-11.2695	28.8469	-2.49796	-12.8077	2.27175	2.48524	-0.00577228	2.47947	61.3576			-11.2156	28.8751	-0.829397	-13.419	3.41103	1.68558
-3	2.8	-8.49542	22.0416	-1.92764	-10.9585	0.66008	0.479004	0.0187637	0.497768	38.5397			-8.45603	22.066	-0.744924	-11.4677	1.39735	1.19646
-3	2.9	-6.37831	16.8115	-1.49483	-9.42068	-0.48232	-0.813262	0.0447967	-0.768466	23.2082			-6.3503	16.8289	-0.654011	-9.842	-0.0173836	0.851032
-3	3	-4.76849	12.7964	-1.1653	-8.12948	-1.26689	-1.61027	0.070278	-1.53999	13.1061			-4.74773	12.8101	-0.565056	-8.47905	-0.981699	0.607199
-3	3.1	-3.54621	9.72268	-0.91361	-7.04037	-1.7775	-2.06735	0.0940545	-1.9733	6.59905			-3.53081	9.7328	-0.482648	-7.32989	-1.61054	0.435196
-3	3.2	-2.62024	7.37437	-0.720715	-6.11492	-2.0815	-2.29433	0.115531	-2.17879	2.52252			-2.60906	7.38152	-0.40925	-6.35602	-1.99281	0.313662
-3	3.3	-1.92024	5.58354	-0.572325	-5.32676	-2.23579	-2.36839	0.134454	-2.23394	0.0601712			-1.91235	5.58866	-0.345526	-5.52668	-2.1959	0.227633
-3	3.4	-1.39211	4.21999	-0.457717	-4.65148	-2.28132	-2.34346	0.150782	-2.19268	-1.35096			-1.38681	4.22436	-0.291317	-4.81704	-2.27081	0.166422
-3	3.5	-0.994533	3.18446	-0.368825	-4.07062	-2.24952	-2.25688	0.164593	-2.09229	-2.09263			-0.991558	3.18782	-0.245455	-4.20908	-2.25827	0.122959
-3	3.6	-0.69609	2.39921	-0.299566	-3.57008	-2.16653	-2.13427	0.176037	-1.95823	-2.41925			-0.694903	2.40178	-0.207063	-3.68614	-2.18632	0.0918753
-3	3.7	-0.472709	1.80485	-0.245329	-3.13779	-2.05098	-1.99294	0.185298	-1.80765	-2.49725			-0.472821	1.80672	-0.175063	-3.2351	-2.07626	0.069528
-3	3.8	-0.305994	1.35569	-0.202614	-2.76322	-1.91614	-1.84443	0.192576	-1.65186	-2.43336			-0.306962	1.35705	-0.148489	-2.84438	-1.94279	0.0533082
-3	3.9	-0.181964	1.01697	-0.168756	-2.4376	-1.77135	-1.69621	0.198073	-1.49813	-2.29446			-0.183765	1.01771	-0.126326	-2.50611	-1.7985	0.0415329
-3	4	-0.0902485	0.761763	-0.141722	-2.15489	-1.6251	-1.55294	0.201984	-1.35095	-2.12137			-0.0925602	0.76209	-0.107943	-2.21269	-1.6511	0.0327975
-2.8	2.6	-17.2227	43.4476	-3.46874	-16.8125	5.9437	7.12745	0.370626	7.49808	115.491			-17.1376	43.4823	-0.755134	-17.625	7.96459	2.73709
-2.8	2.7	-12.9811	33.2142	-2.68239	-14.2812	3.26954	3.51501	0.35909	3.8741	75.1844			-12.9186	33.248	-0.767752	-14.9581	4.60362	1.93576
-2.8	2.8	-9.74493	25.3367	-2.08288	-12.1944	1.31449	1.10194	0.354872	1.45682	47.5682			-9.69957	25.3664	-0.730469	-12.7559	2.18051	1.37
-2.8	2.9	-7.28252	19.2898	-1.62431	-10.4632	-0.0802273	-0.469216	0.35437	-0.114846	28.9689			-7.24961	19.3116	-0.666411	-10.9244	0.471199	0.971291
-2.8	3	-5.41492	14.6548	-1.27246	-9.01144	-1.04403	-1.45419	0.355427	-1.09876	16.6779			-5.39041	14.6717	-0.591103	-9.39265	-0.70245	0.690722
-2.8	3.1	-4.00136	11.1123	-1.00178	-7.78733	-1.67815	-2.03512	0.356771	-1.67835	8.73062			-3.9832	11.1245	-0.514364	-8.10349	-1.47651	0.493316
-2.8	3.2	-2.93415	8.41048	-0.792939	-6.75159	-2.06819	-2.34112	0.357676	-1.98344	3.72518			-2.92078	8.41899	-0.44179	-7.01329	-1.95688	0.354392
-2.8	3.3	-2.13046	6.35414	-0.6313	-5.86903	-2.27665	-2.4632	0.357751	-2.10545	0.677348			-2.12094	6.35994	-0.376281	-6.08685	-2.22414	0.256448
-2.8	3.4	-1.52673	4.79207	-0.505784	-5.11533	-2.35577	-2.46511	0.356813	-2.1083	-1.09256			-1.52014	4.79629	-0.319027	-5.29607	-2.33895	0.187078
-2.8	3.5	-1.07426	3.60732	-0.407971	-4.46781	-2.34272	-2.39115	0.354807	-2.03634	-2.04611			-1.07044	3.611	-0.269794	-4.61888	-2.34811	0.137893
-2.8	3.6	-0.736465	2.71132	-0.331462	-3.9111	-2.2677	-2.2718	0.351754	-1.92005	-2.49136			-0.734751	2.71416	-0.22798	-4.03774	-2.28631	0.102891
-2.8	3.7	-0.485185	2.03468	-0.27136	-3.43112	-2.15298	-2.1278	0.347719	-1.78008	-2.63018			-0.485025	2.0368	-0.192915	-3.53732	-2.17846	0.0777037
-2.8	3.8	-0.298996	1.52456	-0.22392	-3.01612	-2.01447	-1.97301	0.342795	-1.63021	-2.59228			-0.299995	1.5261	-0.163466	-3.10535	-2.04271	0.0596035
-2.8	3.9	-0.161739	1.14068	-0.186262	-2.65649	-1.86381	-1.81647	0.337082	-1.47939	-2.45918			-0.163501	1.14174	-0.138912	-2.73089	-1.89156	0.0463982
-2.8	4	-0.061132	0.852397	-0.156171	-2.34386	-1.70876	-1.66394	0.330688	-1.33325	-2.28078			-0.0636084	0.852902	-0.118395	-2.40689	-1.73599	0.0367238
-2.6	2.6	-19.5706	49.3628	-3.63924	-18.6013	7.55168	8.84847	0.764395	9.61287	136.947			-19.4751	49.4014	-0.59089	-19.4975	9.83781	3.07409
-2.6	2.7	-14.7032	37.6753	-2.84573	-15.7778	4.3485	4.61806	0.732943	5.351	89.4685			-14.6329	37.7123	-0.699334	-16.5216	5.85841	2.17064
-2.6	2.8	-10.9983	28.6892	-2.23056	-13.4531	2.00727	1.77563	0.706403	2.48203	56.8941			-10.9464	28.7224	-0.718224	-14.0669	2.99088	1.53318
-2.6	2.9	-8.18638	21.7997	-1.75291	-11.524	0.336451	-0.0901157	0.682833	0.592717	34.92			-8.1485	21.8266	-0.684696	-12.0301	0.963396	1.08454
-2.6	3	-6.05846	16.5314	-1.38173	-9.91341	-0.822193	-1.27397	0.661067	-0.612903	20.3696			-6.03008	16.5508	-0.623933	-10.3275	-0.430752	0.769455
-2.6	3.1	-4.45215	12.5106	-1.093	-8.554	-1.58856	-1.98633	0.640406	-1.34592	10.9362			-4.43092	12.5243	-0.552146	-8.89688	-1.35565	0.548391
-2.6	3.2	-3.24283	9.44981	-0.868164	-7.40295	-2.06413	-2.3766	0.620433	-1.75616	4.97252			-3.22725	9.45908	-0.479468	-7.68729	-1.93494	0.39299
-2.6	3.3	-2.3351	7.1247	-0.692805	-6.4251	-2.32831	-2.55032	0.600899	-1.94942	1.32074			-2.32385	7.13073	-0.411001	-6.66132	-2.26544	0.283831
-2.6	3.4	-1.65583	5.36182	-0.555779	-5.59047	-2.44026	-2.58156	0.581669	-1.99989	-0.819327			-1.64785	5.36616	-0.349643	-5.78665	-2.41798	0.206752
-2.6	3.5	-1.149	4.02817	-0.448472	-4.87574	-2.44504	-2.52192	0.562672	-1.95925	-1.99162			-1.14389	4.03134	-0.295993	-5.03907	-2.44761	0.152314
-2.6	3.6	-0.771928	3.02068	-0.364223	-4.26012	-2.37559	-2.407	0.543881	-1.86312	-2.55951			-0.769469	3.02365	-0.250123	-4.39775	-2.39369	0.113542
-2.6	3.7	-0.493047	2.26188	-0.297875	-3.73107	-2.26011	-2.26109	0.525299	-1.7358	-2.76142			-0.492441	2.2642	-0.211274	-3.84652	-2.28603	0.0858477
-2.6	3.8	-0.287735	1.69113	-0.245427	-3.27451	-2.11654	-2.10052	0.506941	-1.59358	-2.75072			-0.288489	1.69286	-0.178665	-3.37133	-2.14562	0.0658793
-2.6	3.9	-0.137501	1.26256	-0.203769	-2.87945	-1.95816	-1.93601	0.488834	-1.44717	-2.624			-0.139186	1.26381	-0.151445	-2.96001	-1.98683	0.0513189
-2.6	4	-0.0284078	0.941433	-0.170489	-2.53652	-1.79398	-1.77442	0.471011	-1.30341	-2.44054			-0.0309346	0.942103	-0.128711	-2.60465	-1.82219	0.0406511
-2.4	2.6	-21.8712	55.2599	-3.84515	-20.3857	9.15782	10.6398	1.15915	11.7989	158.591			-21.7645	55.3007	-0.484416	-21.3618	11.6901	3.38751
-2.4	2.7	-16.3872	42.1113	-3.04323	-17.2768	5.4041	5.77044	1.11453	6.88497	103.868			-16.3094	42.1514	-0.680746	-18.0877	7.07356	2.38887
-2.4	2.8	-12.2215	32.0178	-2.40741	-14.718	2.67091	2.48425	1.06981	3.55407	66.2898			-12.1637	32.0523	-0.745582	-15.3864	3.75659	1.68526
-2.4	2.9	-9.06584	24.2888	-1.9048	-12.5965	0.721634	0.313995	1.02562	1.33961	40.9127			-9.0228	24.3169	-0.732993	-13.1446	1.41651	1.19059
-2.4	3	-6.68284	18.3876	-1.50865	-10.824	-0.627937	-1.07566	0.982318	-0.0933442	24.0857			-6.65046	18.4082	-0.678984	-11.2729	-0.194164	0.843355
-2.4	3.1	-4.88788	13.8916	-1.19712	-9.33005	-1.52343	-1.9243	0.940155	-0.984148	13.1562			-4.86332	13.906	-0.605886	-9.70047	-1.2637	0.600236
-2.4	3.2	-3.53932	10.4748	-0.952493	-8.06455	-2.08155	-2.40229	0.899261	-1.50302	6.22824			-3.52121	10.4841	-0.527891	-8.37251	-1.93746	0.429829
-2.4	3.3	-2.5297	7.88388	-0.76051	-6.98871	-2.39504	-2.6301	0.859708	-1.77039	1.96911			-2.51659	7.88976	-0.453038	-7.24471	-2.32458	0.310013
-2.4	3.4	-1.77652	5.92277	-0.609823	-6.07257	-2.53614	-2.69243	0.821524	-1.8709	-0.543029			-1.76709	5.92692	-0.384983	-6.28472	-2.50988	0.225689
-2.4	3.5	-1.21657	4.44171	-0.491474	-5.28864	-2.55497	-2.64837	0.784716	-1.86365	-1.93509			-1.21026	4.44479	-0.325139	-5.46516	-2.55577	0.166238
-2.4	3.6	-0.801867	3.32543	-0.398408	-4.61578	-2.49063	-2.53879	0.749276	-1.78951	-2.62616			-0.798199	3.32789	-0.273829	-4.76304	-2.50718	0.124008
-2.4	3.7	-0.495985	2.48533	-0.325078	-4.0352	-2.37093	-2.39165	0.715188	-1.67646	-2.89141			-0.494762	2.48777	-0.230507	-4.15988	-2.39738	0.0937652
-2.4	3.8	-0.272194	1.85494	-0.267138	-3.53621	-2.22061	-2.22579	0.68243	-1.54336	-2.90804			-0.272605	1.85686	-0.194184	-3.64064	-2.25057	0.072002
-2.4	3.9	-0.109558	1.38248	-0.221173	-3.10503	-2.05327	-2.05366	0.650979	-1.40268	-2.78775			-0.111178	1.3839	-0.163929	-3.19257	-2.08378	0.0561609
-2.4	4	0.00751573	1.02897	-0.18452	-2.73162	-1.87965	-1.88329	0.620808	-1.26248	-2.59924			0.00504253	1.02996	-0.138821	-2.80441	-1.90822	0.0444776
-2.2	2.6	-24.0885	61.0226	-4.1948	-22.1478	10.5915	12.4739	1.57351	14.0474	180.141			-23.9693	61.067	-0.53786	-23.1987	13.3611	3.68539
-2.2	2.7	-18.0105	46.4486	-3.34225	-18.7653	6.33056	6.95418	1.513	8.46718	118.196			-17.923	46.4912	-0.773522	-19.6387	8.15591	2.59742
-2.2	2.8	-13.3997	35.2732	-2.65481	-15.9793	3.23943	3.21656	1.44877	4.66533	75.634			-13.3353	35.3103	-0.850512	-16.7001	4.42446	1.83024
-2.2	2.9	-9.91169	26.7277	-2.10497	-13.6665	1.04454	0.73645	1.38323	2.11968	46.8702			-9.86367	26.756	-0.834206	-14.2592	1.79891	1.29185
-2.2	3	-7.28253	20.2088	-1.66808	-11.7366	-0.478376	-0.862831	1.31793	0.455098	27.7791			-7.2451	20.2293	-0.769022	-12.22	-0.00475912	0.914596
-2.2	3.1	-5.30474	15.2488	-1.32272	-10.1074	-1.48612	-1.85057	1.25382	-0.596758	15.3623			-5.27639	15.2628	-0.682685	-10.5067	-1.20297	0.650332
-2.2	3.2	-3.82199	11.4839	-1.05067	-8.72891	-2.11769	-2.41839	1.19149	-1.22691	7.47647			-3.80063	11.4927	-0.59124	-9.05988	-1.95906	0.465465
-2.2	3.3	-2.71389	8.63238	-0.836865	-7.55684	-2.47521	-2.70193	1.1313	-1.57063	2.61425			-2.69815	8.63792	-0.504227	-7.83153	-2.39599	0.335605
-2.2	3.4	-1.88874	6.47718	-0.669036	-6.55706	-2.63765	-2.79663	1.07346	-1.72317	-0.267185			-1.8778	6.48081	-0.425767	-6.78632	-2.60907	0.244285
-2.2	3.5	-1.27732	4.85148	-0.537353	-5.70351	-2.6667	-2.76917	1.01807	-1.7511	-1.8773			-1.26977	4.85436	-0.357477	-5.89337	-2.66625	0.179805
-2.2	3.6	-0.826058	3.62774	-0.43399	-4.97153	-2.60384	-2.66575	0.965165	-1.70058	-2.69057			-0.821442	3.63017	-0.299226	-5.12969	-2.62019	0.13415
-2.2	3.7	-0.494786	2.70838	-0.352754	-4.34221	-2.48136	-2.51803	0.91474	-1.60329	-3.01866			-0.492608	2.71051	-0.250375	-4.4743	-2.50677	0.101506
-2.2	3.8	-0.253091	2.01876	-0.288759	-3.79891	-2.322	-2.34742	0.866754	-1.48067	-3.0624			-0.253068	2.02083	-0.209802	-3.91062	-2.35266	0.0779307
-2.2	3.9	-0.0786339	1.50283	-0.238168	-3.33111	-2.14509	-2.16813	0.82115	-1.34698	-2.94852			-0.0800522	1.50443	-0.176211	-3.42469	-2.17652	0.0607893
-2.2	4	0.0459879	1.11729	-0.197975	-2.92656	-1.96126	-1.98934	0.777858	-1.21148	-2.75505			0.043471	1.11844	-0.148498	-3.00501	-1.99159	0.0481611
-2	2.6	-26.2365	66.6516	-4.76108	-23.8757	11.7783	14.337	2.02654	16.3635	201.627			-26.1054	66.7023	-0.808289	-24.9994	14.7893	3.98434
-2	2.7	-19.587	50.7032	-3.78235	-20.2359	7.09792	8.16163	1.93952	10.1012	132.482			-19.4887	50.7493	-1.00763	-21.1663	9.08668	2.80646
-2	2.8	-14.5449	38.4803	-2.99318	-17.231	3.7112	3.96884	1.84952	5.81836	84.953			-14.4724	38.5195	-1.0454	-17.9993	5.00244	1.97648
-2	2.9	-10.7342	29.1397	-2.36301	-14.7314	1.31117	1.17602	1.75885	2.93487	52.8147			-10.6798	29.1691	-0.992361	-15.3652	2.13173	1.39401
-2	3	-7.86431	22.0191	-1.86369	-12.6424	-0.351347	-0.63518	1.66907	1.03389	31.4678			-7.8222	22.0393	-0.894438	-13.1616	0.161065	0.986481
-2	3.1	-5.70879	16.6042	-1.47036	-10.8812	-1.45617	-1.76394	1.58125	-0.182694	17.5693			-5.67638	16.6176	-0.780702	-11.3093	-1.14881	0.701097
-2	3.2	-4.09485	12.4966	-1.16181	-9.38944	-2.14948	-2.42324	1.4961	-0.927141	8.72899			-4.07003	12.5046	-0.666914	-9.74392	-1.97624	0.501596
-2	3.3	-2.89038	9.38755	-0.920398	-8.12057	-2.5438	-2.76391	1.41409	-1.34982	3.26556			-2.87235	9.3922	-0.561974	-8.41619	-2.45832	0.361728
-2	3.4	-1.99599	7.03924	-0.731829	-7.04062	-2.7292	-2.89219	1.33552	-1.55667	0.0157046			-1.98269	7.04247	-0.469902	-7.28485	-2.69497	0.26307
-2	3.5	-1.33372	5.26914	-0.584626	-6.11628	-2.76548	-2.88238	1.26055	-1.62184	-1.81223			-1.3249	5.27181	-0.391033	-6.3192	-2.76332	0.193538
-2	3.6	-0.846744	3.93759	-0.46969	-5.32512	-2.70396	-2.78602	1.18924	-1.59679	-2.74784			-0.841266	3.94	-0.324814	-5.49399	-2.72007	0.144225
-2	3.7	-0.49054	2.93793	-0.379839	-4.64556	-2.57801	-2.63851	1.12159	-1.51692	-3.13911			-0.487768	2.94017	-0.269869	-4.78634	-2.60381	0.109047
-2	3.8	-0.231958	2.18885	-0.309436	-4.06063	-2.41317	-2.46383	1.05755	-1.40628	-3.21044			-0.231358	2.19082	-0.224677	-4.17817	-2.44338	0.083677
-2	3.9	-0.0459942	1.62838	-0.254074	-3.55562	-2.22731	-2.27795	0.997027	-1.28093	-3.10349			-0.0472178	1.63016	-0.187678	-3.65458	-2.25932	0.0651701
-2	4	0.0858249	1.20998	-0.210324	-3.11961	-2.03413	-2.09127	0.93991	-1.15136	-2.90558			0.0833297	1.21132	-0.157383	-3.20273	-2.06546	0.0515565
-1.8	2.6	-28.3878	72.304	-5.51873	-25.5767	12.8208	16.2342	2.52557	18.7598	223.431			-28.2433	72.3641	-1.25268	-26.7703	16.0978	4.30244
-1.8	2.7	-21.1667	55.0028	-4.33756	-21.6873	7.81121	9.39861	2.40037	11.799	146.997			-21.0583	55.055	-1.34356	-22.6737	9.97946	3.02997
-1.8	2.8	-15.6942	41.7423	-3.39901	-18.4678	4.18129	4.74681	2.27704	7.02386	94.4362			-15.6128	41.7853	-1.29737	-19.2814	5.59369	2.13388
-1.8	2.9	-11.56	31.6084	-2.6591	-15.7851	1.60428	1.63801	2.15605	3.79406	58.8773			-11.4988	31.6404	-1.18047	-16.4574	2.50361	1.50474
-1.8	3	-8.44911	23.8842	-2.07945	-13.5399	-0.184298	-0.38795	2.03801	1.65006	35.2418			-8.40136	23.9049	-1.03402	-14.0913	0.378172	1.06463
-1.8	3.1	-6.11434	18.0098	-1.6275	-11.6452	-1.37728	-1.6602	1.92355	0.263349	19.8383			-6.07739	18.0227	-0.88362	-12.1005	-1.03879	0.756617
-1.8	3.2	-4.36892	13.5537	-1.27625	-10.0415	-2.13294	-2.41311	1.81322	-0.599891	10.0271			-4.34038	13.5613	-0.743013	-10.4184	-1.94052	0.540736
-1.8	3.3	-3.06737	10.181	-1.00383	-8.67682	-2.567	-2.81277	1.70743	-1.10535	3.95105			-3.04674	10.1853	-0.618034	-8.99102	-2.47052	0.389536
-1.8	3.4	-2.10283	7.63371	-0.792776	-7.51545	-2.77735	-2.97624	1.60645	-1.36979	0.324736			-2.08778	7.63641	-0.510928	-7.77621	-2.73851	0.283199
-1.8	3.5	-1.39009	5.71374	-0.629291	-6.5223	-2.82794	-2.98546	1.51045	-1.47501	-1.72671			-1.38004	5.71643	-0.42161	-6.73865	-2.82387	0.207704
-1.8	3.6	-0.867347	4.26957	-0.502571	-5.67248	-2.77283	-2.89736	1.41949	-1.47787	-2.78872			-0.861069	4.2721	-0.347352	-5.85161	-2.78794	0.15459
-1.8	3.7	-0.486187	3.18548	-0.404194	-4.94317	-2.64807	-2.75109	1.33354	-1.41755	-3.24616			-0.482915	3.18791	-0.286755	-5.09227	-2.67403	0.116512
-1.8	3.8	-0.210558	2.37319	-0.327617	-4.31592	-2.4809	-2.57324	1.25252	-1.32073	-3.34728			-0.209696	2.3754	-0.237367	-4.44023	-2.51189	0.0891553
-1.8	3.9	-0.0134166	1.76555	-0.267773	-3.77536	-2.291	-2.38158	1.17628	-1.2053	-3.24895			-0.0144427	1.76749	-0.197281	-3.87925	-2.32348	0.0692513
-1.8	4	0.125531	1.31191	-0.22076	-3.30875	-2.09208	-2.18767	1.10465	-1.08303	-3.04793			0.123026	1.31341	-0.164757	-3.39585	-2.12417	0.0545896
-1.6	2.6	-30.6516	78.2698	-6.3282	-27.2679	14.0221	18.1915	3.06771	21.2592	246.237			-30.4916	78.3391	-1.70736	-28.5351	17.605	4.66462
-1.6	2.7	-22.8281	59.5663	-4.90761	-23.1242	8.70637	10.6848	2.89772	13.5825	162.215			-22.7082	59.6266	-1.6623	-24.169	11.0871	3.28803
-1.6	2.8	-16.9012	45.2249	-3.80043	-19.6879	4.83527	5.56525	2.73515	8.3004	104.408			-16.8105	45.2732	-1.52067	-20.5478	6.39416	2.3175
-1.6	2.9	-12.4279	34.2596	-2.94185	-16.8228	2.06707	2.13355	2.57855	4.7121	65.2772			-12.3588	34.2952	-1.33751	-17.5317	3.06719	1.63475
-1.6	3	-9.06368	25.8967	-2.27875	-14.42	0.134266	-0.112683	2.4276	2.31492	39.2477			-9.00967	25.9211	-1.14498	-15.0035	0.762984	1.15615
-1.6	3.1	-6.54137	19.5362	-1.76815	-12.3951	-1.16844	-1.53281	2.28248	0.74967	22.2667			-6.49932	19.5503	-0.962066	-12.8748	-0.78585	0.821015
-1.6	3.2	-4.6576	14.708	-1.37567	-10.6789	-2.00423	-2.38286	2.14352	-0.239339	11.4352			-4.62512	14.7162	-0.798586	-11.0757	-1.7832	0.586016
-1.6	3.3	-3.25637	11.052	-1.07428	-9.22097	-2.49959	-2.84435	2.01102	-0.833339	4.71305			-3.23158	11.0569	-0.657765	-9.55031	-2.38279	0.42113
-1.6	3.4	-2.2171	8.28993	-0.842854	-7.97732	-2.74735	-3.04534	1.88519	-1.16015	0.687808			-2.20017	8.29295	-0.539466	-8.25225	-2.69893	0.305247
-1.6	3.5	-1.45255	6.20709	-0.665048	-6.91711	-2.82762	-3.07553	1.76615	-1.30938	-1.60221			-1.44048	6.21011	-0.442251	-7.14482	-2.81743	0.223099
-1.6	3.6	-0.891934	4.63985	-0.528253	-6.00882	-2.78916	-2.99731	1.65389	-1.34343	-2.80077			-0.884906	4.64274	-0.362462	-6.19777	-2.8024	0.165309
-1.6	3.7	-0.484872	3.46292	-0.422777	-5.23071	-2.67545	-2.85367	1.54829	-1.30537	-3.33125			-0.481188	3.46574	-0.297953	-5.38791	-2.70132	0.123986
-1.6	3.8	-0.191624	2.58081	-0.341214	-4.56227	-2.51429	-2.67383	1.4492	-1.22463	-3.46692			-0.190557	2.58334	-0.245779	-4.6931	-2.54609	0.0943797
-1.6	3.9	0.0171468	1.92079	-0.277825	-3.98675	-2.32664	-2.47739	1.35638	-1.12101	-3.38054			0.016186	1.92291	-0.203702	-4.09585	-2.36045	0.0729142
-1.6	4	0.163394	1.42775	-0.228293	-3.49051	-2.12767	-2.27716	1.26955	-1.00761	-3.17883			0.160864	1.42943	-0.169741	-3.5817	-2.16114	0.0571673
-1.4	2.6	-33.1406	84.8761	-6.97608	-28.9727	15.7867	20.2499	3.65566	23.9056	270.85			-32.962	84.9526	-1.91744	-30.3153	19.7579	5.11064
-1.4	2.7	-24.6476	64.6333	-5.34442	-24.5557	10.0855	12.0482	3.43783	15.486	178.683			-24.5137	64.7013	-1.7862	-25.6633	12.738	3.60898
-1.4	2.8	-18.2197	49.1023	-4.09484	-20.8927	5.89515	6.44343	3.2303	9.67373	115.237			-18.1186	49.1575	-1.59355	-21.8011	7.64422	2.54618
-1.4	2.9	-13.3728	37.2195	-3.14036	-17.8369	2.86942	2.67601	3.03157	5.70757	72.2602			-13.2958	37.2607	-1.38008	-18.5845	4.00036	1.79658
-1.4	3	-9.73256	28.1511	-2.41275	-15.2784	0.727335	0.200101	2.84136	3.04146	43.6479			-9.67224	28.18	-1.17019	-15.8914	1.44611	1.26945
-1.4	3.1	-7.00679	21.249	-1.85877	-13.1202	-0.736824	-1.37487	2.65985	1.28499	24.9609			-6.95942	21.2666	-0.977105	-13.624	-0.293919	0.899862
-1.4	3.2	-4.97366	16.0068	-1.43711	-11.2933	-1.69724	-2.32728	2.48735	0.160073	13.0227			-4.93694	16.0174	-0.80781	-11.709	-1.43632	0.640477
-1.4	3.3	-3.46349	12.0348	-1.11608	-9.74173	-2.28649	-2.85461	2.32407	-0.530544	5.59683			-3.43546	12.0412	-0.663582	-10.0862	-2.14408	0.458592
-1.4	3.4	-2.34541	9.03208	-0.871426	-8.41896	-2.60371	-3.09623	2.1701	-0.926138	1.13447			-2.32637	9.03632	-0.543618	-8.70715	-2.54082	0.330602
-1.4	3.5	-1.52463	6.76642	-0.684691	-7.29249	-2.73539	-3.14988	2.02539	-1.12449	-1.41932			-1.51139	6.76995	-0.444962	-7.53184	-2.71825	0.240617
-1.4	3.6	-0.924252	5.06064	-0.541902	-6.32855	-2.73406	-3.08358	1.88977	-1.19381	-2.77105			-0.916366	5.06425	-0.365034	-6.52701	-2.74416	0.176738
-1.4	3.7	-0.489597	3.77891	-0.432342	-5.50349	-2.64652	-2.94425	1.76297	-1.18129	-3.38561			-0.485391	3.78232	-0.300189	-5.66855	-2.6718	0.131567
-1.4	3.8	-0.177557	2.81771	-0.34799	-4.79547	-2.50331	-2.76386	1.64463	-1.11923	-3.56321			-0.176195	2.82075	-0.247814	-4.93271	-2.53597	0.0993546
-1.4	3.9	0.0436446	2.09812	-0.282726	-4.18642	-2.32738	-2.56386	1.53435	-1.02952	-3.49384			0.0428194	2.10066	-0.205581	-4.30078	-2.36288	0.0761433
-1.4	4	0.197758	1.56031	-0.231916	-3.66179	-2.13564	-2.35837	1.4317	-0.926665	-3.29498			0.195274	1.5623	-0.171472	-3.75711	-2.17101	0.0592577
-1.2	2.6	-35.9097	92.351	-7.23882	-30.7005	18.502	22.4467	4.31413	26.7609	297.849			-35.7126	92.4328	-1.60611	-32.1269	22.9872	5.69026
-1.2	2.7	-26.6612	70.3606	-5.49513	-25.9798	12.2244	13.5115	4.03816	17.5497	196.786			-26.513	70.4366	-1.52857	-27.1555	15.2396	4.02379
-1.2	2.8	-19.6728	53.4817	-4.17847	-22.0738	7.5566	7.39529	3.77382	11.1691	127.177			-19.5614	53.5451	-1.3902	-23.0366	9.55689	2.83966
-1.2	2.9	-14.412	40.56	-3.18459	-18.8213	4.1421	3.27414	3.52162	6.79576	79.992			-14.3269	40.609	-1.22442	-19.6087	5.44893	2.00229
-1.2	3	-10.4665	30.6937	-2.43443	-16.0992	1.69359	0.556144	3.28218	3.83833	48.5505			-10.4001	30.7291	-1.0541	-16.7447	2.53025	1.41198
-1.2	3.1	-7.51782	23.1798	-1.86801	-13.8097	-0.0157446	-1.18236	3.05598	1.87362	27.9914			-7.46533	23.2031	-0.892377	-14.3381	0.507295	0.997422
-1.2	3.2	-5.32185	17.4702	-1.43975	-11.8728	-1.16422	-2.24334	2.84323	0.599884	14.8355			-5.28104	17.4849	-0.74685	-12.3081	-0.851036	0.706679
-1.2	3.3	-3.69368	13.1417	-1.11548	-10.2304	-1.89785	-2.84108	2.6439	-0.19718	6.63246			-3.66261	13.151	-0.620423	-10.5909	-1.72293	0.50297
-1.2	3.4	-2.49233	9.86728	-0.869438	-8.83426	-2.32874	-3.12682	2.45775	-0.669064	1.68465			-2.46927	9.87396	-0.513528	-9.13274	-2.24157	0.359966
-1.2	3.5	-1.60943	7.39589	-0.68231	-7.64191	-2.53776	-3.20665	2.28436	-0.922294	-1.16462			-1.59447	7.40094	-0.424288	-7.89207	-2.50988	0.259794
-1.2	3.6	-0.966421	5.53398	-0.539579	-6.62529	-2.59731	-3.15447	2.12317	-1.0313	-2.69033			-0.957304	5.53876	-0.3512	-6.83307	-2.60281	0.18895
-1.2	3.7	-0.502198	4.13424	-0.430337	-5.75604	-2.55433	-3.02129	1.97357	-1.04772	-3.40269			-0.497183	4.13854	-0.291	-5.92874	-2.57839	0.139318
-1.2	3.8	-0.170014	3.08401	-0.346374	-5.01094	-2.44332	-2.8419	1.8349	-1.007	-3.6314			-0.168091	3.08773	-0.241951	-5.15443	-2.47674	0.104098
-1.2	3.9	0.0645324	2.29738	-0.281494	-4.37097	-2.29055	-2.63971	1.70647	-0.933244	-3.58527			0.0641095	2.30046	-0.202014	-4.49009	-2.32754	0.0789383
-1.2	4	0.227178	1.70922	-0.231039	-3.81957	-2.11421	-2.43013	1.58759	-0.842543	-3.39361			0.224972	1.71159	-0.169449	-3.91826	-2.15115	0.0608149
-1	2.6	-38.9104	100.689	-6.93838	-32.4437	22.3961	24.783	5.08534	29.8683	327.138			-38.6982	100.773	-0.565553	-33.9565	27.5531	6.43117
-1	2.7	-28.8338	76.7242	-5.24359	-27.3849	15.262	15.0706	4.72124	19.7919	216.444			-28.6732	76.8072	-0.755871	-28.6307	18.7475	4.54771
-1	2.8	-21.2344	58.3288	-3.97648	-23.215	9.90301	8.41528	4.37592	12.7912	140.165			-21.1138	58.4016	-0.825874	-24.2356	12.2263	3.2057
-1	2.9	-15.525	44.2451	-3.02695	-19.7549	5.93817	3.92286	4.0513	7.97415	88.4283			-15.4331	44.3037	-0.817943	-20.5877	7.4649	2.25491
-1	3	-11.2515	33.4896	-2.31377	-16.8687	3.05565	0.951473	3.74811	4.69958	53.9252			-11.1801	33.5337	-0.7643	-17.5489	4.0404	1.58458
-1	3.1	-8.06399	25.297	-1.77697	-14.4472	1.00875	-0.958018	3.4663	2.50828	31.3387			-8.00765	25.3274	-0.687754	-15.0024	1.62967	1.11395
-1	3.2	-5.69496	19.0703	-1.37189	-12.403	-0.399575	-2.1327	3.20525	1.07256	16.862			-5.65106	19.0907	-0.603555	-12.8603	-0.0242849	0.784424
-1	3.3	-3.94228	14.3489	-1.06533	-10.6747	-1.3334	-2.80453	2.96406	0.159534	7.81369			-3.90842	14.3622	-0.520825	-11.0515	-1.11853	0.554185
-1	3.4	-2.65164	10.7764	-0.832612	-9.20772	-1.91554	-3.13719	2.74161	-0.395577	2.33561			-2.62639	10.786	-0.444957	-9.51958	-1.80492	0.393076
-1	3.5	-1.70552	8.07935	-0.655398	-7.95689	-2.23846	-3.24546	2.53668	-0.708781	-0.838656			-1.68852	8.08675	-0.377819	-8.218	-2.19759	0.280447
-1	3.6	-1.01783	6.04687	-0.519985	-6.89207	-2.383	-3.20932	2.34806	-0.861261	-2.55788			-1.00733	6.05304	-0.319348	-7.10851	-2.38215	0.202125
-1	3.7	-0.522686	4.5185	-0.416114	-5.98252	-2.40283	-3.08395	2.17452	-0.909433	-3.38109			-0.516555	4.52392	-0.269747	-6.16247	-2.42485	0.14716
-1	3.8	-0.169413	3.37143	-0.336079	-5.20379	-2.33785	-2.90705	2.01488	-0.892163	-3.66976			-0.166621	3.37602	-0.227916	-5.35317	-2.37169	0.108589
-1	3.9	0.079161	2.51205	-0.274068	-4.53523	-2.21808	-2.70398	1.86804	-0.835942	-3.65305			0.0794226	2.51579	-0.192898	-4.65877	-2.25646	0.0813247
-1	4	0.250831	1.86935	-0.225705	-3.96033	-2.06585	-2.49152	1.73295	-0.758571	-3.47298			0.249112	1.8722	-0.16366	-4.06304	-2.10539	0.061916
-0.8	2.6	-41.9767	109.533	-5.99578	-34.1573	27.4033	27.1861	5.99366	33.1798	357.547			-41.7504	109.623	1.2581	-35.747	33.3836	7.30891
-0.8	2.7	-31.0427	83.4367	-4.55061	-28.7271	19.1163	16.6717	5.49111	22.1628	236.849			-30.8735	83.5281	0.550705	-30.0425	23.1628	5.16007
-0.8	2.8	-22.8178	63.4148	-3.47187	-24.2814	12.8437	9.46452	5.0299	14.4944	153.657			-22.6909	63.4985	0.100336	-25.36	15.5479	3.62759
-0.8	2.9	-16.6505	48.0926	-2.66198	-20.6092	8.17094	4.59478	4.60878	9.20356	97.2058			-16.5544	48.1626	-0.166869	-21.49	9.95137	2.5423
-0.8	3	-12.044	36.396	-2.05123	-17.5605	4.74029	1.36725	4.22539	5.59264	59.5346			-11.9696	36.4501	-0.309644	-18.2787	5.89209	1.77833
-0.8	3.1	-8.61554	27.4888	-1.58887	-15.0126	2.27182	-0.714482	3.87685	3.16237	34.8503			-8.55698	27.5276	-0.372365	-15.5969	3.00145	1.24289
-0.8	3.2	-6.0727	20.7207	-1.23754	-12.8688	0.541653	-2.00355	3.56016	1.55661	19.0062			-6.02685	20.7474	-0.385897	-13.3492	0.985518	0.869226
-0.8	3.3	-4.19533	15.5897	-0.969567	-11.0613	-0.636442	-2.75008	3.27238	0.522302	9.08133			-4.15979	15.6077	-0.371541	-11.4566	-0.380247	0.609013
-0.8	3.4	-2.81576	11.7078	-0.764455	-9.53078	-1.40316	-3.13035	3.01074	-0.119607	3.05181			-2.78882	11.7206	-0.342972	-9.85677	-1.26795	0.42804
-0.8	3.5	-1.80668	8.77737	-0.606912	-8.22859	-1.86481	-3.26792	2.7727	-0.495217	-0.462056			-1.78807	8.7871	-0.308539	-8.50028	-1.80979	0.302258
-0.8	3.6	-1.07475	6.56922	-0.48549	-7.12153	-2.11254	-3.24878	2.55594	-0.692844	-2.38512			-1.06283	6.57708	-0.272634	-7.34611	-2.10449	0.215287
-0.8	3.7	-0.548958	4.90879	-0.391558	-6.17696	-2.20869	-3.13229	2.35835	-0.773939	-3.32669			-0.541599	4.91548	-0.238474	-6.36346	-2.22806	0.154777
-0.8	3.8	-0.174751	3.66264	-0.318585	-5.36912	-2.19981	-2.95898	2.17806	-0.780922	-3.68095			-0.17093	3.66821	-0.207178	-5.52306	-2.23296	0.112685
-0.8	3.9	0.0877914	2.72903	-0.261597	-4.6762	-2.12098	-2.75618	2.01339	-0.742789	-3.69797			0.0888922	2.7335	-0.179257	-4.80399	-2.16086	0.0833016
-0.8	4	0.268561	2.03082	-0.216809	-4.08046	-1.99789	-2.54193	1.86282	-0.679113	-3.53292			0.267471	2.03425	-0.1549	-4.18717	-2.04035	0.0625351
-0.6	2.6	-44.8341	118.145	-4.50144	-35.7312	33.078	29.4876	6.99574	36.4833	386.686			-44.6005	118.247	3.67537	-37.3941	39.9281	8.2266
-0.6	2.7	-33.098	89.9316	-3.4984	-29.9327	23.4025	18.1991	6.30332	24.5024	256.388			-32.9248	90.0366	2.23903	-31.3164	28.0345	5.79265
-0.6	2.8	-24.2867	68.3083	-2.73303	-25.214	16.0746	10.4646	5.69441	16.159	166.573			-24.1579	68.4054	1.27248	-26.3522	19.1678	4.05898
-0.6	2.9	-17.6935	51.7749	-2.144	-21.3405	10.5969	5.23707	5.15749	10.3946	105.614			-17.5961	51.8583	0.642453	-22.2718	12.6329	2.83297
-0.6	3	-12.7777	39.1648	-1.68845	-18.1416	6.55712	1.76827	4.68255	6.45082	64.9175			-12.7028	39.2298	0.246777	-18.9011	7.87266	1.97212
-0.6	3.1	-9.12636	29.5676	-1.3349	-15.4812	3.62517	-0.474933	4.26102	3.78609	38.2312			-9.06709	29.6156	0.00850163	-16.097	4.46004	1.37039
-0.6	3.2	-6.42317	22.2799	-1.05974	-13.251	1.54608	-1.87095	3.88564	2.01468	21.0821			-6.37681	22.3133	-0.125922	-13.7564	2.05422	0.952218
-0.6	3.3	-4.43119	16.7577	-0.845062	-11.376	0.105439	-2.6873	3.55025	0.862949	10.3202			-4.39465	16.7807	-0.194897	-11.7904	0.400728	0.662016
-0.6	3.4	-2.97007	12.5817	-0.677196	-9.79247	-0.858084	-3.11224	3.24968	0.137434	3.76322			-2.94202	12.5977	-0.223076	-10.1328	-0.700111	0.461529
-0.6	3.5	-1.9033	9.43021	-0.545685	-8.44822	-1.46699	-3.27754	2.97951	-0.298022	-0.0765162			-1.8835	9.44233	-0.227631	-8.72882	-1.39763	0.322757
-0.6	3.6	-1.13093	7.05636	-0.442455	-7.30667	-1.8237	-3.27481	2.73603	-0.538772	-2.19623			-1.1177	7.06609	-0.218416	-7.53758	-1.8076	0.227255
-0.6	3.7	-0.577134	5.27179	-0.361252	-6.33371	-2.00031	-3.16725	2.51605	-0.651196	-3.25302			-0.568708	5.27986	-0.202201	-6.52522	-2.01627	0.161493
-0.6	3.8	-0.183776	3.93279	-0.297192	-5.50236	-2.05054	-2.99803	2.31686	-0.681171	-3.67216			-0.179071	3.93933	-0.182981	-5.66061	-2.08334	0.116214
-0.6	3.9	0.0915931	2.92984	-0.246459	-4.78979	-2.01482	-2.79621	2.1361	-0.660115	-3.72354			0.093493	2.93504	-0.163333	-4.92091	-2.05572	0.0847843
-0.6	4	0.28081	2.1799	-0.206067	-4.17662	-1.92198	-2.58106	1.97175	-0.609305	-3.57486			0.280349	2.18389	-0.144477	-4.28693	-1.96716	0.0628828
-0.4	2.6	-47.1662	125.485	-2.78158	-37.001	38.536	31.4359	7.95261	39.3885	411.255			-46.9359	125.612	6.20627	-38.7459	46.1366	9.03225
-0.4	2.7	-34.7743	95.437	-2.32275	-30.8849	27.4551	19.4864	7.05139	26.5378	272.844			-34.6035	95.5623	3.97045	-32.3374	32.5919	6.34414
-0.4	2.8	-25.4834	72.4348	-1.92775	-25.934	19.0897	11.3056	6.28771	17.5933	177.446			-25.3584	72.5492	2.4542	-27.1369	22.5081	4.43229
-0.4	2.9	-18.5434	54.8661	-1.59128	-21.8994	12.8319	5.77761	5.63444	11.4121	112.693			-18.4483	54.9639	1.44734	-22.879	15.0839	3.08308
-0.4	3	-13.376	41.4791	-1.30831	-18.5772	8.21757	2.10737	5.07084	7.17822	69.4532			-13.3024	41.5552	0.793868	-19.3762	9.67041	2.1379
-0.4	3.1	-9.54293	31.2984	-1.07292	-15.8272	4.85538	-0.270021	4.58088	4.31086	41.0853			-9.48491	31.3555	0.379305	-16.4756	5.77427	1.47869
-0.4	3.2	-6.70956	23.5738	-0.878825	-13.531	2.45441	-1.75464	4.152	2.39736	22.8406			-6.66373	23.6137	0.124884	-14.0617	3.01321	1.02199
-0.4	3.3	-4.62455	17.7239	-0.719845	-11.6057	0.773741	-2.62877	3.77429	1.14552	11.3759			-4.58821	17.7513	-0.0253344	-12.0381	1.09963	0.706466
-0.4	3.4	-3.0974	13.3024	-0.590323	-9.98292	-0.368219	-3.09072	3.43985	0.349131	4.37563			-3.06916	13.3215	-0.108729	-10.3361	-0.192435	0.489209
-0.4	3.5	-1.98392	9.96729	-0.485254	-8.60831	-1.1102	-3.27911	3.1423	-0.136812	0.261507			-1.96339	9.98192	-0.151084	-8.89605	-1.02861	0.339126
-0.4	3.6	-1.17884	7.45617	-0.4003	-7.44171	-1.56468	-3.29021	2.87643	-0.413785	-2.02435			-1.16523	7.46738	-0.166783	-7.6783	-1.54293	0.237005
-0.4	3.7	-0.602317	5.56911	-0.331753	-6.44844	-1.8134	-3.19039	2.63797	-0.55242	-3.17905			-0.593477	5.57817	-0.16767	-6.64336	-1.82635	0.166813
-0.4	3.8	-0.193523	4.15354	-0.276477	-5.59986	-1.91632	-3.02493	2.42337	-0.601552	-3.65386			-0.18838	4.16088	-0.159979	-5.76092	-1.9484	0.118817
-0.4	3.9	0.0926355	3.09363	-0.231857	-4.87038	-1.91598	-2.82435	2.22968	-0.594668	-3.73529			0.0946254	3.0994	-0.148031	-5.00618	-1.96019	0.085821
-0.4	4	0.288371	2.30125	-0.195738	-4.24689	-1.85301	-2.60887	2.05438	-0.554486	-3.60147			0.288318	2.3057	-0.134388	-4.35971	-1.90009	0.0629919
-0.2	2.6	-48.6894	130.455	-1.37328	-37.8014	42.5907	32.7531	8.65709	41.4102	427.783			-48.4715	130.61	8.16131	-39.6269	50.6729	9.5737
-0.2	2.7	-35.8714	99.1481	-1.38059	-31.4785	30.4177	20.3537	7.58885	27.9426	283.906			-35.7083	99.2952	5.28817	-32.9945	35.8805	6.71487
-0.2	2.8	-26.2673	75.2062	-1.29373	-26.3755	21.2697	11.871	6.7049	18.5759	184.75			-26.1492	75.3376	3.34311	-27.6344	24.8971	4.68294
-0.2	2.9	-19.0999	56.9359	-1.16254	-22.2339	14.4396	6.14089	5.96357	12.1045	117.449			-19.0101	57.0456	2.04742	-23.2591	16.8238	3.25084
-0.2	3	-13.7677	43.0227	-1.01714	-18.8358	9.40203	2.33578	5.33444	7.67022	72.501			-13.6989	43.1094	1.19819	-19.6702	10.9385	2.24811
-0.2	3.1	-9.81594	32.4497	-0.874399	-16.0322	5.72708	-0.131131	4.79494	4.66381	43.0051			-9.76185	32.5145	0.652088	-16.7097	6.69506	1.55058
-0.2	3.2	-6.89758	24.4325	-0.742938	-13.6967	3.09525	-1.6747	4.32806	2.65335	24.0258			-6.8544	24.4775	0.308872	-14.2462	3.6857	1.0682
-0.2	3.3	-4.75175	18.3637	-0.626474	-11.7413	1.24416	-2.58723	3.92079	1.33357	12.0899			-4.71749	18.3945	0.0986829	-12.1868	1.58892	0.735639
-0.2	3.4	-3.1817	13.7789	-0.525919	-10.0962	-0.0249379	-3.07379	3.56306	0.48927	4.79223			-3.15483	13.8002	-0.0251919	-10.4568	0.163325	0.5072
-0.2	3.5	-2.03775	10.3217	-0.440659	-8.70439	-0.861092	-3.27757	3.2469	-0.0306646	0.493868			-2.0183	10.3378	-0.0947947	-8.99727	-0.772589	0.349947
-0.2	3.6	-1.21112	7.71965	-0.3693	-7.52336	-1.38413	-3.29795	2.96601	-0.331939	-1.90376			-1.19841	7.73191	-0.129085	-7.76322	-1.35881	0.243058
-0.2	3.7	-0.619932	5.76464	-0.310113	-6.5179	-1.6833	-3.20339	2.71529	-0.4881	-3.12456			-0.611561	5.77436	-0.142228	-6.71458	-1.694	0.170172
-0.2	3.8	-0.200982	4.29853	-0.261311	-5.65922	-1.82298	-3.04058	2.49058	-0.550002	-3.63717			-0.196096	4.30637	-0.142934	-5.82132	-1.85398	0.120416
-0.2	3.9	0.0920776	3.20103	-0.221183	-4.92022	-1.8483	-2.84099	2.28846	-0.552534	-3.73922			0.0938709	3.20723	-0.136701	-5.05807	-1.89367	0.0863283
-0.2	4	0.292291	2.38075	-0.188193	-4.28968	-1.80483	-2.62546	2.10607	-0.519391	-3.6158			0.292248	2.38546	-0.12683	-4.40373	-1.85285	0.0629622
4.44089e-15	2.6	-49.2201	132.213	-0.823912	-38.0725	44.096	33.22	8.91797	42.138	433.624			-49.0101	132.383	8.90141	-39.9302	52.3443	9.76124
4.44089e-15	2.7	-36.2505	100.459	-1.01751	-31.6703	31.5205	20.6605	7.78546	28.446	287.812			-36.0955	100.616	5.78332	-33.2155	37.0887	6.84377
4.44089e-15	2.8	-26.5383	76.1835	-1.05176	-26.516	22.0774	12.0708	6.85587	18.9266	187.329			-26.4267	76.3224	3.6752	-27.7998	25.7711	4.77007
4.44089e-15	2.9	-19.2927	57.6641	-1.00022	-22.3436	15.0276	6.26919	6.08154	12.3507	119.127			-19.2081	57.7795	2.27069	-23.3834	17.4587	3.30901
4.44089e-15	3	-13.9043	43.5642	-0.907618	-18.923	9.82926	2.41652	5.42812	7.84464	73.577			-13.8387	43.6558	1.34894	-19.7653	11.4007	2.2868
4.44089e-15	3.1	-9.91117	32.8544	-0.800107	-16.0979	6.04528	-0.0819003	4.87045	4.78855	43.6832			-9.85982	32.9216	0.753589	-16.7844	7.03097	1.5755
4.44089e-15	3.2	-6.96313	24.7339	-0.692293	-13.7493	3.32914	-1.6462	4.38977	2.74357	24.4448			-6.92236	24.7805	0.37745	-14.3055	3.93003	1.08412
4.44089e-15	3.3	-4.79629	18.5878	-0.591782	-11.7851	1.41465	-2.5722	3.97186	1.39965	12.3427			-4.76405	18.6199	0.14504	-12.2341	1.76683	0.745585
4.44089e-15	3.4	-3.21143	13.9457	-0.502035	-10.1333	0.0989209	-3.0674	3.60579	0.538386	4.94013			-3.18586	13.9677	0.00619655	-10.4963	0.291719	0.513315
4.44089e-15	3.5	-2.05835	10.4456	-0.424138	-8.73681	-0.773656	-3.2766	3.28303	0.00643407	0.576756			-2.03848	10.4624	-0.0737776	-9.03104	-0.680873	0.353381
4.44089e-15	3.6	-1.22263	7.81168	-0.357819	-7.55047	-1.31924	-3.30026	2.99684	-0.303414	-1.86035			-1.21081	7.82423	-0.114716	-7.79106	-1.29235	0.245173
4.44089e-15	3.7	-0.626285	5.8329	-0.302101	-6.54112	-1.6366	-3.20756	2.74181	-0.465748	-3.10453			-0.618502	5.84283	-0.132479	-6.73806	-1.64621	0.171378
4.44089e-15	3.8	-0.203793	4.34912	-0.255694	-5.67915	-1.78952	-3.04571	2.51357	-0.532141	-3.63055			-0.19928	4.35711	-0.136365	-5.84131	-1.81985	0.121017
4.44089e-15	3.9	0.0916832	3.23847	-0.217229	-4.93691	-1.82399	-2.84649	2.30851	-0.537978	-3.73995			0.0932358	3.24479	-0.13228	-5.07517	-1.86942	0.0865767
4.44089e-15	4	0.293468	2.40845	-0.185399	-4.30403	-1.78751	-2.63098	2.12368	-0.507301	-3.62028			0.293303	2.41323	-0.123859	-4.41839	-1.83571	0.0630096
0.2	2.6	-48.6894	130.455	-1.37328	-37.8014	42.5907	32.7531	8.65709	41.4102	427.783			-48.4715	130.61	8.16131	-39.6269	50.6729	9.5737
0.2	2.7	-35.8714	99.1481	-1.38059	-31.4785	30.4177	20.3537	7.58885	27.9426	283.906			-35.7083	99.2952	5.28817	-32.9945	35.8805	6.71487
0.2	2.8	-26.2673	75.2062	-1.29373	-26.3755	21.2697	11.871	6.7049	18.5759	184.75			-26.1492	75.3376	3.34311	-27.6344	24.8971	4.68294
0.2	2.9	-19.0999	56.9359	-1.16254	-22.2339	14.4396	6.14089	5.96357	12.1045	117.449			-19.0101	57.0456	2.04742	-23.2591	16.8238	3.25084
0.2	3	-13.7677	43.0227	-1.01714	-18.8358	9.40203	2.33578	5.33444	7.67022	72.501			-13.6989	43.1094	1.19819	-19.6702	10.9385	2.24811
0.2	3.1	-9.81594	32.4497	-0.874399	-16.0322	5.72708	-0.131131	4.79494	4.66381	43.0051			-9.76185	32.5145	0.652088	-16.7097	6.69506	1.55058
0.2	3.2	-6.89758	24.4325	-0.742938	-13.6967	3.09525	-1.6747	4.32806	2.65335	24.0258			-6.8544	24.4775	0.308872	-14.2462	3.6857	1.0682
0.2	3.3	-4.75175	18.3637	-0.626474	-11.7413	1.24416	-2.58723	3.92079	1.33357	12.0899			-4.71749	18.3945	0.0986829	-12.1868	1.58892	0.735639
0.2	3.4	-3.1817	13.7789	-0.525919	-10.0962	-0.0249379	-3.07379	3.56306	0.48927	4.79223			-3.15483	13.8002	-0.0251919	-10.4568	0.163325	0.5072
0.2	3.5	-2.03775	10.3217	-0.440659	-8.70439	-0.861092	-3.27757	3.2469	-0.0306646	0.493868			-2.0183	10.3378	-0.0947947	-8.99727	-0.772589	0.349947
0.2	3.6	-1.21112	7.71965	-0.3693	-7.52336	-1.38413	-3.29795	2.96601	-0.331939	-1.90376			-1.19841	7.73191	-0.129085	-7.76322	-1.35881	0.243058
0.2	3.7	-0.619932	5.76464	-0.310113	-6.5179	-1.6833	-3.20339	2.71529	-0.4881	-3.12456			-0.611561	5.77436	-0.142228	-6.71458	-1.694	0.170172
0.2	3.8	-0.200982	4.29853	-0.261311	-5.65922	-1.82298	-3.04058	2.49058	-0.550002	-3.63717			-0.196096	4.30637	-0.142934	-5.82132	-1.85398	0.120416
0.2	3.9	0.0920776	3.20103	-0.221183	-4.92022	-1.8483	-2.84099	2.28846	-0.552534	-3.73922			0.0938709	3.20723	-0.136701	-5.05807	-1.89367	0.0863283
0.2	4	0.292291	2.38075	-0.188193	-4.28968	-1.80483	-2.62546	2.10607	-0.519391	-3.6158			0.292248	2.38546	-0.12683	-4.40373	-1.85285	0.0629622
0.4	2.6	-47.1662	125.485	-2.78158	-37.001	38.536	31.4359	7.95261	39.3885	411.255			-46.9359	125.612	6.20627	-38.7459	46.1366	9.03225
0.4	2.7	-34.7743	95.437	-2.32275	-30.8849	27.4551	19.4864	7.05139	26.5378	272.844			-34.6035	95.5623	3.97045	-32.3374	32.5919	6.34414
0.4	2.8	-25.4834	72.4348	-1.92775	-25.934	19.0897	11.3056	6.28771	17.5933	177.446			-25.3584	72.5492	2.4542	-27.1369	22.5081	4.43229
0.4	2.9	-18.5434	54.8661	-1.59128	-21.8994	12.8319	5.77761	5.63444	11.4121	112.693			-18.4483	54.9639	1.44734	-22.879	15.0839	3.08308
0.4	3	-13.376	41.4791	-1.30831	-18.5772	8.21757	2.10737	5.07084	7.17822	69.4532			-13.3024	41.5552	0.793868	-19.3762	9.67041	2.1379
0.4	3.1	-9.54293	31.2984	-1.07292	-15.8272	4.85538	-0.270021	4.58088	4.31086	41.0853			-9.48491	31.3555	0.379305	-16.4756	5.77427	1.47869
0.4	3.2	-6.70956	23.5738	-0.878825	-13.531	2.45441	-1.75464	4.152	2.39736	22.8406			-6.66373	23.6137	0.124884	-14.0617	3.01321	1.02199
0.4	3.3	-4.62455	17.7239	-0.719845	-11.6057	0.773741	-2.62877	3.77429	1.14552	11.3759			-4.58821	17.7513	-0.0253344	-12.0381	1.09963	0.706466
0.4	3.4	-3.0974	13.3024	-0.590323	-9.98292	-0.368219	-3.09072	3.43985	0.349131	4.37563			-3.06916	13.3215	-0.108729	-10.3361	-0.192435	0.489209
0.4	3.5	-1.98392	9.96729	-0.485254	-8.60831	-1.1102	-3.27911	3.1423	-0.136812	0.261507			-1.96339	9.98192	-0.151084	-8.89605	-1.02861	0.339126
0.4	3.6	-1.17884	7.45617	-0.4003	-7.44171	-1.56468	-3.29021	2.87643	-0.413785	-2.02435			-1.16523	7.46738	-0.166783	-7.6783	-1.54293	0.237005
0.4	3.7	-0.602317	5.56911	-0.331753	-6.44844	-1.8134	-3.19039	2.63797	-0.55242	-3.17905			-0.593477	5.57817	-0.16767	-6.64336	-1.82635	0.166813
0.4	3.8	-0.193523	4.15354	-0.276477	-5.59986	-1.91632	-3.02493	2.42337	-0.601552	-3.65386			-0.18838	4.16088	-0.159979	-5.76092	-1.9484	0.118817
0.4	3.9	0.0926355	3.09363	-0.231857	-4.87038	-1.91598	-2.82435	2.22968	-0.594668	-3.73529			0.0946254	3.0994	-0.148031	-5.00618	-1.96019	0.085821
0.4	4	0.288371	2.30125	-0.195738	-4.24689	-1.85301	-2.60887	2.05438	-0.554486	-3.60147			0.288318	2.3057	-0.134388	-4.35971	-1.90009	0.0629919
0.6	2.6	-44.8341	118.145	-4.50144	-35.7312	33.078	29.4876	6.99574	36.4833	386.686			-44.6005	118.247	3.67537	-37.3941	39.9281	8.2266
0.6	2.7	-33.098	89.9316	-3.4984	-29.9327	23.4025	18.1991	6.30332	24.5024	256.388			-32.9248	90.0366	2.23903	-31.3164	28.0345	5.79265
0.6	2.8	-24.2867	68.3083	-2.73303	-25.214	16.0746	10.4646	5.69441	16.159	166.573			-24.1579	68.4054	1.27248	-26.3522	19.1678	4.05898
0.6	2.9	-17.6935	51.7749	-2.144	-21.3405	10.5969	5.23707	5.15749	10.3946	105.614			-17.5961	51.8583	0.642453	-22.2718	12.6329	2.83297
0.6	3	-12.7777	39.1648	-1.68845	-18.1416	6.55712	1.76827	4.68255	6.45082	64.9175			-12.7028	39.2298	0.246777	-18.9011	7.87266	1.97212
0.6	3.1	-9.12636	29.5676	-1.3349	-15.4812	3.62517	-0.474933	4.26102	3.78609	38.2312			-9.06709	29.6156	0.00850163	-16.097	4.46004	1.37039
0.6	3.2	-6.42317	22.2799	-1.05974	-13.251	1.54608	-1.87095	3.88564	2.01468	21.0821			-6.37681	22.3133	-0.125922	-13.7564	2.05422	0.952218
0.6	3.3	-4.43119	16.7577	-0.845062	-11.376	0.105439	-2.6873	3.55025	0.862949	10.3202			-4.39465	16.7807	-0.194897	-11.7904	0.400728	0.662016
0.6	3.4	-2.97007	12.5817	-0.677196	-9.79247	-0.858084	-3.11224	3.24968	0.137434	3.76322			-2.94202	12.5977	-0.223076	-10.1328	-0.700111	0.461529
0.6	3.5	-1.9033	9.43021	-0.545685	-8.44822	-1.46699	-3.27754	2.97951	-0.298022	-0.0765162			-1.8835	9.44233	-0.227631	-8.72882	-1.39763	0.322757
0.6	3.6	-1.13093	7.05636	-0.442455	-7.30667	-1.8237	-3.27481	2.73603	-0.538772	-2.19623			-1.1177	7.06609	-0.218416	-7.53758	-1.8076	0.227255
0.6	3.7	-0.577134	5.27179	-0.361252	-6.33371	-2.00031	-3.16725	2.51605	-0.651196	-3.25302			-0.568708	5.27986	-0.202201	-6.52522	-2.01627	0.161493
0.6	3.8	-0.183776	3.93279	-0.297192	-5.50236	-2.05054	-2.99803	2.31686	-0.681171	-3.67216			-0.179071	3.93933	-0.182981	-5.66061	-2.08334	0.116214
0.6	3.9	0.0915931	2.92984	-0.246459	-4.78979	-2.01482	-2.79621	2.1361	-0.660115	-3.72354			0.093493	2.93504	-0.163333	-4.92091	-2.05572	0.0847843
0.6	4	0.28081	2.1799	-0.206067	-4.17662	-1.92198	-2.58106	1.97175	-0.609305	-3.57486			0.280349	2.18389	-0.144477	-4.28693	-1.96716	0.0628828
0.8	2.6	-41.9767	109.533	-5.99578	-34.1573	27.4033	27.1861	5.99366	33.1798	357.547			-41.7504	109.623	1.2581	-35.747	33.3836	7.30891
0.8	2.7	-31.0427	83.4367	-4.55061	-28.7271	19.1163	16.6717	5.49111	22.1628	236.849			-30.8735	83.5281	0.550705	-30.0425	23.1628	5.16007
0.8	2.8	-22.8178	63.4148	-3.47187	-24.2814	12.8437	9.46452	5.0299	14.4944	153.657			-22.6909	63.4985	0.100336	-25.36	15.5479	3.62759
0.8	2.9	-16.6505	48.0926	-2.66198	-20.6092	8.17094	4.59478	4.60878	9.20356	97.2058			-16.5544	48.1626	-0.166869	-21.49	9.95137	2.5423
0.8	3	-12.044	36.396	-2.05123	-17.5605	4.74029	1.36725	4.22539	5.59264	59.5346			-11.9696	36.4501	-0.309644	-18.2787	5.89209	1.77833
0.8	3.1	-8.61554	27.4888	-1.58887	-15.0126	2.27182	-0.714482	3.87685	3.16237	34.8503			-8.55698	27.5276	-0.372365	-15.5969	3.00145	1.24289
0.8	3.2	-6.0727	20.7207	-1.23754	-12.8688	0.541653	-2.00355	3.56016	1.55661	19.0062			-6.02685	20.7474	-0.385897	-13.3492	0.985518	0.869226
0.8	3.3	-4.19533	15.5897	-0.969567	-11.0613	-0.636442	-2.75008	3.27238	0.522302	9.08133			-4.15979	15.6077	-0.371541	-11.4566	-0.380247	0.609013
0.8	3.4	-2.81576	11.7078	-0.764455	-9.53078	-1.40316	-3.13035	3.01074	-0.119607	3.05181			-2.78882	11.7206	-0.342972	-9.85677	-1.26795	0.42804
0.8	3.5	-1.80668	8.77737	-0.606912	-8.22859	-1.86481	-3.26792	2.7727	-0.495217	-0.462056			-1.78807	8.7871	-0.308539	-8.50028	-1.80979	0.302258
0.8	3.6	-1.07475	6.56922	-0.48549	-7.12153	-2.11254	-3.24878	2.55594	-0.692844	-2.38512			-1.06283	6.57708	-0.272634	-7.34611	-2.10449	0.215287
0.8	3.7	-0.548958	4.90879	-0.391558	-6.17696	-2.20869	-3.13229	2.35835	-0.773939	-3.32669			-0.541599	4.91548	-0.238474	-6.36346	-2.22806	0.154777
0.8	3.8	-0.174751	3.66264	-0.318585	-5.36912	-2.19981	-2.95898	2.17806	-0.780922	-3.68095			-0.17093	3.66821	-0.207178	-5.52306	-2.23296	0.112685
0.8	3.9	0.0877914	2.72903	-0.261597	-4.6762	-2.12098	-2.75618	2.01339	-0.742789	-3.69797			0.0888922	2.7335	-0.179257	-4.80399	-2.16086	0.0833016
0.8	4	0.268561	2.03082	-0.216809	-4.08046	-1.99789	-2.54193	1.86282	-0.679113	-3.53292			0.267471	2.03425	-0.1549	-4.18717	-2.04035	0.0625351
1	2.6	-38.9104	100.689	-6.93838	-32.4437	22.3961	24.783	5.08534	29.8683	327.138			-38.6982	100.773	-0.565553	-33.9565	27.5531	6.43117
1	2.7	-28.8338	76.7242	-5.24359	-27.3849	15.262	15.0706	4.72124	19.7919	216.444			-28.6732	76.8072	-0.755871	-28.6307	18.7475	4.54771
1	2.8	-21.2344	58.3288	-3.97648	-23.215	9.90301	8.41528	4.37592	12.7912	140.165			-21.1138	58.4016	-0.825874	-24.2356	12.2263	3.2057
1	2.9	-15.525	44.2451	-3.02695	-19.7549	5.93817	3.92286	4.0513	7.97415	88.4283			-15.4331	44.3037	-0.817943	-20.5877	7.4649	2.25491
1	3	-11.2515	33.4896	-2.31377	-16.8687	3.05565	0.951473	3.74811	4.69958	53.9252			-11.1801	33.5337	-0.7643	-17.5489	4.0404	1.58458
1	3.1	-8.06399	25.297	-1.77697	-14.4472	1.00875	-0.958018	3.4663	2.50828	31.3387			-8.00765	25.3274	-0.687754	-15.0024	1.62967	1.11395
1	3.2	-5.69496	19.0703	-1.37189	-12.403	-0.399575	-2.1327	3.20525	1.07256	16.862			-5.65106	19.0907	-0.603555	-12.8603	-0.0242849	0.784424
1	3.3	-3.94228	14.3489	-1.06533	-10.6747	-1.3334	-2.80453	2.96406	0.159534	7.81369			-3.90842	14.3622	-0.520825	-11.0515	-1.11853	0.554185
1	3.4	-2.65164	10.7764	-0.832612	-9.20772	-1.91554	-3.13719	2.74161	-0.395577	2.33561			-2.62639	10.786	-0.444957	-9.51958	-1.80492	0.393076
1	3.5	-1.70552	8.07935	-0.655398	-7.95689	-2.23846	-3.24546	2.53668	-0.708781	-0.838656			-1.68852	8.08675	-0.377819	-8.218	-2.19759	0.280447
1	3.6	-1.01783	6.04687	-0.519985	-6.89207	-2.383	-3.20932	2.34806	-0.861261	-2.55788			-1.00733	6.05304	-0.319348	-7.10851	-2.38215	0.202125
1	3.7	-0.522686	4.5185	-0.416114	-5.98252	-2.40283	-3.08395	2.17452	-0.909433	-3.38109			-0.516555	4.52392	-0.269747	-6.16247	-2.42485	0.14716
1	3.8	-0.169413	3.37143	-0.336079	-5.20379	-2.33785	-2.90705	2.01488	-0.892163	-3.66976			-0.166621	3.37602	-0.227916	-5.35317	-2.37169	0.108589
1	3.9	0.079161	2.51205	-0.274068	-4.53523	-2.21808	-2.70398	1.86804	-0.835942	-3.65305			0.0794226	2.51579	-0.192898	-4.65877	-2.25646	0.0813247
1	4	0.250831	1.86935	-0.225705	-3.96033	-2.06585	-2.49152	1.73295	-0.758571	-3.47298			0.249112	1.8722	-0.16366	-4.06304	-2.10539	0.061916
1.2	2.6	-35.9097	92.351	-7.23882	-30.7005	18.502	22.4467	4.31413	26.7609	297.849			-35.7126	92.4328	-1.60611	-32.1269	22.9872	5.69026
1.2	2.7	-26.6612	70.3606	-5.49513	-25.9798	12.2244	13.5115	4.03816	17.5497	196.786			-26.513	70.4366	-1.52857	-27.1555	15.2396	4.02379
1.2	2.8	-19.6728	53.4817	-4.17847	-22.0738	7.5566	7.39529	3.77382	11.1691	127.177			-19.5614	53.5451	-1.3902	-23.0366	9.55689	2.83966
1.2	2.9	-14.412	40.56	-3.18459	-18.8213	4.1421	3.27414	3.52162	6.79576	79.992			-14.3269	40.609	-1.22442	-19.6087	5.44893	2.00229
1.2	3	-10.4665	30.6937	-2.43443	-16.0992	1.69359	0.556144	3.28218	3.83833	48.5505			-10.4001	30.7291	-1.0541	-16.7447	2.53025	1.41198
1.2	3.1	-7.51782	23.1798	-1.86801	-13.8097	-0.0157446	-1.18236	3.05598	1.87362	27.9914			-7.46533	23.2031	-0.892377	-14.3381	0.507295	0.997422
1.2	3.2	-5.32185	17.4702	-1.43975	-11.8728	-1.16422	-2.24334	2.84323	0.599884	14.8355			-5.28104	17.4849	-0.74685	-12.3081	-0.851036	0.706679
1.2	3.3	-3.69368	13.1417	-1.11548	-10.2304	-1.89785	-2.84108	2.6439	-0.19718	6.63246			-3.66261	13.151	-0.620423	-10.5909	-1.72293	0.50297
1.2	3.4	-2.49233	9.86728	-0.869438	-8.83426	-2.32874	-3.12682	2.45775	-0.669064	1.68465			-2.46927	9.87396	-0.513528	-9.13274	-2.24157	0.359966
1.2	3.5	-1.60943	7.39589	-0.68231	-7.64191	-2.53776	-3.20665	2.28436	-0.922294	-1.16462			-1.59447	7.40094	-0.424288	-7.89207	-2.50988	0.259794
1.2	3.6	-0.966421	5.53398	-0.539579	-6.62529	-2.59731	-3.15447	2.12317	-1.0313	-2.69033			-0.957304	5.53876	-0.3512	-6.83307	-2.60281	0.18895
1.2	3.7	-0.502198	4.13424	-0.430337	-5.75604	-2.55433	-3.02129	1.97357	-1.04772	-3.40269			-0.497183	4.13854	-0.291	-5.92874	-2.57839	0.139318
1.2	3.8	-0.170014	3.08401	-0.346374	-5.01094	-2.44332	-2.8419	1.8349	-1.007	-3.6314			-0.168091	3.08773	-0.241951	-5.15443	-2.47674	0.104098
1.2	3.9	0.0645324	2.29738	-0.281494	-4.37097	-2.29055	-2.63971	1.70647	-0.933244	-3.58527			0.0641095	2.30046	-0.202014	-4.49009	-2.32754	0.0789383
1.2	4	0.227178	1.70922	-0.231039	-3.81957	-2.11421	-2.43013	1.58759	-0.842543	-3.39361			0.224972	1.71159	-0.169449	-3.91826	-2.15115	0.0608149
1.4	2.6	-33.1406	84.8761	-6.97608	-28.9727	15.7867	20.2499	3.65566	23.9056	270.85			-32.962	84.9526	-1.91744	-30.3153	19.7579	5.11064
1.4	2.7	-24.6476	64.6333	-5.34442	-24.5557	10.0855	12.0482	3.43783	15.486	178.683			-24.5137	64.7013	-1.7862	-25.6633	12.738	3.60898
1.4	2.8	-18.2197	49.1023	-4.09484	-20.8927	5.89515	6.44343	3.2303	9.67373	115.237			-18.1186	49.1575	-1.59355	-21.8011	7.64422	2.54618
1.4	2.9	-13.3728	37.2195	-3.14036	-17.8369	2.86942	2.67601	3.03157	5.70757	72.2602			-13.2958	37.2607	-1.38008	-18.5845	4.00036	1.79658
1.4	3	-9.73256	28.1511	-2.41275	-15.2784	0.727335	0.200101	2.84136	3.04146	43.6479			-9.67224	28.18	-1.17019	-15.8914	1.44611	1.26945
1.4	3.1	-7.00679	21.249	-1.85877	-13.1202	-0.736824	-1.37487	2.65985	1.28499	24.9609			-6.95942	21.2666	-0.977105	-13.624	-0.293919	0.899862
1.4	3.2	-4.97366	16.0068	-1.43711	-11.2933	-1.69724	-2.32728	2.48735	0.160073	13.0227			-4.93694	16.0174	-0.80781	-11.709	-1.43632	0.640477
1.4	3.3	-3.46349	12.0348	-1.11608	-9.74173	-2.28649	-2.85461	2.32407	-0.530544	5.59683			-3.43546	12.0412	-0.663582	-10.0862	-2.14408	0.458592
1.4	3.4	-2.34541	9.03208	-0.871426	-8.41896	-2.60371	-3.09623	2.1701	-0.926138	1.13447			-2.32637	9.03632	-0.543618	-8.70715	-2.54082	0.330602
1.4	3.5	-1.52463	6.76642	-0.684691	-7.29249	-2.73539	-3.14988	2.02539	-1.12449	-1.41932			-1.51139	6.76995	-0.444962	-7.53184	-2.71825	0.240617
1.4	3.6	-0.924252	5.06064	-0.541902	-6.32855	-2.73406	-3.08358	1.88977	-1.19381	-2.77105			-0.916366	5.06425	-0.365034	-6.52701	-2.74416	0.176738
1.4	3.7	-0.489597	3.77891	-0.432342	-5.50349	-2.64652	-2.94425	1.76297	-1.18129	-3.38561			-0.485391	3.78232	-0.300189	-5.66855	-2.6718	0.131567
1.4	3.8	-0.177557	2.81771	-0.34799	-4.79547	-2.50331	-2.76386	1.64463	-1.11923	-3.56321			-0.176195	2.82075	-0.247814	-4.93271	-2.53597	0.0993546
1.4	3.9	0.0436446	2.09812	-0.282726	-4.18642	-2.32738	-2.56386	1.53435	-1.02952	-3.49384			0.0428194	2.10066	-0.205581	-4.30078	-2.36288	0.0761433
1.4	4	0.197758	1.56031	-0.231916	-3.66179	-2.13564	-2.35837	1.4317	-0.926665	-3.29498			0.195274	1.5623	-0.171472	-3.75711	-2.17101	0.0592577
1.6	2.6	-30.6516	78.2698	-6.3282	-27.2679	14.0221	18.1915	3.06771	21.2592	246.237			-30.4916	78.3391	-1.70736	-28.5351	17.605	4.66462
1.6	2.7	-22.8281	59.5663	-4.90761	-23.1242	8.70637	10.6848	2.89772	13.5825	162.215			-22.7082	59.6266	-1.6623	-24.169	11.0871	3.28803
1.6	2.8	-16.9012	45.2249	-3.80043	-19.6879	4.83527	5.56525	2.73515	8.3004	104.408			-16.8105	45.2732	-1.52067	-20.5478	6.39416	2.3175
1.6	2.9	-12.4279	34.2596	-2.94185	-16.8228	2.06707	2.13355	2.57855	4.7121	65.2772			-12.3588	34.2952	-1.33751	-17.5317	3.06719	1.63475
1.6	3	-9.06368	25.8967	-2.27875	-14.42	0.134266	-0.112683	2.4276	2.31492	39.2477			-9.00967	25.9211	-1.14498	-15.0035	0.762984	1.15615
1.6	3.1	-6.54137	19.5362	-1.76815	-12.3951	-1.16844	-1.53281	2.28248	0.74967	22.2667			-6.49932	19.5503	-0.962066	-12.8748	-0.78585	0.821015
1.6	3.2	-4.6576	14.708	-1.37567	-10.6789	-2.00423	-2.38286	2.14352	-0.239339	11.4352			-4.62512	14.7162	-0.798586	-11.0757	-1.7832	0.586016
1.6	3.3	-3.25637	11.052	-1.07428	-9.22097	-2.49959	-2.84435	2.01102	-0.833339	4.71305			-3.23158	11.0569	-0.657765	-9.55031	-2.38279	0.42113
1.6	3.4	-2.2171	8.28993	-0.842854	-7.97732	-2.74735	-3.04534	1.88519	-1.16015	0.687808			-2.20017	8.29295	-0.539466	-8.25225	-2.69893	0.305247
1.6	3.5	-1.45255	6.20709	-0.665048	-6.91711	-2.82762	-3.07553	1.76615	-1.30938	-1.60221			-1.44048	6.21011	-0.442251	-7.14482	-2.81743	0.223099
1.6	3.6	-0.891934	4.63985	-0.528253	-6.00882	-2.78916	-2.99731	1.65389	-1.34343	-2.80077			-0.884906	4.64274	-0.362462	-6.19777	-2.8024	0.165309
1.6	3.7	-0.484872	3.46292	-0.422777	-5.23071	-2.67545	-2.85367	1.54829	-1.30537	-3.33125			-0.481188	3.46574	-0.297953	-5.38791	-2.70132	0.123986
1.6	3.8	-0.191624	2.58081	-0.341214	-4.56227	-2.51429	-2.67383	1.4492	-1.22463	-3.46692			-0.190557	2.58334	-0.245779	-4.6931	-2.54609	0.0943797
1.6	3.9	0.0171468	1.92079	-0.277825	-3.98675	-2.32664	-2.47739	1.35638	-1.12101	-3.38054			0.016186	1.92291	-0.203702	-4.09585	-2.36045	0.0729142
1.6	4	0.163394	1.42775	-0.228293	-3.49051	-2.12767	-2.27716	1.26955	-1.00761	-3.17883			0.160864	1.42943	-0.169741	-3.5817	-2.16114	0.0571673
1.8	2.6	-28.3878	72.304	-5.51873	-25.5767	12.8208	16.2342	2.52557	18.7598	223.431			-28.2433	72.3641	-1.25268	-26.7703	16.0978	4.30244
1.8	2.7	-21.1667	55.0028	-4.33756	-21.6873	7.81121	9.39861	2.40037	11.799	146.997			-21.0583	55.055	-1.34356	-22.6737	9.97946	3.02997
1.8	2.8	-15.6942	41.7423	-3.39901	-18.4678	4.18129	4.74681	2.27704	7.02386	94.4362			-15.6128	41.7853	-1.29737	-19.2814	5.59369	2.13388
1.8	2.9	-11.56	31.6084	-2.6591	-15.7851	1.60428	1.63801	2.15605	3.79406	58.8773			-11.4988	31.6404	-1.18047	-16.4574	2.50361	1.50474
1.8	3	-8.44911	23.8842	-2.07945	-13.5399	-0.184298	-0.38795	2.03801	1.65006	35.2418			-8.40136	23.9049	-1.03402	-14.0913	0.378172	1.06463
1.8	3.1	-6.11434	18.0098	-1.6275	-11.6452	-1.37728	-1.6602	1.92355	0.263349	19.8383			-6.07739	18.0227	-0.88362	-12.1005	-1.03879	0.756617
1.8	3.2	-4.36892	13.5537	-1.27625	-10.0415	-2.13294	-2.41311	1.81322	-0.599891	10.0271			-4.34038	13.5613	-0.743013	-10.4184	-1.94052	0.540736
1.8	3.3	-3.06737	10.181	-1.00383	-8.67682	-2.567	-2.81277	1.70743	-1.10535	3.95105			-3.04674	10.1853	-0.618034	-8.99102	-2.47052	0.389536
1.8	3.4	-2.10283	7.63371	-0.792776	-7.51545	-2.77735	-2.97624	1.60645	-1.36979	0.324736			-2.08778	7.63641	-0.510928	-7.77621	-2.73851	0.283199
1.8	3.5	-1.39009	5.71374	-0.629291	-6.5223	-2.82794	-2.98546	1.51045	-1.47501	-1.72671			-1.38004	5.71643	-0.42161	-6.73865	-2.82387	0.207704
1.8	3.6	-0.867347	4.26957	-0.502571	-5.67248	-2.77283	-2.89736	1.41949	-1.47787	-2.78872			-0.861069	4.2721	-0.347352	-5.85161	-2.78794	0.15459
1.8	3.7	-0.486187	3.18548	-0.404194	-4.94317	-2.64807	-2.75109	1.33354	-1.41755	-3.24616			-0.482915	3.18791	-0.286755	-5.09227	-2.67403	0.116512
1.8	3.8	-0.210558	2.37319	-0.327617	-4.31592	-2.4809	-2.57324	1.25252	-1.32073	-3.34728			-0.209696	2.3754	-0.237367	-4.44023	-2.51189	0.0891553
1.8	3.9	-0.0134166	1.76555	-0.267773	-3.77536	-2.291	-2.38158	1.17628	-1.2053	-3.24895			-0.0144427	1.76749	-0.197281	-3.87925	-2.32348	0.0692513
1.8	4	0.125531	1.31191	-0.22076	-3.30875	-2.09208	-2.18767	1.10465	-1.08303	-3.04793			0.123026	1.31341	-0.164757	-3.39585	-2.12417	0.0545896
2	2.6	-26.2365	66.6516	-4.76108	-23.8757	11.7783	14.337	2.02654	16.3635	201.627			-26.1054	66.7023	-0.808289	-24.9994	14.7893	3.98434
2	2.7	-19.587	50.7032	-3.78235	-20.2359	7.09792	8.16163	1.93952	10.1012	132.482			-19.4887	50.7493	-1.00763	-21.1663	9.08668	2.80646
2	2.8	-14.5449	38.4803	-2.99318	-17.231	3.7112	3.96884	1.84952	5.81836	84.953			-14.4724	38.5195	-1.0454	-17.9993	5.00244	1.97648
2	2.9	-10.7342	29.1397	-2.36301	-14.7314	1.31117	1.17602	1.75885	2.93487	52.8147			-10.6798	29.1691	-0.992361	-15.3652	2.13173	1.39401
2	3	-7.86431	22.0191	-1.86369	-12.6424	-0.351347	-0.63518	1.66907	1.03389	31.4678			-7.8222	22.0393	-0.894438	-13.1616	0.161065	0.986481
2	3.1	-5.70879	16.6042	-1.47036	-10.8812	-1.45617	-1.76394	1.58125	-0.182694	17.5693			-5.67638	16.6176	-0.780702	-11.3093	-1.14881	0.701097
2	3.2	-4.09485	12.4966	-1.16181	-9.38944	-2.14948	-2.42324	1.4961	-0.927141	8.72899			-4.07003	12.5046	-0.666914	-9.74392	-1.97624	0.501596
2	3.3	-2.89038	9.38755	-0.920398	-8.12057	-2.5438	-2.76391	1.41409	-1.34982	3.26556			-2.87235	9.3922	-0.561974	-8.41619	-2.45832	0.361728
2	3.4	-1.99599	7.03924	-0.731829	-7.04062	-2.7292	-2.89219	1.33552	-1.55667	0.0157046			-1.98269	7.04247	-0.469902	-7.28485	-2.69497	0.26307
2	3.5	-1.33372	5.26914	-0.584626	-6.11628	-2.76548	-2.88238	1.26055	-1.62184	-1.81223			-1.3249	5.27181	-0.391033	-6.3192	-2.76332	0.193538
2	3.6	-0.846744	3.93759	-0.46969	-5.32512	-2.70396	-2.78602	1.18924	-1.59679	-2.74784			-0.841266	3.94	-0.324814	-5.49399	-2.72007	0.144225
2	3.7	-0.49054	2.93793	-0.379839	-4.64556	-2.57801	-2.63851	1.12159	-1.51692	-3.13911			-0.487768	2.94017	-0.269869	-4.78634	-2.60381	0.109047
2	3.8	-0.231958	2.18885	-0.309436	-4.06063	-2.41317	-2.46383	1.05755	-1.40628	-3.21044			-0.231358	2.19082	-0.224677	-4.17817	-2.44338	0.083677
2	3.9	-0.0459942	1.62838	-0.254074	-3.55562	-2.22731	-2.27795	0.997027	-1.28093	-3.10349			-0.0472178	1.63016	-0.187678	-3.65458	-2.25932	0.0651701
2	4	0.0858249	1.20998	-0.210324	-3.11961	-2.03413	-2.09127	0.93991	-1.15136	-2.90558			0.0833297	1.21132	-0.157383	-3.20273	-2.06546	0.0515565
2.2	2.6	-24.0885	61.0226	-4.1948	-22.1478	10.5915	12.4739	1.57351	14.0474	180.141			-23.9693	61.067	-0.53786	-23.1987	13.3611	3.68539
2.2	2.7	-18.0105	46.4486	-3.34225	-18.7653	6.33056	6.95418	1.513	8.46718	118.196			-17.923	46.4912	-0.773522	-19.6387	8.15591	2.59742
2.2	2.8	-13.3997	35.2732	-2.65481	-15.9793	3.23943	3.21656	1.44877	4.66533	75.634			-13.3353	35.3103	-0.850512	-16.7001	4.42446	1.83024
2.2	2.9	-9.91169	26.7277	-2.10497	-13.6665	1.04454	0.73645	1.38323	2.11968	46.8702			-9.86367	26.756	-0.834206	-14.2592	1.79891	1.29185
2.2	3	-7.28253	20.2088	-1.66808	-11.7366	-0.478376	-0.862831	1.31793	0.455098	27.7791			-7.2451	20.2293	-0.769022	-12.22	-0.00475912	0.914596
2.2	3.1	-5.30474	15.2488	-1.32272	-10.1074	-1.48612	-1.85057	1.25382	-0.596758	15.3623			-5.27639	15.2628	-0.682685	-10.5067	-1.20297	0.650332
2.2	3.2	-3.82199	11.4839	-1.05067	-8.72891	-2.11769	-2.41839	1.19149	-1.22691	7.47647			-3.80063	11.4927	-0.59124	-9.05988	-1.95906	0.465465
2.2	3.3	-2.71389	8.63238	-0.836865	-7.55684	-2.47521	-2.70193	1.1313	-1.57063	2.61425			-2.69815	8.63792	-0.504227	-7.83153	-2.39599	0.335605
2.2	3.4	-1.88874	6.47718	-0.669036	-6.55706	-2.63765	-2.79663	1.07346	-1.72317	-0.267185			-1.8778	6.48081	-0.425767	-6.78632	-2.60907	0.244285
2.2	3.5	-1.27732	4.85148	-0.537353	-5.70351	-2.6667	-2.76917	1.01807	-1.7511	-1.8773			-1.26977	4.85436	-0.357477	-5.89337	-2.66625	0.179805
2.2	3.6	-0.826058	3.62774	-0.43399	-4.97153	-2.60384	-2.66575	0.965165	-1.70058	-2.69057			-0.821442	3.63017	-0.299226	-5.12969	-2.62019	0.13415
2.2	3.7	-0.494786	2.70838	-0.352754	-4.34221	-2.48136	-2.51803	0.91474	-1.60329	-3.01866			-0.492608	2.71051	-0.250375	-4.4743	-2.50677	0.101506
2.2	3.8	-0.253091	2.01876	-0.288759	-3.79891	-2.322	-2.34742	0.866754	-1.48067	-3.0624			-0.253068	2.02083	-0.209802	-3.91062	-2.35266	0.0779307
2.2	3.9	-0.0786339	1.50283	-0.238168	-3.33111	-2.14509	-2.16813	0.82115	-1.34698	-2.94852			-0.0800522	1.50443	-0.176211	-3.42469	-2.17652	0.0607893
2.2	4	0.0459879	1.11729	-0.197975	-2.92656	-1.96126	-1.98934	0.777858	-1.21148	-2.75505			0.043471	1.11844	-0.148498	-3.00501	-1.99159	0.0481611
2.4	2.6	-21.8712	55.2599	-3.84515	-20.3857	9.15782	10.6398	1.15915	11.7989	158.591			-21.7645	55.3007	-0.484416	-21.3618	11.6901	3.38751
2.4	2.7	-16.3872	42.1113	-3.04323	-17.2768	5.4041	5.77044	1.11453	6.88497	103.868			-16.3094	42.1514	-0.680746	-18.0877	7.07356	2.38887
2.4	2.8	-12.2215	32.0178	-2.40741	-14.718	2.67091	2.48425	1.06981	3.55407	66.2898			-12.1637	32.0523	-0.745582	-15.3864	3.75659	1.68526
2.4	2.9	-9.06584	24.2888	-1.9048	-12.5965	0.721634	0.313995	1.02562	1.33961	40.9127			-9.0228	24.3169	-0.732993	-13.1446	1.41651	1.19059
2.4	3	-6.68284	18.3876	-1.50865	-10.824	-0.627937	-1.07566	0.982318	-0.0933442	24.0857			-6.65046	18.4082	-0.678984	-11.2729	-0.194164	0.843355
2.4	3.1	-4.88788	13.8916	-1.19712	-9.33005	-1.52343	-1.9243	0.940155	-0.984148	13.1562			-4.86332	13.906	-0.605886	-9.70047	-1.2637	0.600236
2.4	3.2	-3.53932	10.4748	-0.952493	-8.06455	-2.08155	-2.40229	0.899261	-1.50302	6.22824			-3.52121	10.4841	-0.527891	-8.37251	-1.93746	0.429829
2.4	3.3	-2.5297	7.88388	-0.76051	-6.98871	-2.39504	-2.6301	0.859708	-1.77039	1.96911			-2.51659	7.88976	-0.453038	-7.24471	-2.32458	0.310013
2.4	3.4	-1.77652	5.92277	-0.609823	-6.07257	-2.53614	-2.69243	0.821524	-1.8709	-0.543029			-1.76709	5.92692	-0.384983	-6.28472	-2.50988	0.225689
2.4	3.5	-1.21657	4.44171	-0.491474	-5.28864	-2.55497	-2.64837	0.784716	-1.86365	-1.93509			-1.21026	4.44479	-0.325139	-5.46516	-2.55577	0.166238
2.4	3.6	-0.801867	3.32543	-0.398408	-4.61578	-2.49063	-2.53879	0.749276	-1.78951	-2.62616			-0.798199	3.32789	-0.273829	-4.76304	-2.50718	0.124008
2.4	3.7	-0.495985	2.48533	-0.325078	-4.0352	-2.37093	-2.39165	0.715188	-1.67646	-2.89141			-0.494762	2.48777	-0.230507	-4.15988	-2.39738	0.0937652
2.4	3.8	-0.272194	1.85494	-0.267138	-3.53621	-2.22061	-2.22579	0.68243	-1.54336	-2.90804			-0.272605	1.85686	-0.194184	-3.64064	-2.25057	0.072002
2.4	3.9	-0.109558	1.38248	-0.221173	-3.10503	-2.05327	-2.05366	0.650979	-1.40268	-2.78775			-0.111178	1.3839	-0.163929	-3.19257	-2.08378	0.0561609
2.4	4	0.00751573	1.02897	-0.18452	-2.73162	-1.87965	-1.88329	0.620808	-1.26248	-2.59924			0.00504253	1.02996	-0.138821	-2.80441	-1.90822	0.0444776
2.6	2.6	-19.5706	49.3628	-3.63924	-18.6013	7.55168	8.84847	0.764395	9.61287	136.947			-19.4751	49.4014	-0.59089	-19.4975	9.83781	3.07409
2.6	2.7	-14.7032	37.6753	-2.84573	-15.7778	4.3485	4.61806	0.732943	5.351	89.4685			-14.6329	37.7123	-0.699334	-16.5216	5.85841	2.17064
2.6	2.8	-10.9983	28.6892	-2.23056	-13.4531	2.00727	1.77563	0.706403	2.48203	56.8941			-10.9464	28.7224	-0.718224	-14.0669	2.99088	1.53318
2.6	2.9	-8.18638	21.7997	-1.75291	-11.524	0.336451	-0.0901157	0.682833	0.592717	34.92			-8.1485	21.8266	-0.684696	-12.0301	0.963396	1.08454
2.6	3	-6.05846	16.5314	-1.38173	-9.91341	-0.822193	-1.27397	0.661067	-0.612903	20.3696			-6.03008	16.5508	-0.623933	-10.3275	-0.430752	0.769455
2.6	3.1	-4.45215	12.5106	-1.093	-8.554	-1.58856	-1.98633	0.640406	-1.34592	10.9362			-4.43092	12.5243	-0.552146	-8.89688	-1.35565	0.548391
2.6	3.2	-3.24283	9.44981	-0.868164	-7.40295	-2.06413	-2.3766	0.620433	-1.75616	4.97252			-3.22725	9.45908	-0.479468	-7.68729	-1.93494	0.39299
2.6	3.3	-2.3351	7.1247	-0.692805	-6.4251	-2.32831	-2.55032	0.600899	-1.94942	1.32074			-2.32385	7.13073	-0.411001	-6.66132	-2.26544	0.283831
2.6	3.4	-1.65583	5.36182	-0.555779	-5.59047	-2.44026	-2.58156	0.581669	-1.99989	-0.819327			-1.64785	5.36616	-0.349643	-5.78665	-2.41798	0.206752
2.6	3.5	-1.149	4.02817	-0.448472	-4.87574	-2.44504	-2.52192	0.562672	-1.95925	-1.99162			-1.14389	4.03134	-0.295993	-5.03907	-2.44761	0.152314
2.6	3.6	-0.771928	3.02068	-0.364223	-4.26012	-2.37559	-2.407	0.543881	-1.86312	-2.55951			-0.769469	3.02365	-0.250123	-4.39775	-2.39369	0.113542
2.6	3.7	-0.493047	2.26188	-0.297875	-3.73107	-2.26011	-2.26109	0.525299	-1.7358	-2.76142			-0.492441	2.2642	-0.211274	-3.84652	-2.28603	0.0858477
2.6	3.8	-0.287735	1.69113	-0.245427	-3.27451	-2.11654	-2.10052	0.506941	-1.59358	-2.75072			-0.288489	1.69286	-0.178665	-3.37133	-2.14562	0.0658793
2.6	3.9	-0.137501	1.26256	-0.203769	-2.87945	-1.95816	-1.93601	0.488834	-1.44717	-2.624			-0.139186	1.26381	-0.151445	-2.96001	-1.98683	0.0513189
2.6	4	-0.0284078	0.941433	-0.170489	-2.53652	-1.79398	-1.77442	0.471011	-1.30341	-2.44054			-0.0309346	0.942103	-0.128711	-2.60465	-1.82219	0.0406511
2.8	2.6	-17.2227	43.4476	-3.46874	-16.8125	5.9437	7.12745	0.370626	7.49808	115.491			-17.1376	43.4823	-0.755134	-17.625	7.96459	2.73709
2.8	2.7	-12.9811	33.2142	-2.68239	-14.2812	3.26954	3.51501	0.35909	3.8741	75.1844			-12.9186	33.248	-0.767752	-14.9581	4.60362	1.93576
2.8	2.8	-9.74493	25.3367	-2.08288	-12.1944	1.31449	1.10194	0.354872	1.45682	47.5682			-9.69957	25.3664	-0.730469	-12.7559	2.18051	1.37
2.8	2.9	-7.28252	19.2898	-1.62431	-10.4632	-0.0802273	-0.469216	0.35437	-0.114846	28.9689			-7.24961	19.3116	-0.666411	-10.9244	0.471199	0.971291
2.8	3	-5.41492	14.6548	-1.27246	-9.01144	-1.04403	-1.45419	0.355427	-1.09876	16.6779			-5.39041	14.6717	-0.591103	-9.39265	-0.70245	0.690722
2.8	3.1	-4.00136	11.1123	-1.00178	-7.78733	-1.67815	-2.03512	0.356771	-1.67835	8.73062			-3.9832	11.1245	-0.514364	-8.10349	-1.47651	0.493316
2.8	3.2	-2.93415	8.41048	-0.792939	-6.75159	-2.06819	-2.34112	0.357676	-1.98344	3.72518			-2.92078	8.41899	-0.44179	-7.01329	-1.95688	0.354392
2.8	3.3	-2.13046	6.35414	-0.6313	-5.86903	-2.27665	-2.4632	0.357751	-2.10545	0.677348			-2.12094	6.35994	-0.376281	-6.08685	-2.22414	0.256448
2.8	3.4	-1.52673	4.79207	-0.505784	-5.11533	-2.35577	-2.46511	0.356813	-2.1083	-1.09256			-1.52014	4.79629	-0.319027	-5.29607	-2.33895	0.187078
2.8	3.5	-1.07426	3.60732	-0.407971	-4.46781	-2.34272	-2.39115	0.354807	-2.03634	-2.04611			-1.07044	3.611	-0.269794	-4.61888	-2.34811	0.137893
2.8	3.6	-0.736465	2.71132	-0.331462	-3.9111	-2.2677	-2.2718	0.351754	-1.92005	-2.49136			-0.734751	2.71416	-0.22798	-4.03774	-2.28631	0.102891
2.8	3.7	-0.485185	2.03468	-0.27136	-3.43112	-2.15298	-2.1278	0.347719	-1.78008	-2.63018			-0.485025	2.0368	-0.192915	-3.53732	-2.17846	0.0777037
2.8	3.8	-0.298996	1.52456	-0.22392	-3.01612	-2.01447	-1.97301	0.342795	-1.63021	-2.59228			-0.299995	1.5261	-0.163466	-3.10535	-2.04271	0.0596035
2.8	3.9	-0.161739	1.14068	-0.186262	-2.65649	-1.86381	-1.81647	0.337082	-1.47939	-2.45918			-0.163501	1.14174	-0.138912	-2.73089	-1.89156	0.0463982
2.8	4	-0.061132	0.852397	-0.156171	-2.34386	-1.70876	-1.66394	0.330688	-1.33325	-2.28078			-0.0636084	0.852902	-0.118395	-2.40689	-1.73599	0.0367238
3	2.6	-14.897	37.6779	-3.25191	-15.046	4.48303	5.51209	-0.0253299	5.48676	94.7281			-14.8232	37.7079	-0.893904	-15.7767	6.21411	2.37778
3	2.7	-11.2695	28.8469	-2.49796	-12.8077	2.27175	2.48524	-0.00577228	2.47947	61.3576			-11.2156	28.8751	-0.829397	-13.419	3.41103	1.68558
3	2.8	-8.49542	22.0416	-1.92764	-10.9585	0.66008	0.479004	0.0187637	0.497768	38.5397			-8.45603	22.066	-0.744924	-11.4677	1.39735	1.19646
3	2.9	-6.37831	16.8115	-1.49483	-9.42068	-0.48232	-0.813262	0.0447967	-0.768466	23.2082			-6.3503	16.8289	-0.654011	-9.842	-0.0173836	0.851032
3	3	-4.76849	12.7964	-1.1653	-8.12948	-1.26689	-1.61027	0.070278	-1.53999	13.1061			-4.74773	12.8101	-0.565056	-8.47905	-0.981699	0.607199
3	3.1	-3.54621	9.72268	-0.91361	-7.04037	-1.7775	-2.06735	0.0940545	-1.9733	6.59905			-3.53081	9.7328	-0.482648	-7.32989	-1.61054	0.435196
3	3.2	-2.62024	7.37437	-0.720715	-6.11492	-2.0815	-2.29433	0.115531	-2.17879	2.52252			-2.60906	7.38152	-0.40925	-6.35602	-1.99281	0.313662
3	3.3	-1.92024	5.58354	-0.572325	-5.32676	-2.23579	-2.36839	0.134454	-2.23394	0.0601712			-1.91235	5.58866	-0.345526	-5.52668	-2.1959	0.227633
3	3.4	-1.39211	4.21999	-0.457717	-4.65148	-2.28132	-2.34346	0.150782	-2.19268	-1.35096			-1.38681	4.22436	-0.291317	-4.81704	-2.27081	0.166422
3	3.5	-0.994533	3.18446	-0.368825	-4.07062	-2.24952	-2.25688	0.164593	-2.09229	-2.09263			-0.991558	3.18782	-0.245455	-4.20908	-2.25827	0.122959
3	3.6	-0.69609	2.39921	-0.299566	-3.57008	-2.16653	-2.13427	0.176037	-1.95823	-2.41925			-0.694903	2.40178	-0.207063	-3.68614	-2.18632	0.0918753
3	3.7	-0.472709	1.80485	-0.245329	-3.13779	-2.05098	-1.99294	0.185298	-1.80765	-2.49725			-0.472821	1.80672	-0.175063	-3.2351	-2.07626	0.069528
3	3.8	-0.305994	1.35569	-0.202614	-2.76322	-1.91614	-1.84443	0.192576	-1.65186	-2.43336			-0.306962	1.35705	-0.148489	-2.84438	-1.94279	0.0533082
3	3.9	-0.181964	1.01697	-0.168756	-2.4376	-1.77135	-1.69621	0.198073	-1.49813	-2.29446			-0.183765	1.01771	-0.126326	-2.50611	-1.7985	0.0415329
3	4	-0.0902485	0.761763	-0.141722	-2.15489	-1.6251	-1.55294	0.201984	-1.35095	-2.12137			-0.0925602	0.76209	-0.107943	-2.21269	-1.6511	0.0327975
3.2	2.6	-12.6726	32.2038	-2.9603	-13.33	3.24094	4.03886	-0.405482	3.63338	75.2708			-12.6102	32.2273	-0.966513	-13.9829	4.66769	2.00959
3.2	2.7	-9.62604	24.6854	-2.26937	-11.38	1.41005	1.55379	-0.34711	1.20668	48.4055			-9.58064	24.7067	-0.853303	-11.9288	2.34392	1.42915
3.2	2.8	-7.28879	18.8903	-1.7472	-9.76356	0.0907412	-0.0764028	-0.289961	-0.366364	30.0885			-7.25697	18.9065	-0.739272	-10.2225	0.687775	1.01825
3.2	2.9	-5.50274	14.4292	-1.35156	-8.41587	-0.840936	-1.11133	-0.235935	-1.34726	17.8223			-5.47908	14.442	-0.631764	-8.79651	-0.465346	0.727383
3.2	3	-4.13935	11.0022	-1.05106	-7.27978	-1.468	-1.73539	-0.186041	-1.92143	9.77346			-4.1219	11.0126	-0.53489	-7.59741	-1.24162	0.521282
3.2	3.1	-3.10064	8.37536	-0.822185	-6.31853	-1.866	-2.07904	-0.140721	-2.21976	4.61703			-3.08782	8.38319	-0.449959	-6.58351	-1.7381	0.375302
3.2	3.2	-2.31084	6.36546	-0.647299	-5.50182	-2.09451	-2.23417	-0.100061	-2.33423	1.41123			-2.30143	6.37113	-0.377172	-5.72156	-2.02903	0.271701
3.2	3.3	-1.71127	4.82967	-0.51318	-4.80395	-2.19873	-2.26512	-0.0639376	-2.32906	-0.502775			-1.7045	4.83432	-0.315815	-4.98532	-2.17132	0.197946
3.2	3.4	-1.25652	3.65882	-0.409925	-4.20359	-2.21122	-2.21666	-0.0321053	-2.24877	-1.5784			-1.25208	3.66251	-0.26459	-4.35465	-2.20881	0.145324
3.2	3.5	-0.912424	2.76757	-0.330083	-3.68652	-2.16146	-2.11967	-0.00425542	-2.12393	-2.12245			-0.909934	2.77043	-0.222032	-3.81288	-2.17442	0.107715
3.2	3.6	-0.652557	2.0903	-0.268045	-3.24022	-2.07052	-1.99523	0.0199465	-1.97528	-2.33895			-0.651538	2.09245	-0.18684	-3.34593	-2.09186	0.080696
3.2	3.7	-0.456615	1.57644	-0.219577	-2.85352	-1.95327	-1.8575	0.0408382	-1.81666	-2.36105			-0.456593	1.57808	-0.157858	-2.94173	-1.97811	0.0611058
3.2	3.8	-0.309092	1.18731	-0.181482	-2.51735	-1.82062	-1.71584	0.0587474	-1.65709	-2.27387			-0.310047	1.18829	-0.13381	-2.59176	-1.84732	0.0469737
3.2	3.9	-0.198446	0.892944	-0.151327	-2.22549	-1.68232	-1.57625	0.0739838	-1.50226	-2.13055			-0.200006	0.893463	-0.113891	-2.28825	-1.70868	0.0366454
3.2	4	-0.115653	0.670717	-0.127269	-1.97096	-1.54317	-1.44241	0.0868358	-1.35557	-1.96337			-0.117634	0.670815	-0.0973497	-2.0242	-1.56837	0.0290375
3.4	2.6	-10.6166	27.1279	-2.60995	-11.6959	2.20541	2.73815	-0.738473	1.99968	57.7129			-10.5646	27.1442	-0.972163	-12.2777	3.32981	1.65071
3.4	2.7	-8.09886	20.8148	-2.00309	-10.0206	0.692287	0.741727	-0.642268	0.0994585	36.7335			-8.06198	20.8279	-0.835244	-10.5111	1.41955	1.17849
3.4	2.8	-6.16501	15.9452	-1.54317	-8.62799	-0.390991	-0.550019	-0.554513	-1.10453	22.4869			-6.13804	15.9558	-0.708135	-9.03764	0.0719294	0.843475
3.4	2.9	-4.68216	12.1954	-1.19404	-7.45647	-1.13732	-1.35407	-0.475099	-1.82916	12.9914			-4.66224	12.2044	-0.594961	-7.80122	-0.854069	0.605445
3.4	3	-3.54686	9.31329	-0.92856	-6.47026	-1.63239	-1.82368	-0.403691	-2.22738	6.7969			-3.53187	9.3205	-0.496699	-6.75753	-1.4656	0.436341
3.4	3.1	-2.67881	7.10187	-0.726238	-5.63234	-1.93552	-2.06676	-0.339814	-2.40657	2.85899			-2.66746	7.10741	-0.413238	-5.87149	-1.84477	0.315925
3.4	3.2	-2.01605	5.40744	-0.571627	-4.9181	-2.09834	-2.15888	-0.282919	-2.4418	0.437568			-2.00738	5.41191	-0.343438	-5.11537	-2.05427	0.229941
3.4	3.3	-1.51013	4.11138	-0.453111	-4.3041	-2.15596	-2.15273	-0.232424	-2.38515	-0.983582			-1.50398	4.1149	-0.285582	-4.46843	-2.14309	0.168468
3.4	3.4	-1.12457	3.12148	-0.361927	-3.77532	-2.14034	-2.08478	-0.187751	-2.27253	-1.75867			-1.12044	3.1243	-0.238013	-3.91238	-2.14653	0.124326
3.4	3.5	-0.831077	2.36662	-0.291485	-3.31905	-2.07499	-1.98004	-0.148341	-2.12838	-2.12669			-0.828345	2.36896	-0.199157	-3.43298	-2.09152	0.0924112
3.4	3.6	-0.607693	1.79186	-0.23681	-2.92315	-1.97579	-1.85547	-0.113668	-1.96914	-2.24605			-0.60645	1.79356	-0.167162	-3.01926	-1.99932	0.069508
3.4	3.7	-0.437996	1.35482	-0.19414	-2.58	-1.85732	-1.72239	-0.0832441	-1.80563	-2.2198			-0.437826	1.35598	-0.140932	-2.66042	-1.8832	0.0528933
3.4	3.8	-0.309152	1.02302	-0.16063	-2.28147	-1.72823	-1.58819	-0.0566215	-1.64481	-2.11352			-0.30974	1.0237	-0.119392	-2.34926	-1.75468	0.0407718
3.4	3.9	-0.211418	0.771545	-0.134122	-2.021	-1.59499	-1.45754	-0.0333926	-1.49094	-1.96798			-0.212554	0.771762	-0.101638	-2.07851	-1.62094	0.0318773
3.4	4	-0.137376	0.5811	-0.112981	-1.79371	-1.46297	-1.33326	-0.0131885	-1.34645	-1.80771			-0.138902	0.58102	-0.0869369	-1.84246	-1.48727	0.025305
3.6	2.6	-8.76954	22.5083	-2.23598	-10.1686	1.33418	1.6285	-0.994414	0.634089	42.515			-8.72635	22.517	-0.92993	-10.6862	2.17458	1.31798
3.6	2.7	-6.72336	17.2821	-1.72038	-8.74889	0.089484	0.0622048	-0.870006	-0.807802	26.6569			-6.69183	17.2898	-0.78513	-9.1857	0.627176	0.945242
3.6	2.8	-5.14771	13.2513	-1.3283	-7.56089	-0.785559	-0.932855	-0.759549	-1.6924	15.9475			-5.12445	13.2581	-0.65655	-7.92769	-0.450626	0.679905
3.6	2.9	-3.9367	10.147	-1.02977	-6.56015	-1.37963	-1.53561	-0.661425	-2.19703	8.85616			-3.91859	10.1526	-0.545153	-6.86698	-1.17816	0.491026
3.6	3	-3.00609	7.75941	-0.802165	-5.71242	-1.76127	-1.87158	-0.574257	-2.44584	4.26783			-2.99195	7.76419	-0.450914	-5.96703	-1.64571	0.356062
3.6	3.1	-2.2914	5.9262	-0.628317	-4.98778	-1.9813	-2.02855	-0.496844	-2.52539	1.38306			-2.28055	5.92991	-0.372295	-5.20004	-1.92298	0.259489
3.6	3.2	-1.74307	4.52022	-0.49522	-4.36669	-2.08475	-2.06762	-0.428124	-2.49575	-0.362426			-1.73493	4.52311	-0.307419	-4.54345	-2.06269	0.190195
3.6	3.3	-1.32245	3.44341	-0.393039	-3.83139	-2.10346	-2.03114	-0.367157	-2.3983	-1.36058			-1.31633	3.44582	-0.254527	-3.97913	-2.10416	0.140121
3.6	3.4	-1.00005	2.61976	-0.314332	-3.36954	-2.06416	-1.94821	-0.313099	-2.26131	-1.8793			-0.995713	2.62183	-0.211446	-3.49314	-2.07848	0.10393
3.6	3.5	-0.752952	1.99064	-0.253479	-2.96979	-1.98558	-1.83866	-0.265202	-2.10386	-2.0986			-0.750138	1.99223	-0.176278	-3.0733	-2.00749	0.0778272
3.6	3.6	-0.563482	1.5107	-0.206217	-2.62253	-1.88152	-1.71582	-0.222796	-1.93862	-2.1373			-0.561935	1.51186	-0.147668	-2.70903	-1.90678	0.0588502
3.6	3.7	-0.418196	1.14508	-0.169317	-2.32027	-1.7627	-1.58851	-0.185283	-1.77379	-2.07231			-0.417587	1.14582	-0.124363	-2.39309	-1.78923	0.0449878
3.6	3.8	-0.306727	0.866975	-0.140328	-2.05632	-1.6364	-1.46239	-0.15213	-1.61452	-1.95232			-0.306842	0.867255	-0.105303	-2.1181	-1.66299	0.0348178
3.6	3.9	-0.221197	0.65557	-0.117385	-1.82593	-1.50894	-1.34099	-0.122862	-1.46385	-1.80734			-0.221826	0.655551	-0.0896529	-1.87824	-1.53417	0.0273178
3.6	4	-0.155535	0.495127	-0.099078	-1.6242	-1.38368	-1.22634	-0.0970569	-1.3234	-1.65527			-0.15653	0.494882	-0.0767399	-1.66839	-1.40678	0.0217535
3.8	2.6	-7.15011	18.3691	-1.87053	-8.76849	0.579946	0.714694	-1.15666	-0.441965	29.9271			-7.11321	18.3739	-0.858728	-9.22781	1.17412	1.02388
3.8	2.7	-5.51405	14.1152	-1.443	-7.58014	-0.421973	-0.481048	-1.01839	-1.49944	18.348			-5.4857	14.12	-0.715272	-7.96622	-0.0472359	0.737857
3.8	2.8	-4.25077	10.8337	-1.11711	-6.5813	-1.11549	-1.22237	-0.89651	-2.11888	10.5866			-4.22882	10.8376	-0.591306	-6.90299	-0.885497	0.534144
3.8	2.9	-3.27581	8.30534	-0.868353	-5.73253	-1.57135	-1.65449	-0.78875	-2.44324	5.49349			-3.25896	8.30861	-0.486758	-6.00149	-1.43859	0.388261
3.8	3	-2.52378	6.35984	-0.67819	-5.00777	-1.84989	-1.87845	-0.693274	-2.57173	2.23606			-2.51088	6.36234	-0.399691	-5.23291	-1.78114	0.283654
3.8	3.1	-1.94394	4.86468	-0.532558	-4.38652	-1.99834	-1.96441	-0.608548	-2.57296	0.220635			-1.93397	4.86654	-0.328208	-4.57501	-1.97065	0.208228
3.8	3.2	-1.49681	3.71674	-0.420778	-3.85185	-2.0527	-1.96084	-0.533274	-2.49411	-0.969577			-1.48914	3.71829	-0.269952	-4.00963	-2.05043	0.153665
3.8	3.3	-1.15193	2.8365	-0.334757	-3.39005	-2.04024	-1.90106	-0.466344	-2.36741	-1.62257			-1.14597	2.83797	-0.22285	-3.52185	-2.0527	0.113942
3.8	3.4	-0.885791	2.16234	-0.268353	-2.98999	-1.98179	-1.80783	-0.406798	-2.21463	-1.93415			-0.881453	2.16352	-0.184566	-3.10052	-2.00302	0.0852119
3.8	3.5	-0.680153	1.64658	-0.216905	-2.64244	-1.89291	-1.69649	-0.353803	-2.05029	-2.0352			-0.677215	1.64748	-0.153607	-2.73476	-1.91811	0.0642469
3.8	3.6	-0.521112	1.25246	-0.176875	-2.33969	-1.78522	-1.57727	-0.306627	-1.88389	-2.01159			-0.519254	1.25307	-0.12855	-2.41735	-1.81208	0.0488837
3.8	3.7	-0.397893	0.951731	-0.145568	-2.07504	-1.66677	-1.45682	-0.264631	-1.72145	-1.91857			-0.396916	0.951957	-0.108209	-2.14089	-1.69406	0.0375857
3.8	3.8	-0.302322	0.722361	-0.120935	-1.84385	-1.54475	-1.33936	-0.227249	-1.56661	-1.79082			-0.301997	0.722333	-0.0916348	-1.8996	-1.5709	0.0292435
3.8	3.9	-0.228065	0.547662	-0.101411	-1.6413	-1.42311	-1.22743	-0.193982	-1.42141	-1.6495			-0.228195	0.547436	-0.0780649	-1.68842	-1.44724	0.0230544
3.8	4	-0.170219	0.41478	-0.0858062	-1.46332	-1.30457	-1.12244	-0.164388	-1.28683	-1.50703			-0.170683	0.414389	-0.0668996	-1.50357	-1.32677	0.0184391
4	2.6	-5.75719	14.7245	-1.53343	-7.50585	-0.0719586	-0.00992851	-1.22529	-1.23522	19.9675			-5.72408	14.7277	-0.770966	-7.90974	0.322908	0.774492
4	2.7	-4.46988	11.3271	-1.18574	-6.52133	-0.849868	-0.892603	-1.08756	-1.98016	11.8197			-4.44488	11.3295	-0.633775	-6.85961	-0.608733	0.561887
4	2.8	-3.47334	8.70422	-0.920398	-5.6874	-1.37693	-1.42197	-0.965692	-2.38766	6.41281			-3.45403	8.70597	-0.518855	-5.969	-1.23592	0.409588
4	2.9	-2.70105	6.6817	-0.717516	-4.9737	-1.71057	-1.7134	-0.857538	-2.57094	2.90873			-2.6862	6.68299	-0.423893	-5.20957	-1.63667	0.299991
4	3	-2.1028	5.12408	-0.56209	-4.36116	-1.90196	-1.84656	-0.761329	-2.60789	0.704416			-2.09124	5.12491	-0.346191	-4.55899	-1.87151	0.220814
4	3.1	-1.63908	3.92557	-0.44277	-3.83355	-1.98983	-1.87631	-0.675586	-2.5519	-0.627194			-1.62974	3.92642	-0.283332	-3.99891	-1.98557	0.163154
4	3.2	-1.27939	3.00443	-0.350947	-3.37746	-2.00337	-1.84026	-0.599055	-2.43932	-1.38395			-1.27215	3.00511	-0.232323	-3.51612	-2.01548	0.121371
4	3.3	-1.00005	2.29718	-0.280098	-2.98202	-1.96499	-1.76406	-0.530666	-2.29473	-1.77031			-0.994534	2.29774	-0.191234	-3.09835	-1.98638	0.0908477
4	3.4	-0.782814	1.75471	-0.225257	-2.63791	-1.89127	-1.66505	-0.469496	-2.13454	-1.92438			-0.778716	1.75515	-0.158173	-2.73538	-1.91712	0.0684755
4	3.5	-0.613487	1.33905	-0.182655	-2.33811	-1.7952	-1.5548	-0.414743	-1.96954	-1.93782			-0.610538	1.33934	-0.131566	-2.42007	-1.82283	0.0520149
4	3.6	-0.481233	1.02086	-0.149421	-2.07608	-1.68587	-1.44094	-0.365707	-1.80665	-1.87032			-0.479202	1.02099	-0.110108	-2.14518	-1.71351	0.0398627
4	3.7	-0.377572	0.777614	-0.123361	-1.84618	-1.5695	-1.32834	-0.321775	-1.65012	-1.75993			-0.376356	0.777482	-0.0927365	-1.90495	-1.59656	0.0308562
4	3.8	-0.296251	0.591668	-0.102807	-1.6448	-1.45219	-1.22001	-0.282405	-1.50242	-1.6303			-0.295562	0.591406	-0.0786079	-1.69475	-1.47751	0.024164
4	3.9	-0.232186	0.449779	-0.0864745	-1.46795	-1.33683	-1.11769	-0.24712	-1.36481	-1.49562			-0.231872	0.449371	-0.0670617	-1.51041	-1.35998	0.0191682
4	4	-0.181512	0.34159	-0.07339	-1.31215	-1.22546	-1.02228	-0.215495	-1.23777	-1.36403			-0.181481	0.341074	-0.057574	-1.34849	-1.24647	0.0154207
4.2	2.6	-4.57782	11.5793	-1.2333	-6.38153	-0.61339	-0.558929	-1.21365	-1.77258	12.4522			-4.5492	11.5808	-0.672448	-6.73366	-0.374476	0.572231
4.2	2.7	-3.58496	8.92029	-0.955922	-5.57448	-1.19508	-1.18264	-1.08771	-2.27035	6.94526			-3.5629	8.92125	-0.546774	-5.86695	-1.05537	0.418216
4.2	2.8	-2.81198	6.86502	-0.74407	-4.88258	-1.57361	-1.53934	-0.975084	-2.51442	3.33978			-2.79512	6.86556	-0.443941	-5.12734	-1.50084	0.307222
4.2	2.9	-2.21031	5.27839	-0.581855	-4.28769	-1.80147	-1.71822	-0.874175	-2.59239	1.04351			-2.19733	5.27855	-0.360487	-4.49318	-1.77245	0.22681
4.2	3	-1.74153	4.05467	-0.457348	-3.77448	-1.91868	-1.78044	-0.783617	-2.56405	-0.366223			-1.73105	4.05475	-0.293232	-3.94604	-1.91557	0.16821
4.2	3.1	-1.37588	3.11187	-0.361544	-3.33013	-1.95569	-1.76778	-0.702241	-2.47002	-1.18648			-1.36767	3.11183	-0.239077	-3.47406	-1.96898	0.125488
4.2	3.2	-1.09024	2.38618	-0.287628	-2.94428	-1.93597	-1.70869	-0.629035	-2.33772	-1.62283			-1.08382	2.3861	-0.195678	-3.06512	-1.95851	0.094148
4.2	3.3	-0.866667	1.82813	-0.230436	-2.60787	-1.87684	-1.62236	-0.563119	-2.18548	-1.81529			-0.861705	1.82804	-0.160921	-2.70942	-1.90401	0.071068
4.2	3.4	-0.691175	1.39938	-0.186037	-2.31451	-1.79235	-1.52167	-0.503722	-2.02539	-1.85766			-0.687383	1.39926	-0.133085	-2.39997	-1.82117	0.0540148
4.2	3.5	-0.552954	1.07036	-0.151442	-2.0573	-1.69133	-1.41508	-0.450169	-1.86525	-1.81165			-0.550213	1.07011	-0.110763	-2.1299	-1.72076	0.0413568
4.2	3.6	-0.443831	0.817913	-0.124371	-1.83189	-1.58218	-1.30808	-0.401861	-1.70994	-1.71705			-0.44189	0.81762	-0.0927915	-1.89357	-1.61063	0.0319501
4.2	3.7	-0.357427	0.624481	-0.103078	-1.63423	-1.47026	-1.20412	-0.35827	-1.56239	-1.59893			-0.356016	0.624105	-0.0782739	-1.68645	-1.49664	0.024929
4.2	3.8	-0.288644	0.476393	-0.086228	-1.46025	-1.35873	-1.10523	-0.318925	-1.42415	-1.47261			-0.287643	0.475924	-0.0664836	-1.50461	-1.38281	0.0196713
4.2	3.9	-0.233644	0.363114	-0.0727989	-1.30678	-1.25011	-1.01253	-0.283406	-1.29594	-1.3471			-0.232948	0.362564	-0.0568601	-1.34467	-1.27192	0.0157194
4.2	4	-0.189419	0.276527	-0.0620053	-1.17134	-1.14624	-0.926522	-0.25134	-1.17786	-1.22738			-0.188981	0.275935	-0.0489415	-1.20358	-1.16556	0.0127421
4.4	2.6	-3.59887	8.92505	-0.9726	-5.39371	-1.04013	-0.949102	-1.14211	-2.09121	7.05832			-3.57389	8.92562	-0.568743	-5.69485	-0.91186	0.414008
4.4	2.7	-2.84692	6.88784	-0.756062	-4.73368	-1.44882	-1.36444	-1.03484	-2.39928	3.50126			-2.82782	6.88808	-0.458658	-4.98571	-1.38411	0.305136
4.4	2.8	-2.25848	5.3108	-0.590416	-4.16512	-1.70323	-1.58477	-0.937412	-2.52218	1.21478			-2.24383	5.31063	-0.370064	-4.3764	-1.67967	0.226108
4.4	2.9	-1.79742	4.09119	-0.463343	-3.67367	-1.84325	-1.67682	-0.848902	-2.52572	-0.205113			-1.78577	4.09085	-0.299201	-3.84994	-1.84406	0.168331
4.4	3	-1.43571	3.14899	-0.365589	-3.24724	-1.89955	-1.68607	-0.768469	-2.45454	-1.04439			-1.42661	3.1485	-0.242562	-3.39504	-1.91571	0.126015
4.4	3.1	-1.15142	2.42177	-0.290176	-2.8761	-1.89592	-1.64338	-0.695357	-2.33874	-1.50232			-1.14426	2.42123	-0.197431	-3.0002	-1.92067	0.0948392
4.4	3.2	-0.927462	1.86099	-0.23183	-2.5518	-1.85011	-1.56958	-0.628881	-2.19847	-1.7156			-0.921847	1.86047	-0.161495	-2.65627	-1.87914	0.0717768
4.4	3.3	-0.75046	1.42892	-0.186544	-2.26846	-1.77654	-1.47863	-0.568429	-2.04706	-1.77649			-0.746058	1.42846	-0.132872	-2.35672	-1.80719	0.0546398
4.4	3.4	-0.609929	1.09642	-0.151275	-2.01924	-1.68403	-1.37974	-0.513444	-1.89319	-1.74618			-0.606681	1.09587	-0.109997	-2.09447	-1.71528	0.0418985
4.4	3.5	-0.498289	0.840533	-0.123704	-1.80101	-1.58247	-1.27892	-0.463426	-1.74235	-1.66451			-0.495745	0.840027	-0.0916976	-1.8647	-1.61212	0.0323712
4.4	3.6	-0.409042	0.643888	-0.102052	-1.60909	-1.4763	-1.17996	-0.417922	-1.59788	-1.55683			-0.407049	0.643369	-0.0769972	-1.66302	-1.5037	0.0252264
4.4	3.7	-0.337348	0.492876	-0.0849613	-1.43988	-1.36931	-1.08517	-0.376524	-1.46169	-1.43884			-0.335783	0.49232	-0.0651327	-1.48568	-1.39427	0.0198533
4.4	3.8	-0.279465	0.376996	-0.0713856	-1.29037	-1.26422	-0.995846	-0.33886	-1.33471	-1.31994			-0.278214	0.376396	-0.0555006	-1.32947	-1.28678	0.0158004
4.4	3.9	-0.232439	0.288132	-0.0605272	-1.15821	-1.16304	-0.912637	-0.304594	-1.21723	-1.20544			-0.23145	0.287511	-0.0476059	-1.19144	-1.18299	0.0127582
4.4	4	-0.194012	0.220036	-0.051768	-1.04114	-1.06688	-0.835741	-0.273424	-1.10916	-1.09814			-0.193231	0.219412	-0.0411392	-1.06964	-1.0846	0.0104253
4.6	2.6	-2.80053	6.73966	-0.751312	-4.52962	-1.3418	-1.19913	-1.03231	-2.23145	3.39535			-2.77936	6.73947	-0.465198	-4.786	-1.29108	0.294514
4.6	2.7	-2.2422	5.2124	-0.586302	-3.99527	-1.61137	-1.45298	-0.94648	-2.39946	1.21671			-2.22588	5.21204	-0.373273	-4.21017	-1.59728	0.219123
4.6	2.8	-1.80211	4.02777	-0.45971	-3.5322	-1.76626	-1.56992	-0.866971	-2.43689	-0.147321			-1.78922	4.02725	-0.300154	-3.71154	-1.77366	0.163814
4.6	2.9	-1.45467	3.1098	-0.362313	-3.12938	-1.83656	-1.59811	-0.793456	-2.39156	-0.961841			-1.44466	3.10913	-0.24206	-3.27973	-1.85732	0.123113
4.6	3	-1.17985	2.39915	-0.287161	-2.77761	-1.84547	-1.57017	-0.725583	-2.29575	-1.41289			-1.17197	2.39839	-0.196015	-2.90408	-1.87367	0.0929915
4.6	3.1	-0.961807	1.84945	-0.228997	-2.46997	-1.81132	-1.50812	-0.662995	-2.17112	-1.62896			-0.955672	1.84875	-0.159582	-2.57668	-1.84319	0.0705619
4.6	3.2	-0.788295	1.42462	-0.183842	-2.20014	-1.74766	-1.4267	-0.605338	-2.03203	-1.69733			-0.783424	1.42394	-0.13063	-2.29003	-1.78015	0.0539007
4.6	3.3	-0.649554	1.09665	-0.148671	-1.96207	-1.66365	-1.33565	-0.552267	-1.88792	-1.6763			-0.645819	1.09592	-0.10765	-2.03886	-1.6964	0.0414287
4.6	3.4	-0.538429	0.843507	-0.121179	-1.75344	-1.56955	-1.24137	-0.503452	-1.74482	-1.60411			-0.53542	0.842838	-0.0893488	-1.81835	-1.60028	0.0320562
4.6	3.5	-0.448862	0.648341	-0.0996035	-1.56942	-1.46955	-1.14791	-0.458579	-1.60649	-1.50529			-0.446416	0.647702	-0.0747265	-1.62441	-1.49785	0.0249928
4.6	3.6	-0.376288	0.497985	-0.0825957	-1.40683	-1.36773	-1.05777	-0.417353	-1.47512	-1.3952			-0.374275	0.497352	-0.0629841	-1.45355	-1.39345	0.0196556
4.6	3.7	-0.31716	0.382233	-0.069115	-1.26288	-1.26692	-0.972411	-0.379495	-1.35191	-1.28313			-0.315469	0.381595	-0.0535085	-1.30255	-1.28994	0.0156093
4.6	3.8	-0.268669	0.293177	-0.0583644	-1.13538	-1.16924	-0.892584	-0.344746	-1.23733	-1.17445			-0.267226	0.292533	-0.0458068	-1.16927	-1.18977	0.012538
4.6	3.9	-0.228651	0.224705	-0.0497282	-1.02223	-1.0759	-0.818581	-0.312863	-1.13144	-1.07204			-0.227409	0.224069	-0.0394671	-1.05128	-1.09409	0.0102258
4.6	4	-0.195405	0.172091	-0.0427321	-0.921654	-0.987701	-0.750403	-0.283622	-1.03402	-0.97724			-0.194331	0.171482	-0.0342716	-0.946681	-1.0038	0.00843299
4.8	2.6	-2.16148	4.98577	-0.568193	-3.78284	-1.52673	-1.32985	-0.903344	-2.23319	1.06504			-2.14442	4.98494	-0.367564	-3.99761	-1.52466	0.206825
4.8	2.7	-1.75451	3.86531	-0.44559	-3.35367	-1.68845	-1.46448	-0.838618	-2.3031	-0.183989			-1.74109	3.86453	-0.29446	-3.5344	-1.70542	0.155372
4.8	2.8	-1.43114	2.99429	-0.351138	-2.97919	-1.76717	-1.50716	-0.777176	-2.28434	-0.934398			-1.42044	2.99348	-0.236587	-3.1302	-1.79375	0.117271
4.8	2.9	-1.1735	2.31775	-0.278174	-2.65143	-1.78535	-1.49136	-0.719125	-2.21049	-1.35283			-1.1652	2.317	-0.190915	-2.77885	-1.81797	0.0888603
4.8	3	-0.967672	1.79273	-0.221646	-2.36374	-1.76033	-1.43963	-0.664489	-2.10412	-1.55521			-0.961112	1.79195	-0.15474	-2.47095	-1.79485	0.0677491
4.8	3.1	-0.802644	1.38562	-0.17772	-2.11023	-1.70498	-1.36707	-0.613231	-1.9803	-1.62082			-0.797428	1.38486	-0.126167	-2.20099	-1.73972	0.0519286
4.8	3.2	-0.669749	1.07028	-0.14348	-1.88668	-1.62963	-1.28372	-0.565266	-1.84899	-1.60299			-0.665624	1.06948	-0.103574	-1.96382	-1.66354	0.0400282
4.8	3.3	-0.562388	0.826079	-0.116697	-1.68984	-1.54285	-1.19613	-0.520484	-1.71661	-1.53689			-0.559009	0.825336	-0.0856728	-1.75509	-1.57444	0.0310475
4.8	3.4	-0.475137	0.637168	-0.0956731	-1.51574	-1.44938	-1.1085	-0.478752	-1.58725	-1.44528			-0.472326	0.63647	-0.0714245	-1.57107	-1.47835	0.0242446
4.8	3.5	-0.403833	0.491133	-0.0791003	-1.36151	-1.35331	-1.02347	-0.439924	-1.46339	-1.34251			-0.401452	0.490463	-0.0600412	-1.40856	-1.37959	0.0190797
4.8	3.6	-0.345218	0.378323	-0.0659778	-1.22462	-1.2575	-0.942565	-0.403848	-1.34641	-1.23735			-0.343158	0.377667	-0.0508885	-1.26459	-1.28097	0.0151476
4.8	3.7	-0.296711	0.291231	-0.0555294	-1.10311	-1.16412	-0.86663	-0.370371	-1.237	-1.13493			-0.294894	0.290586	-0.0434767	-1.13726	-1.18505	0.0121485
4.8	3.8	-0.256305	0.224036	-0.0471563	-0.995018	-1.07444	-0.796025	-0.339338	-1.13536	-1.03804			-0.254678	0.223407	-0.0374191	-1.02431	-1.093	0.00987013
4.8	3.9	-0.222412	0.172221	-0.0403995	-0.89873	-0.98932	-0.730811	-0.310599	-1.04141	-0.948039			-0.220943	0.171622	-0.0324489	-0.923959	-1.00573	0.00811093
4.8	4	-0.193784	0.132289	-0.0348998	-0.81285	-0.909246	-0.670857	-0.284006	-0.954862	-0.865381			-0.19245	0.131743	-0.0283418	-0.834525	-0.923574	0.00674328
5	2.6	-1.65819	3.61368	-0.420811	-3.14364	-1.60896	-1.36425	-0.769948	-2.1342	-0.296819			-1.64513	3.61234	-0.28097	-3.32086	-1.63463	0.143834
5	2.7	-1.36677	2.8091	-0.331959	-2.8014	-1.69102	-1.41607	-0.724062	-2.14014	-0.95127			-1.35619	2.80802	-0.225369	-2.94994	-1.72348	0.109096
5	2.8	-1.13302	2.18206	-0.263159	-2.50074	-1.71486	-1.4091	-0.67913	-2.08823	-1.31614			-1.12467	2.18115	-0.18146	-2.62634	-1.75133	0.0830975
5	2.9	-0.944948	1.69376	-0.209745	-2.23559	-1.69653	-1.36576	-0.635527	-2.00129	-1.49136			-0.938218	1.69292	-0.14675	-2.34179	-1.73384	0.0636308
5	3	-0.79291	1.31391	-0.168161	-2.00121	-1.64837	-1.30107	-0.593516	-1.89459	-1.5458			-0.787539	1.31304	-0.119376	-2.09149	-1.68537	0.0489603
5	3.1	-0.669652	1.01849	-0.135692	-1.79458	-1.58143	-1.22498	-0.553278	-1.77826	-1.52611			-0.665237	1.01769	-0.097764	-1.87091	-1.61622	0.0378669
5	3.2	-0.569164	0.788978	-0.110257	-1.61154	-1.50198	-1.14404	-0.514924	-1.65896	-1.46328			-0.565479	0.788232	-0.0806774	-1.67618	-1.5341	0.0294514
5	3.3	-0.486798	0.610788	-0.0902658	-1.44913	-1.4154	-1.06244	-0.478514	-1.54096	-1.37749			-0.483671	0.610092	-0.0671228	-1.504	-1.4447	0.0230492
5	3.4	-0.41889	0.472542	-0.0744948	-1.30481	-1.32565	-0.982834	-0.444067	-1.4269	-1.28155			-0.416196	0.471884	-0.0563309	-1.35126	-1.35191	0.0181681
5	3.5	-0.362561	0.365361	-0.0619997	-1.17632	-1.23552	-0.906788	-0.411572	-1.31836	-1.18334			-0.360183	0.364725	-0.0476704	-1.21604	-1.25917	0.0144344
5	3.6	-0.315519	0.282313	-0.0520557	-1.06197	-1.14723	-0.835177	-0.380995	-1.21617	-1.08753			-0.313384	0.281695	-0.0406849	-1.09594	-1.16832	0.0115733
5	3.7	-0.275969	0.218001	-0.0440959	-0.959968	-1.06203	-0.768409	-0.352284	-1.12069	-0.996701			-0.274023	0.217403	-0.0349995	-0.98913	-1.08075	0.00937539
5	3.8	-0.242483	0.168227	-0.0376847	-0.868871	-0.980812	-0.706587	-0.325376	-1.03196	-0.912105			-0.240693	0.167657	-0.0303345	-0.894009	-0.99738	0.00768577
5	3.9	-0.213935	0.129724	-0.0324808	-0.787418	-0.904109	-0.649625	-0.300199	-0.949824	-0.834203			-0.212275	0.129201	-0.0264868	-0.80905	-0.918611	0.00637024
5	4	-0.18942	0.0999551	-0.0282235	-0.7145	-0.832188	-0.597319	-0.276678	-0.873997	-0.762975			-0.187895	0.099484	-0.023271	-0.733301	-0.844983	0.00535271

## Sheet: Benzene-T-Shaped
Benzene-benzene T-shaped dimer		SAPT2+3/def2-TZVPD					Hunter-Sanders (Eq 1)			Carter-Fenk-Herbert (Eq 2)
x	z	Elec	Exch	Ind	Disp	SAPT2+3	EvdW	Eelec	Eint(HS)	Eint(CFH)
-5	4.5	-0.179658	0.148135	-0.0351564	-0.803395	-0.870075	-0.669553	-0.142831	-0.812385	-0.825616
-5	4.6	-0.160685	0.113549	-0.0295593	-0.729789	-0.806484	-0.615998	-0.136692	-0.75269	-0.756562
-5	4.7	-0.144751	0.0869442	-0.0250046	-0.663694	-0.746505	-0.566492	-0.130826	-0.697319	-0.692964
-5	4.8	-0.131309	0.0665051	-0.0212838	-0.604389	-0.690477	-0.520922	-0.125231	-0.646153	-0.634741
-5	4.9	-0.119867	0.0508292	-0.0182343	-0.551076	-0.638348	-0.479095	-0.119899	-0.598994	-0.581633
-5	5	-0.110061	0.0388199	-0.0157242	-0.503092	-0.590057	-0.440781	-0.114821	-0.555602	-0.533294
-5	5.1	-0.1016	0.0296271	-0.0136457	-0.459805	-0.545424	-0.40573	-0.109986	-0.515716	-0.489342
-5	5.2	-0.0942344	0.0225995	-0.0119157	-0.420801	-0.504351	-0.373687	-0.105383	-0.479071	-0.449396
-5	5.3	-0.0877777	0.0172301	-0.0104662	-0.385563	-0.466577	-0.344405	-0.101001	-0.445406	-0.413088
-5	5.4	-0.08208	0.0131305	-0.00924237	-0.35365	-0.431841	-0.317647	-0.0968265	-0.414474	-0.380074
-5	5.5	-0.0770092	0.0100023	-0.00820107	-0.324767	-0.399975	-0.293191	-0.092849	-0.38604	-0.350039
-5	5.6	-0.0724666	0.00761692	-0.00730799	-0.29858	-0.370738	-0.270831	-0.0890573	-0.359888	-0.322694
-5	5.7	-0.0683682	0.00579891	-0.00653881	-0.274808	-0.343916	-0.250376	-0.085441	-0.335817	-0.29778
-5	5.8	-0.0646498	0.00441381	-0.00586836	-0.253198	-0.319302	-0.231654	-0.0819901	-0.313644	-0.27506
-5	5.9	-0.0612572	0.00335887	-0.00528144	-0.233528	-0.296708	-0.214506	-0.0786954	-0.293201	-0.254323
-5	6	-0.0581424	0.00255555	-0.00476605	-0.215603	-0.275956	-0.198788	-0.0755482	-0.274336	-0.235378
-4.8	4.5	-0.211418	0.204928	-0.0451466	-0.934104	-0.98574	-0.765791	-0.167119	-0.93291	-0.953675
-4.8	4.6	-0.186921	0.156604	-0.0376553	-0.845416	-0.913388	-0.70378	-0.159137	-0.862917	-0.872819
-4.8	4.7	-0.166663	0.119579	-0.0316087	-0.766044	-0.844736	-0.646235	-0.151612	-0.797848	-0.797859
-4.8	4.8	-0.149794	0.0912542	-0.0267082	-0.695166	-0.780414	-0.593154	-0.14452	-0.737674	-0.729033
-4.8	4.9	-0.135648	0.0696049	-0.0227176	-0.631688	-0.720449	-0.544394	-0.137834	-0.682228	-0.666219
-4.8	5	-0.123695	0.0530707	-0.0194528	-0.574727	-0.664805	-0.499736	-0.131526	-0.631262	-0.609096
-4.8	5.1	-0.113513	0.0404525	-0.0167658	-0.523621	-0.613447	-0.458915	-0.125572	-0.584487	-0.557254
-4.8	5.2	-0.10477	0.0308258	-0.0145414	-0.477628	-0.566114	-0.421649	-0.119947	-0.541596	-0.510248
-4.8	5.3	-0.0971896	0.023487	-0.0126889	-0.436279	-0.52267	-0.387654	-0.114627	-0.502282	-0.467639
-4.8	5.4	-0.0905658	0.0178928	-0.0111338	-0.399006	-0.482813	-0.356653	-0.109592	-0.466245	-0.429011
-4.8	5.5	-0.08473	0.0136297	-0.00981831	-0.365362	-0.446281	-0.328382	-0.104821	-0.433203	-0.393974
-4.8	5.6	-0.0795491	0.0103813	-0.00869837	-0.334914	-0.41278	-0.302596	-0.100295	-0.402891	-0.362174
-4.8	5.7	-0.074911	0.00790635	-0.00773613	-0.307386	-0.382127	-0.279066	-0.0959992	-0.375065	-0.333289
-4.8	5.8	-0.0707266	0.00602115	-0.00690723	-0.282443	-0.354056	-0.257585	-0.0919169	-0.349502	-0.30703
-4.8	5.9	-0.0669274	0.0045852	-0.00618578	-0.259815	-0.328342	-0.23796	-0.0880347	-0.325995	-0.283135
-4.8	6	-0.0634581	0.00349142	-0.00555373	-0.239258	-0.304778	-0.22002	-0.0843399	-0.30436	-0.261372
-4.6	4.5	-0.247641	0.279557	-0.0572176	-1.08468	-1.10998	-0.872237	-0.193707	-1.06594	-1.0961
-4.6	4.6	-0.216472	0.213248	-0.0473942	-0.977921	-1.02854	-0.801218	-0.183661	-0.984879	-1.00304
-4.6	4.7	-0.191053	0.162593	-0.0395224	-0.883193	-0.951175	-0.734928	-0.174294	-0.909221	-0.915774
-4.6	4.8	-0.170176	0.123931	-0.0331873	-0.798625	-0.878058	-0.673561	-0.165547	-0.839108	-0.835173
-4.6	4.9	-0.152895	0.0944499	-0.0280598	-0.723284	-0.809789	-0.617083	-0.157371	-0.774453	-0.761419
-4.6	5	-0.13848	0.071978	-0.0238858	-0.655959	-0.746346	-0.565318	-0.149715	-0.715033	-0.694315
-4.6	5.1	-0.126356	0.054852	-0.0204676	-0.595717	-0.687689	-0.518009	-0.142535	-0.660544	-0.633466
-4.6	5.2	-0.116056	0.0418048	-0.0176509	-0.541718	-0.63362	-0.474856	-0.135791	-0.610647	-0.578388
-4.6	5.3	-0.10724	0.0318616	-0.0153138	-0.493242	-0.583935	-0.435542	-0.129447	-0.564989	-0.528575
-4.6	5.4	-0.09961	0.0242869	-0.0133609	-0.449745	-0.538429	-0.39975	-0.12347	-0.523221	-0.48353
-4.6	5.5	-0.0929474	0.0185146	-0.0117174	-0.410611	-0.496762	-0.367176	-0.11783	-0.485006	-0.442786
-4.6	5.6	-0.0870772	0.0141154	-0.0103228	-0.375356	-0.458641	-0.337528	-0.112502	-0.45003	-0.405913
-4.6	5.7	-0.0818588	0.0107619	-0.00913372	-0.343552	-0.423783	-0.310539	-0.10746	-0.417999	-0.372519
-4.6	5.8	-0.0771833	0.00820543	-0.00811126	-0.314789	-0.391878	-0.285958	-0.102686	-0.388644	-0.342249
-4.6	5.9	-0.0729594	0.00625588	-0.00722741	-0.288797	-0.362728	-0.263559	-0.0981584	-0.361717	-0.314786
-4.6	6	-0.0691135	0.00476912	-0.00646045	-0.265256	-0.336061	-0.243133	-0.0938618	-0.336995	-0.289845
-4.4	4.5	-0.289452	0.377396	-0.0716341	-1.25734	-1.24103	-0.988535	-0.222345	-1.21088	-1.25159
-4.4	4.6	-0.250239	0.287775	-0.0589964	-1.12989	-1.15135	-0.908247	-0.210085	-1.11833	-1.14687
-4.4	4.7	-0.218675	0.219396	-0.0489351	-1.0168	-1.06501	-0.832684	-0.198746	-1.03143	-1.04689
-4.4	4.8	-0.193063	0.167257	-0.0408808	-0.916573	-0.983259	-0.762361	-0.188234	-0.950595	-0.953614
-4.4	4.9	-0.172123	0.127516	-0.0343957	-0.827267	-0.90627	-0.69743	-0.178467	-0.875896	-0.867801
-4.4	5	-0.154855	0.0972382	-0.0291391	-0.747856	-0.834612	-0.637812	-0.169371	-0.807183	-0.789541
-4.4	5.1	-0.14049	0.0741663	-0.0248512	-0.677028	-0.768204	-0.58329	-0.16088	-0.74417	-0.718543
-4.4	5.2	-0.128434	0.0565812	-0.0213285	-0.613771	-0.706953	-0.533566	-0.152937	-0.686503	-0.654329
-4.4	5.3	-0.1182	0.0431771	-0.0184147	-0.557175	-0.650613	-0.488302	-0.145492	-0.633793	-0.596344
-4.4	5.4	-0.109445	0.0329532	-0.0159866	-0.506458	-0.598937	-0.447145	-0.138499	-0.585644	-0.54402
-4.4	5.5	-0.101864	0.0251559	-0.0139494	-0.461025	-0.551682	-0.409749	-0.13192	-0.541669	-0.496806
-4.4	5.6	-0.0952334	0.0192058	-0.0122287	-0.420222	-0.508479	-0.375778	-0.12572	-0.501498	-0.454188
-4.4	5.7	-0.0893793	0.0146639	-0.010765	-0.383529	-0.46901	-0.344918	-0.119868	-0.464786	-0.415696
-4.4	5.8	-0.0841585	0.0111959	-0.00951512	-0.350487	-0.432964	-0.316875	-0.114339	-0.431214	-0.380904
-4.4	5.9	-0.0794669	0.00854731	-0.00843744	-0.32069	-0.400047	-0.291381	-0.109107	-0.400488	-0.349426
-4.4	6	-0.0752137	0.00652422	-0.00750565	-0.293758	-0.369953	-0.268191	-0.104152	-0.372342	-0.320921
-4.2	4.5	-0.338856	0.506578	-0.0888612	-1.45518	-1.37632	-1.1133	-0.252748	-1.36605	-1.41644
-4.2	4.6	-0.289955	0.386669	-0.0728566	-1.30356	-1.2797	-1.02405	-0.238219	-1.26227	-1.30238
-4.2	4.7	-0.250935	0.29517	-0.0601771	-1.1693	-1.18524	-0.939068	-0.224854	-1.16392	-1.19037
-4.2	4.8	-0.219635	0.225344	-0.0500681	-1.05051	-1.09487	-0.859368	-0.212521	-1.07189	-1.08415
-4.2	4.9	-0.194304	0.172067	-0.0419573	-0.945305	-1.0095	-0.785406	-0.201106	-0.986512	-0.985512
-4.2	5	-0.173636	0.131416	-0.0354057	-0.851714	-0.929341	-0.717284	-0.190508	-0.907792	-0.895099
-4.2	5.1	-0.156612	0.1004	-0.0300773	-0.768633	-0.854923	-0.654874	-0.180643	-0.835517	-0.812881
-4.2	5.2	-0.142459	0.0767252	-0.0257092	-0.694655	-0.786098	-0.597917	-0.171434	-0.769351	-0.738475
-4.2	5.3	-0.130576	0.0586455	-0.0221029	-0.628696	-0.722729	-0.546073	-0.162819	-0.708892	-0.671328
-4.2	5.4	-0.120481	0.0448351	-0.019104	-0.569796	-0.664545	-0.498969	-0.154741	-0.65371	-0.610818
-4.2	5.5	-0.111821	0.0342787	-0.0165929	-0.517078	-0.611212	-0.456219	-0.147153	-0.603372	-0.556323
-4.2	5.6	-0.104308	0.0262096	-0.0144762	-0.469939	-0.562513	-0.417445	-0.140012	-0.557457	-0.507243
-4.2	5.7	-0.0977138	0.0200386	-0.0126839	-0.427675	-0.518034	-0.382286	-0.133283	-0.515568	-0.463023
-4.2	5.8	-0.0918709	0.0153182	-0.0111541	-0.389735	-0.477442	-0.350402	-0.126932	-0.477334	-0.423157
-4.2	5.9	-0.0866417	0.0117065	-0.00984361	-0.355627	-0.440406	-0.32148	-0.120931	-0.442411	-0.387186
-4.2	6	-0.0819187	0.00894311	-0.00871652	-0.324923	-0.406615	-0.295231	-0.115256	-0.410487	-0.3547
-4	4.5	-0.399565	0.67963	-0.109804	-1.68163	-1.51137	-1.24323	-0.284691	-1.52792	-1.58188
-4	4.6	-0.338617	0.52001	-0.0897367	-1.50188	-1.41022	-1.14641	-0.267944	-1.41435	-1.46425
-4	4.7	-0.29035	0.397852	-0.073874	-1.34303	-1.3094	-1.05263	-0.25258	-1.30521	-1.34312
-4	4.8	-0.251921	0.304467	-0.0612588	-1.20259	-1.2113	-0.963666	-0.238428	-1.20209	-1.22513
-4	4.9	-0.221108	0.233013	-0.0511619	-1.07875	-1.11801	-0.880457	-0.225346	-1.1058	-1.11378
-4	5	-0.196186	0.178349	-0.043024	-0.968913	-1.02977	-0.803414	-0.213211	-1.01663	-1.01073
-4	5.1	-0.175837	0.136533	-0.036416	-0.871657	-0.947378	-0.732595	-0.201921	-0.934516	-0.916505
-4	5.2	-0.159066	0.104533	-0.0310105	-0.785315	-0.870859	-0.667836	-0.191387	-0.859222	-0.830993
-4	5.3	-0.1451	0.0800374	-0.0265533	-0.708557	-0.800173	-0.608838	-0.181534	-0.790372	-0.753747
-4	5.4	-0.133348	0.0612797	-0.0228535	-0.640228	-0.73515	-0.555231	-0.172299	-0.72753	-0.684156
-4	5.5	-0.123338	0.0469144	-0.0197603	-0.579314	-0.675497	-0.506608	-0.163626	-0.670234	-0.621551
-4	5.6	-0.114722	0.0359073	-0.017159	-0.524884	-0.620858	-0.462554	-0.155469	-0.618023	-0.565262
-4	5.7	-0.107218	0.0274761	-0.0149599	-0.476291	-0.570993	-0.422666	-0.147784	-0.57045	-0.514653
-4	5.8	-0.100606	0.0210163	-0.0130913	-0.432799	-0.525481	-0.386556	-0.140537	-0.527093	-0.469132
-4	5.9	-0.0947201	0.016067	-0.0114967	-0.393824	-0.483974	-0.353865	-0.133695	-0.48756	-0.428162
-4	6	-0.0894288	0.0122757	-0.0101298	-0.358846	-0.446129	-0.324257	-0.12723	-0.451487	-0.391255
-3.8	4.5	-0.477786	0.915768	-0.136169	-1.94072	-1.63891	-1.37164	-0.318146	-1.68978	-1.72881
-3.8	4.6	-0.401204	0.702924	-0.111032	-1.72787	-1.53718	-1.27069	-0.299332	-1.57003	-1.62028
-3.8	4.7	-0.340925	0.539459	-0.091157	-1.54059	-1.43321	-1.17021	-0.282057	-1.45227	-1.49758
-3.8	4.8	-0.29316	0.413939	-0.0753582	-1.37523	-1.32981	-1.07312	-0.266126	-1.33925	-1.37199
-3.8	4.9	-0.255132	0.31758	-0.0627264	-1.22956	-1.22984	-0.981157	-0.251377	-1.23253	-1.24997
-3.8	5	-0.224584	0.243611	-0.0525576	-1.10108	-1.13461	-0.895262	-0.237675	-1.13294	-1.13499
-3.8	5.1	-0.199837	0.18683	-0.0443139	-0.987275	-1.0446	-0.815835	-0.224906	-1.04074	-1.02869
-3.8	5.2	-0.179593	0.143257	-0.0375817	-0.886684	-0.960602	-0.742921	-0.212977	-0.955898	-0.931572
-3.8	5.3	-0.162871	0.109816	-0.0320414	-0.797523	-0.882619	-0.676336	-0.201806	-0.878142	-0.843518
-3.8	5.4	-0.148909	0.0841525	-0.0274493	-0.718388	-0.810595	-0.61576	-0.191326	-0.807086	-0.76406
-3.8	5.5	-0.137126	0.0644578	-0.0236177	-0.648059	-0.744345	-0.560799	-0.181477	-0.742276	-0.692565
-3.8	5.6	-0.127054	0.049349	-0.0204036	-0.58547	-0.683578	-0.511023	-0.17221	-0.683232	-0.628332
-3.8	5.7	-0.118354	0.0377565	-0.0176956	-0.529637	-0.62793	-0.465993	-0.163479	-0.629472	-0.570664
-3.8	5.8	-0.110745	0.0288695	-0.0154029	-0.479875	-0.577153	-0.425283	-0.155246	-0.580529	-0.518891
-3.8	5.9	-0.104012	0.0220573	-0.0134552	-0.435419	-0.530829	-0.388487	-0.147476	-0.535963	-0.472396
-3.8	6	-0.0979948	0.0168379	-0.0117936	-0.395648	-0.488599	-0.355224	-0.140139	-0.495363	-0.430612
-3.6	4.5	-0.583253	1.24362	-0.170955	-2.23701	-1.7476	-1.48641	-0.353457	-1.83986	-1.81877
-3.6	4.6	-0.485412	0.957696	-0.139124	-1.98551	-1.65235	-1.38849	-0.332769	-1.72126	-1.7454
-3.6	4.7	-0.408684	0.737088	-0.113906	-1.76463	-1.55013	-1.286	-0.313686	-1.59968	-1.63772
-3.6	4.8	-0.348157	0.566968	-0.0938414	-1.57064	-1.44567	-1.18373	-0.296008	-1.47974	-1.5147
-3.6	4.9	-0.30012	0.435882	-0.077799	-1.39981	-1.34185	-1.08477	-0.279572	-1.36434	-1.38794
-3.6	5	-0.261766	0.334854	-0.0648969	-1.2494	-1.24121	-0.99096	-0.264243	-1.2552	-1.26423
-3.6	5.1	-0.230911	0.257095	-0.0544557	-1.11682	-1.14509	-0.903321	-0.249911	-1.15323	-1.14731
-3.6	5.2	-0.205855	0.197254	-0.045947	-0.99964	-1.05419	-0.822298	-0.236482	-1.05878	-1.03902
-3.6	5.3	-0.185314	0.151241	-0.0389638	-0.89626	-0.969297	-0.747959	-0.223878	-0.971837	-0.939998
-3.6	5.4	-0.168306	0.115875	-0.033194	-0.804784	-0.890409	-0.680129	-0.212031	-0.892161	-0.8502
-3.6	5.5	-0.154068	0.0887093	-0.0283973	-0.72374	-0.817496	-0.618485	-0.200885	-0.81937	-0.7692
-3.6	5.6	-0.142015	0.0678531	-0.0243897	-0.651838	-0.75039	-0.56262	-0.190387	-0.753007	-0.696372
-3.6	5.7	-0.131683	0.0518554	-0.0210247	-0.587968	-0.68882	-0.51209	-0.180493	-0.692583	-0.631011
-3.6	5.8	-0.122732	0.039588	-0.0181909	-0.531087	-0.632422	-0.46644	-0.171163	-0.637603	-0.572404
-3.6	5.9	-0.114875	0.0301942	-0.0157966	-0.480488	-0.580965	-0.425226	-0.16236	-0.587586	-0.519859
-3.6	6	-0.1079	0.0230044	-0.0137686	-0.435369	-0.534033	-0.388026	-0.154051	-0.542078	-0.472737
-3.4	4.5	-0.730111	1.7033	-0.218966	-2.57535	-1.82113	-1.5675	-0.391496	-1.95899	-1.78047
-3.4	4.6	-0.602229	1.31501	-0.177761	-2.27855	-1.74353	-1.48589	-0.369076	-1.85496	-1.79274
-3.4	4.7	-0.502061	1.0141	-0.145019	-2.01859	-1.65157	-1.39038	-0.348217	-1.73859	-1.73323
-3.4	4.8	-0.423299	0.781158	-0.118933	-1.7907	-1.55177	-1.2889	-0.328747	-1.61764	-1.63401
-3.4	4.9	-0.361058	0.601062	-0.098075	-1.59091	-1.44898	-1.18675	-0.310523	-1.49728	-1.51566
-3.4	5	-0.311568	0.461996	-0.0813275	-1.41528	-1.34618	-1.08738	-0.29343	-1.38081	-1.39104
-3.4	5.1	-0.272003	0.354685	-0.0678102	-1.26101	-1.24613	-0.992894	-0.277374	-1.27027	-1.26792
-3.4	5.2	-0.240086	0.271959	-0.0568352	-1.12489	-1.14985	-0.904466	-0.262274	-1.16674	-1.15069
-3.4	5.3	-0.214153	0.208314	-0.0478686	-1.00525	-1.05896	-0.822653	-0.248061	-1.07071	-1.04162
-3.4	5.4	-0.192862	0.15938	-0.0404971	-0.899751	-0.97373	-0.747583	-0.234674	-0.982258	-0.941656
-3.4	5.5	-0.175204	0.1218	-0.0344028	-0.806573	-0.89438	-0.679114	-0.222061	-0.901175	-0.85091
-3.4	5.6	-0.160398	0.0929703	-0.0293411	-0.724173	-0.820942	-0.616934	-0.210172	-0.827105	-0.769044
-3.4	5.7	-0.147831	0.0708826	-0.0251179	-0.651211	-0.753278	-0.560637	-0.198964	-0.7596	-0.695474
-3.4	5.8	-0.13704	0.053978	-0.0215852	-0.586524	-0.691171	-0.509772	-0.188396	-0.698167	-0.629507
-3.4	5.9	-0.127676	0.0410502	-0.0186192	-0.52901	-0.634256	-0.463874	-0.17843	-0.642304	-0.570422
-3.4	6	-0.119433	0.0311822	-0.0161261	-0.47796	-0.582338	-0.422488	-0.169032	-0.59152	-0.517517
-3.2	4.5	-0.936905	2.34717	-0.28728	-2.96107	-1.83809	-1.5844	-0.433782	-2.01818	-1.49362
-3.2	4.6	-0.765626	1.81402	-0.232343	-2.61082	-1.79477	-1.54189	-0.409574	-1.95146	-1.68288
-3.2	4.7	-0.63167	1.39968	-0.18859	-2.30514	-1.72571	-1.46894	-0.386786	-1.85572	-1.73252
-3.2	4.8	-0.526608	1.07815	-0.153714	-2.03778	-1.63995	-1.37872	-0.365303	-1.74403	-1.69691
-3.2	4.9	-0.443895	0.82915	-0.125864	-1.8042	-1.54481	-1.28033	-0.345033	-1.62537	-1.61234
-3.2	5	-0.378464	0.636674	-0.103567	-1.59956	-1.44491	-1.17988	-0.325901	-1.50578	-1.50253
-3.2	5.1	-0.326462	0.488088	-0.0856471	-1.42038	-1.3444	-1.08134	-0.307841	-1.38918	-1.38258
-3.2	5.2	-0.284857	0.373601	-0.0711798	-1.26317	-1.2456	-0.987187	-0.290795	-1.27798	-1.26176
-3.2	5.3	-0.251303	0.285521	-0.0594381	-1.12486	-1.15008	-0.898838	-0.274709	-1.17355	-1.14548
-3.2	5.4	-0.223986	0.217874	-0.0498573	-1.00334	-1.05931	-0.816989	-0.259535	-1.07652	-1.03666
-3.2	5.5	-0.201587	0.166018	-0.0419995	-0.896513	-0.974082	-0.741855	-0.245224	-0.987079	-0.936601
-3.2	5.6	-0.182997	0.126326	-0.035524	-0.802385	-0.89458	-0.673339	-0.231734	-0.905073	-0.845649
-3.2	5.7	-0.167394	0.0959854	-0.0301682	-0.719299	-0.820876	-0.611153	-0.219019	-0.830172	-0.763581
-3.2	5.8	-0.154139	0.072833	-0.0257241	-0.645883	-0.752913	-0.554898	-0.207039	-0.761937	-0.689863
-3.2	5.9	-0.142752	0.0551856	-0.0220266	-0.580887	-0.69048	-0.504121	-0.195754	-0.699875	-0.623821
-3.2	6	-0.132845	0.0417593	-0.0189423	-0.523309	-0.633336	-0.458353	-0.185124	-0.643478	-0.564735
-3	4.5	-1.2254	3.2371	-0.385451	-3.39901	-1.77276	-1.49457	-0.482466	-1.97704	-0.775931
-3	4.6	-0.991825	2.50011	-0.309991	-2.98559	-1.7873	-1.52748	-0.456044	-1.98353	-1.29532
-3	4.7	-0.809448	1.9268	-0.24989	-2.62619	-1.75872	-1.50196	-0.430845	-1.9328	-1.55713
-3	4.8	-0.666847	1.48183	-0.202064	-2.31328	-1.70036	-1.43982	-0.406851	-1.84667	-1.65308
-3	4.9	-0.555079	1.13727	-0.164002	-2.04055	-1.62236	-1.35639	-0.384043	-1.74043	-1.64615
-3	5	-0.467172	0.871145	-0.133676	-1.80285	-1.53255	-1.26221	-0.362398	-1.62461	-1.57881
-3	5.1	-0.397723	0.666039	-0.109459	-1.59509	-1.43623	-1.16437	-0.341891	-1.50626	-1.47901
-3	5.2	-0.342604	0.508264	-0.0900553	-1.41364	-1.33804	-1.06748	-0.32249	-1.38997	-1.36469
-3	5.3	-0.298534	0.387148	-0.0744433	-1.25456	-1.24039	-0.97441	-0.304161	-1.27857	-1.24696
-3	5.4	-0.263031	0.294382	-0.0618242	-1.11543	-1.1459	-0.886835	-0.286865	-1.1737	-1.13237
-3	5.5	-0.234155	0.223463	-0.051575	-0.993264	-1.05553	-0.805599	-0.270559	-1.07616	-1.02449
-3	5.6	-0.210485	0.169341	-0.0432162	-0.886068	-0.970429	-0.731003	-0.255201	-0.986204	-0.925037
-3	5.7	-0.190845	0.128137	-0.0363709	-0.791858	-0.890936	-0.662997	-0.240744	-0.903741	-0.834551
-3	5.8	-0.174356	0.096808	-0.0307489	-0.708866	-0.817163	-0.601312	-0.227145	-0.828457	-0.752912
-3	5.9	-0.160345	0.0730343	-0.0261157	-0.635689	-0.749115	-0.545558	-0.214357	-0.759915	-0.679632
-3	6	-0.148304	0.0550158	-0.0222878	-0.571007	-0.686583	-0.495283	-0.202337	-0.69762	-0.614048
-2.8	4.5	-1.61773	4.43654	-0.525047	-3.89264	-1.59888	-1.24424	-0.540133	-1.78438	0.615123
-2.8	4.6	-1.29673	3.41843	-0.419095	-3.40456	-1.70196	-1.40656	-0.510521	-1.91708	-0.469775
-2.8	4.7	-1.04682	2.62726	-0.334961	-2.9825	-1.73702	-1.4652	-0.481979	-1.94718	-1.10268
-2.8	4.8	-0.852172	2.01432	-0.2683	-2.61677	-1.72292	-1.45591	-0.454605	-1.91052	-1.43548
-2.8	4.9	-0.700361	1.54081	-0.215551	-2.29937	-1.67447	-1.40396	-0.428467	-1.83243	-1.57462
-2.8	5	-0.581677	1.17602	-0.173816	-2.02398	-1.60346	-1.32695	-0.403601	-1.73055	-1.59326
-2.8	5.1	-0.488592	0.895683	-0.140757	-1.7845	-1.51816	-1.23689	-0.380018	-1.61691	-1.54069
-2.8	5.2	-0.415248	0.68078	-0.114513	-1.57572	-1.4247	-1.1418	-0.357711	-1.49952	-1.44929
-2.8	5.3	-0.357167	0.516407	-0.0936093	-1.3938	-1.32817	-1.04687	-0.336656	-1.38353	-1.33976
-2.8	5.4	-0.310812	0.390963	-0.0768948	-1.23484	-1.23158	-0.955323	-0.316818	-1.27214	-1.22486
-2.8	5.5	-0.273528	0.295454	-0.0634704	-1.09611	-1.13766	-0.86902	-0.298153	-1.16717	-1.1121
-2.8	5.6	-0.243244	0.222892	-0.0526462	-0.974648	-1.04765	-0.788923	-0.280613	-1.06954	-1.00559
-2.8	5.7	-0.218413	0.167863	-0.0438819	-0.868256	-0.962687	-0.715389	-0.264145	-0.979533	-0.907279
-2.8	5.8	-0.197817	0.126198	-0.0367598	-0.774849	-0.883228	-0.648394	-0.248692	-0.897087	-0.817859
-2.8	5.9	-0.180521	0.0947474	-0.0309538	-0.692842	-0.80957	-0.587682	-0.234201	-0.821883	-0.737251
-2.8	6	-0.165818	0.0710313	-0.0262054	-0.620656	-0.741648	-0.532863	-0.220617	-0.753479	-0.66498
-2.6	4.5	-2.13091	5.99597	-0.718085	-4.44219	-1.29523	-0.773906	-0.609334	-1.38324	2.95034
-2.6	4.6	-1.69205	4.60277	-0.568003	-3.86665	-1.52393	-1.14	-0.574881	-1.71488	0.972399
-2.6	4.7	-1.35169	3.52345	-0.449543	-3.37232	-1.6501	-1.33296	-0.541534	-1.87449	-0.252958
-2.6	4.8	-1.08782	2.69011	-0.356334	-2.94625	-1.70029	-1.41003	-0.509508	-1.91953	-0.969519
-2.6	4.9	-0.883158	2.04879	-0.283149	-2.57863	-1.69615	-1.41177	-0.478943	-1.89071	-1.3504
-2.6	5	-0.724159	1.5567	-0.225744	-2.26106	-1.65426	-1.36652	-0.449916	-1.81643	-1.51617
-2.6	5.1	-0.600333	1.18019	-0.180701	-1.98608	-1.58693	-1.29374	-0.422459	-1.7162	-1.54909
-2.6	5.2	-0.503548	0.892823	-0.145305	-1.74752	-1.50355	-1.20657	-0.396569	-1.60314	-1.50403
-2.6	5.3	-0.427548	0.674041	-0.117415	-1.54044	-1.41136	-1.11367	-0.372217	-1.48588	-1.41668
-2.6	5.4	-0.36746	0.507855	-0.0953654	-1.3602	-1.31518	-1.02058	-0.349357	-1.36994	-1.30959
-2.6	5.5	-0.319604	0.38192	-0.0778621	-1.20347	-1.21901	-0.930711	-0.327929	-1.25864	-1.19649
-2.6	5.6	-0.281149	0.286701	-0.063913	-1.06678	-1.12514	-0.846012	-0.307867	-1.15388	-1.08533
-2.6	5.7	-0.249946	0.214852	-0.0527487	-0.947466	-1.03531	-0.767473	-0.289098	-1.05657	-0.980393
-2.6	5.8	-0.224343	0.160739	-0.043779	-0.84308	-0.950464	-0.695455	-0.271551	-0.967006	-0.883703
-2.6	5.9	-0.203083	0.12005	-0.0365463	-0.751602	-0.871182	-0.629926	-0.255153	-0.885079	-0.795914
-2.6	6	-0.185216	0.0895479	-0.0306919	-0.671463	-0.797823	-0.570618	-0.239832	-0.81045	-0.716922
-2.4	4.5	-2.77011	7.93101	-0.973553	-5.04332	-0.855976	-0.0314275	-0.6918	-0.723228	6.45385
-2.4	4.6	-2.18006	6.05998	-0.762398	-4.3673	-1.24977	-0.694855	-0.650191	-1.34505	3.17837
-2.4	4.7	-1.72469	4.6167	-0.59714	-3.79056	-1.49568	-1.08428	-0.610101	-1.69439	1.08753
-2.4	4.8	-1.37343	3.50751	-0.468249	-3.29707	-1.63123	-1.28872	-0.571815	-1.86054	-0.193865
-2.4	4.9	-1.10253	2.65803	-0.367974	-2.87385	-1.68632	-1.37103	-0.535495	-1.90653	-0.934451
-2.4	5	-0.893456	2.00948	-0.290071	-2.51004	-1.68409	-1.37504	-0.501216	-1.87626	-1.32279
-2.4	5.1	-0.731738	1.51575	-0.229556	-2.19672	-1.64227	-1.33087	-0.468992	-1.79986	-1.48854
-2.4	5.2	-0.606288	1.14086	-0.182494	-1.92609	-1.57402	-1.2589	-0.438788	-1.69768	-1.51895
-2.4	5.3	-0.508549	0.856946	-0.145816	-1.69214	-1.48956	-1.17267	-0.410541	-1.58321	-1.47132
-2.4	5.4	-0.431944	0.642427	-0.117137	-1.4894	-1.39606	-1.08099	-0.384168	-1.46516	-1.38235
-2.4	5.5	-0.371493	0.480694	-0.0946311	-1.31354	-1.29897	-0.989399	-0.359575	-1.34897	-1.2748
-2.4	5.6	-0.323385	0.359027	-0.0768954	-1.16088	-1.20214	-0.901247	-0.33666	-1.23791	-1.16226
-2.4	5.7	-0.284726	0.267701	-0.0628621	-1.02803	-1.10792	-0.818405	-0.315321	-1.13373	-1.05243
-2.4	5.8	-0.253328	0.199281	-0.0517089	-0.912275	-1.01803	-0.741788	-0.295456	-1.03724	-0.949332
-2.4	5.9	-0.227522	0.148115	-0.0428097	-0.811156	-0.933373	-0.671694	-0.276966	-0.948659	-0.854743
-2.4	6	-0.20605	0.109931	-0.0356793	-0.722762	-0.85456	-0.608043	-0.259755	-0.867798	-0.769159
-2.2	4.5	-3.52033	10.1973	-1.2919	-5.68332	-0.298229	1.00509	-0.787364	0.217721	11.1885
-2.2	4.6	-2.74825	7.75162	-1.00136	-4.89463	-0.892624	-0.0593754	-0.73588	-0.795255	6.18841
-2.2	4.7	-2.15537	5.87495	-0.776238	-4.22811	-1.28477	-0.712804	-0.686883	-1.39969	2.94477
-2.2	4.8	-1.70045	4.44019	-0.602367	-3.66089	-1.52351	-1.08837	-0.640619	-1.72899	0.908443
-2.2	4.9	-1.3515	3.34724	-0.468407	-3.17798	-1.65064	-1.27949	-0.597188	-1.87668	-0.315478
-2.2	5	-1.08385	2.51735	-0.365347	-2.76517	-1.69702	-1.35092	-0.556589	-1.90751	-1.0054
-2.2	5.1	-0.878168	1.88898	-0.286076	-2.41128	-1.68654	-1.34699	-0.518752	-1.86574	-1.35361
-2.2	5.2	-0.719696	1.4145	-0.225046	-2.10725	-1.6375	-1.29765	-0.483566	-1.78122	-1.49006
-2.2	5.3	-0.597132	1.05705	-0.177962	-1.84528	-1.56332	-1.22284	-0.450896	-1.67374	-1.50066
-2.2	5.4	-0.501834	0.788448	-0.141532	-1.61924	-1.47415	-1.13559	-0.420592	-1.55618	-1.44078
-2.2	5.5	-0.427216	0.587021	-0.113238	-1.42392	-1.37735	-1.0442	-0.3925	-1.4367	-1.34516
-2.2	5.6	-0.36835	0.436287	-0.0911739	-1.25485	-1.27808	-0.95382	-0.366466	-1.32029	-1.23485
-2.2	5.7	-0.321455	0.323709	-0.0738939	-1.10825	-1.17989	-0.867459	-0.342343	-1.2098	-1.12212
-2.2	5.8	-0.283703	0.239797	-0.0602977	-0.980919	-1.08512	-0.786744	-0.319989	-1.10673	-1.01367
-2.2	5.9	-0.252957	0.177363	-0.0495504	-0.870032	-0.995176	-0.71241	-0.299268	-1.01168	-0.91283
-2.2	6	-0.227602	0.131005	-0.0410179	-0.773392	-0.911007	-0.64463	-0.280056	-0.924686	-0.820921
-2	4.5	-4.34232	12.6681	-1.65841	-6.34476	0.3226	2.2969	-0.892802	1.4041	16.9333
-2	4.6	-3.36557	9.5801	-1.27298	-5.43335	-0.491808	0.738307	-0.828926	-0.0906188	9.85651
-2	4.7	-2.61949	7.22322	-0.977431	-4.66977	-1.04347	-0.238098	-0.769132	-1.00723	5.22446
-2	4.8	-2.0502	5.43108	-0.751385	-4.02648	-1.39699	-0.822083	-0.713478	-1.53556	2.27807
-2	4.9	-1.61584	4.07323	-0.57885	-3.48111	-1.60256	-1.14557	-0.66188	-1.80745	0.470246
-2	5	-1.2843	3.04776	-0.447312	-3.01817	-1.70201	-1.29931	-0.61417	-1.91348	-0.585409
-2	5.1	-1.03114	2.27555	-0.347043	-2.62332	-1.72595	-1.34505	-0.570131	-1.91518	-1.15632
-2	5.2	-0.837258	1.69553	-0.270539	-2.28539	-1.69766	-1.32434	-0.529522	-1.85386	-1.42368
-2	5.3	-0.68827	1.26088	-0.212049	-1.99547	-1.6349	-1.26478	-0.492096	-1.75687	-1.5076
-2	5.4	-0.573193	0.935976	-0.1672	-1.7462	-1.55062	-1.18441	-0.457609	-1.64202	-1.48585
-2	5.5	-0.483722	0.693559	-0.132686	-1.53159	-1.45444	-1.09484	-0.425829	-1.52067	-1.40747
-2	5.6	-0.413634	0.513061	-0.106009	-1.34636	-1.35294	-1.00329	-0.396534	-1.39982	-1.30248
-2	5.7	-0.358237	0.378912	-0.0852968	-1.1862	-1.25082	-0.914114	-0.369518	-1.28363	-1.18863
-2	5.8	-0.313975	0.279403	-0.0691369	-1.04749	-1.1512	-0.82979	-0.344591	-1.17438	-1.07585
-2	5.9	-0.278202	0.205714	-0.0564662	-0.926979	-1.05593	-0.751559	-0.321577	-1.07314	-0.969339
-2	6	-0.248924	0.151256	-0.0464816	-0.822262	-0.966411	-0.6799	-0.300315	-0.980215	-0.871444
-1.8	4.5	-5.16838	15.1276	-2.03863	-6.99369	0.926875	3.7188	-1.00108	2.71772	23.1163
-1.8	4.6	-3.9818	11.3848	-1.55175	-5.95782	-0.106537	1.61577	-0.92344	0.69233	13.8082
-1.8	4.7	-3.07959	8.54283	-1.18197	-5.09684	-0.815574	0.286371	-0.851953	-0.565582	7.68605
-1.8	4.8	-2.39428	6.39293	-0.901616	-4.37722	-1.28018	-0.524013	-0.786338	-1.31035	3.76344
-1.8	4.9	-1.87404	4.77208	-0.689345	-3.77174	-1.56305	-0.990723	-0.726223	-1.71695	1.32925
-1.8	5	-1.47891	3.55408	-0.52875	-3.25944	-1.71303	-1.2334	-0.671197	-1.9046	-0.119101
-1.8	5.1	-1.17862	2.64141	-0.407244	-2.82482	-1.76926	-1.33294	-0.620844	-1.95379	-0.92964
-1.8	5.2	-0.949933	1.95929	-0.315213	-2.45461	-1.76047	-1.3435	-0.57476	-1.91826	-1.33843
-1.8	5.3	-0.775116	1.45057	-0.245362	-2.13783	-1.70775	-1.30091	-0.532566	-1.83348	-1.50218
-1.8	5.4	-0.640851	1.07208	-0.192189	-1.86642	-1.62738	-1.22863	-0.493909	-1.72254	-1.52255
-1.8	5.5	-0.537073	0.790991	-0.151559	-1.63334	-1.53099	-1.1417	-0.458465	-1.60016	-1.46388
-1.8	5.6	-0.456262	0.582649	-0.120375	-1.43275	-1.42674	-1.0496	-0.425939	-1.47553	-1.36576
-1.8	5.7	-0.392782	0.428489	-0.0963273	-1.25972	-1.32034	-0.958091	-0.396064	-1.35416	-1.25176
-1.8	5.8	-0.342374	0.314639	-0.0776854	-1.1102	-1.21562	-0.870534	-0.368599	-1.23913	-1.1353
-1.8	5.9	-0.30188	0.230703	-0.0631602	-0.980726	-1.11506	-0.788711	-0.343326	-1.13204	-1.02357
-1.8	6	-0.268936	0.168917	-0.051778	-0.868244	-1.02004	-0.713423	-0.320048	-1.03347	-0.920016
-1.6	4.5	-5.90974	17.2926	-2.38018	-7.58541	1.41727	5.05958	-1.10178	3.9578	28.8703
-1.6	4.6	-4.53154	12.9609	-1.80053	-6.43523	0.193611	2.43912	-1.01116	1.42796	17.4796
-1.6	4.7	-3.48744	9.6861	-1.36354	-5.48535	-0.650223	0.7764	-0.928794	-0.152394	9.96892
-1.6	4.8	-2.69772	7.21931	-1.0344	-4.69607	-1.20889	-0.246641	-0.853992	-1.10063	5.13804
-1.6	4.9	-2.10041	5.36754	-0.786688	-4.03527	-1.55484	-0.847304	-0.786062	-1.63337	2.12187
-1.6	5	-1.6487	3.98179	-0.600326	-3.47866	-1.7459	-1.17288	-0.724339	-1.89722	0.309204
-1.6	5.1	-1.30677	2.94775	-0.460067	-3.00815	-1.82724	-1.32242	-0.668209	-1.99063	-0.723289
-1.6	5.2	-1.04749	2.1781	-0.354385	-2.60857	-1.83234	-1.36195	-0.617111	-1.97906	-1.26282
-1.6	5.3	-0.850128	1.60644	-0.274581	-2.26754	-1.78581	-1.33507	-0.570539	-1.90561	-1.50013
-1.6	5.4	-0.69923	1.18281	-0.214134	-1.97598	-1.70654	-1.27021	-0.52804	-1.79825	-1.55913
-1.6	5.5	-0.58313	0.869432	-0.168172	-1.72614	-1.60801	-1.18568	-0.489208	-1.67489	-1.51836
-1.6	5.6	-0.493136	0.638059	-0.133062	-1.51159	-1.49973	-1.09302	-0.453685	-1.5467	-1.42628
-1.6	5.7	-0.422767	0.467506	-0.106109	-1.32682	-1.38819	-0.999305	-0.421148	-1.42045	-1.31187
-1.6	5.8	-0.367143	0.342027	-0.0853089	-1.16748	-1.2779	-0.908704	-0.391311	-1.30002	-1.19175
-1.6	5.9	-0.322651	0.249862	-0.0691666	-1.02973	-1.17169	-0.823509	-0.36392	-1.18743	-1.07497
-1.6	6	-0.286602	0.182272	-0.0565686	-0.910319	-1.07122	-0.744818	-0.338745	-1.08356	-0.965997
-1.4	4.5	-6.47229	18.8708	-2.62449	-8.07365	1.70036	6.0684	-1.18325	4.88516	33.2425
-1.4	4.6	-4.94728	14.1009	-1.97879	-6.83369	0.341118	3.05316	-1.08318	1.96998	20.2543
-1.4	4.7	-3.79475	10.5062	-1.49401	-5.81237	-0.594914	1.13641	-0.992799	0.143615	11.6807
-1.4	4.8	-2.92543	7.80684	-1.13019	-4.96636	-1.21513	-0.0484802	-0.911127	-0.959607	6.15618
-1.4	4.9	-2.26984	5.78684	-0.857259	-4.26029	-1.60055	-0.750865	-0.837248	-1.58811	2.69706
-1.4	5	-1.77555	4.27985	-0.652522	-3.66695	-1.81517	-1.13912	-0.770332	-1.90946	0.608432
-1.4	5.1	-1.40251	3.15882	-0.498866	-3.16633	-1.90888	-1.32615	-0.709634	-2.03579	-0.590957
-1.4	5.2	-1.12045	2.32696	-0.383397	-2.74188	-1.91877	-1.38705	-0.654496	-2.04155	-1.22764
-1.4	5.3	-0.906534	1.71107	-0.296432	-2.38022	-1.87212	-1.37135	-0.604333	-1.97568	-1.51855
-1.4	5.4	-0.743426	1.25604	-0.230728	-2.07159	-1.7897	-1.31134	-0.55863	-1.86997	-1.60465
-1.4	5.5	-0.618325	0.920461	-0.180889	-1.80734	-1.6861	-1.22781	-0.516931	-1.74474	-1.57535
-1.4	5.6	-0.521644	0.673451	-0.142908	-1.58076	-1.57186	-1.13391	-0.478835	-1.61274	-1.48592
-1.4	5.7	-0.446253	0.491929	-0.113818	-1.38587	-1.45401	-1.03773	-0.443985	-1.48172	-1.36945
-1.4	5.8	-0.386837	0.358779	-0.0914146	-1.21796	-1.33743	-0.944085	-0.412066	-1.35615	-1.24503
-1.4	5.9	-0.33942	0.261282	-0.0740637	-1.07302	-1.22523	-0.855645	-0.382797	-1.23844	-1.12307
-1.4	6	-0.301086	0.190002	-0.0605442	-0.94753	-1.11916	-0.773742	-0.355927	-1.12967	-1.0088
-1.2	4.5	-6.78352	19.6437	-2.72686	-8.43017	1.70316	6.54203	-1.23625	5.30578	35.5022
-1.2	4.6	-5.17695	14.6531	-2.05612	-7.12991	0.290122	3.33429	-1.13259	2.2017	21.6622
-1.2	4.7	-3.96465	10.8983	-1.55256	-6.06235	-0.681313	1.29149	-1.03874	0.252754	12.5233
-1.2	4.8	-3.05157	8.08327	-1.17468	-5.17697	-1.31995	0.0252725	-0.953738	-0.928465	6.63205
-1.2	4.9	-2.36411	5.98037	-0.891196	-4.43861	-1.71355	-0.728487	-0.876675	-1.60516	2.94105
-1.2	5	-1.84672	4.41436	-0.678537	-3.81895	-1.92984	-1.14818	-0.806732	-1.95492	0.710327
-1.2	5.1	-1.45689	3.25151	-0.518935	-3.29477	-2.01909	-1.3535	-0.743174	-2.09668	-0.572643
-1.2	5.2	-1.16266	2.39027	-0.398997	-2.85115	-2.02252	-1.42412	-0.685348	-2.10947	-1.25569
-1.2	5.3	-0.939892	1.75387	-0.308659	-2.47318	-1.96786	-1.41266	-0.63267	-2.04533	-1.56993
-1.2	5.4	-0.770286	1.28463	-0.240402	-2.15103	-1.87709	-1.35346	-0.584624	-1.93809	-1.66556
-1.2	5.5	-0.640423	0.939307	-0.188619	-1.87517	-1.7649	-1.2687	-0.540753	-1.80945	-1.63789
-1.2	5.6	-0.540175	0.68565	-0.149152	-1.63882	-1.6425	-1.17241	-0.500648	-1.67305	-1.54584
-1.2	5.7	-0.462087	0.499648	-0.118915	-1.43565	-1.51701	-1.07325	-0.463946	-1.5372	-1.4247
-1.2	5.8	-0.400593	0.363519	-0.0956219	-1.26073	-1.39343	-0.976417	-0.430323	-1.40674	-1.29482
-1.2	5.9	-0.35154	0.264068	-0.0775736	-1.10985	-1.2749	-0.8848	-0.399491	-1.28429	-1.16733
-1.2	6	-0.31189	0.191534	-0.0635022	-0.979317	-1.16318	-0.799863	-0.371189	-1.17105	-1.04784
-1	4.5	-6.81471	19.5461	-2.67618	-8.64214	1.4131	6.413	-1.25764	5.15536	35.4164
-1	4.6	-5.2021	14.5758	-2.02503	-7.32131	0.0273342	3.24239	-1.15701	2.08539	21.5547
-1	4.7	-3.98473	10.8362	-1.53418	-6.23098	-0.913693	1.21793	-1.06478	0.15315	12.4038
-1	4.8	-3.06779	8.03285	-1.16449	-5.3255	-1.52493	-0.039278	-0.98036	-1.01964	6.50861
-1	4.9	-2.37801	5.93887	-0.886229	-4.56846	-1.89382	-0.78818	-0.903149	-1.69133	2.81964
-1	5	-1.85881	4.38018	-0.676863	-3.93148	-2.08698	-1.20455	-0.832548	-2.0371	0.595007
-1	5.1	-1.4678	3.22331	-0.519284	-3.39212	-2.15588	-1.40686	-0.767988	-2.17485	-0.679451
-1	5.2	-1.17274	2.36704	-0.400535	-2.93507	-2.14131	-1.47432	-0.70894	-2.18326	-1.35279
-1	5.3	-0.949394	1.73477	-0.310847	-2.54542	-2.0709	-1.45943	-0.654915	-2.11434	-1.65701
-1	5.4	-0.779356	1.26898	-0.242892	-2.21329	-1.96656	-1.39661	-0.605464	-2.00208	-1.74287
-1	5.5	-0.649131	0.926551	-0.191194	-1.92893	-1.8427	-1.30815	-0.560176	-1.86832	-1.70605
-1	5.6	-0.548558	0.6753	-0.151682	-1.68521	-1.71015	-1.20819	-0.518678	-1.72686	-1.60563
-1	5.7	-0.470153	0.49129	-0.121326	-1.47573	-1.57592	-1.1055	-0.480629	-1.58613	-1.47697
-1	5.8	-0.408335	0.356807	-0.097875	-1.2954	-1.44481	-1.00532	-0.445722	-1.45105	-1.34044
-1	5.9	-0.358949	0.258706	-0.0796522	-1.13989	-1.31979	-0.910611	-0.413676	-1.32429	-1.2071
-1	6	-0.318956	0.187282	-0.0654037	-1.00548	-1.20256	-0.822839	-0.384236	-1.20708	-1.08249
-0.8	4.5	-6.59909	18.7056	-2.50201	-8.73291	0.87154	5.78556	-1.25179	4.53377	33.3535
-0.8	4.6	-5.04725	13.9642	-1.90582	-7.41965	-0.408554	2.84164	-1.15956	1.68208	20.1711
-0.8	4.7	-3.8738	10.3905	-1.45285	-6.32893	-1.26511	0.955222	-1.07311	-0.117885	11.4757
-0.8	4.8	-2.98885	7.70763	-1.10931	-5.41806	-1.80859	-0.217742	-0.992524	-1.21027	5.88319
-0.8	4.9	-2.32214	5.70142	-0.849122	-4.65322	-2.12305	-0.914825	-0.91771	-1.83254	2.39388
-0.8	5	-1.81995	4.20633	-0.652233	-4.00786	-2.27372	-1.29879	-0.848457	-2.14725	0.30038
-0.8	5.1	-1.44136	3.09574	-0.503234	-3.46016	-2.30901	-1.48028	-0.78449	-2.26476	-0.888
-0.8	5.2	-1.15533	2.27324	-0.390356	-2.99498	-2.26742	-1.53381	-0.725498	-2.25931	-1.50457
-0.8	5.3	-0.938526	1.6656	-0.304651	-2.59785	-2.17542	-1.50914	-0.671158	-2.1803	-1.77093
-0.8	5.4	-0.773226	1.21787	-0.239372	-2.25916	-2.05389	-1.43908	-0.621141	-2.06022	-1.83107
-0.8	5.5	-0.646395	0.888688	-0.189443	-1.96905	-1.9162	-1.34495	-0.575126	-1.92008	-1.77632
-0.8	5.6	-0.54824	0.647198	-0.151082	-1.72024	-1.77236	-1.24038	-0.532807	-1.77318	-1.66299
-0.8	5.7	-0.471524	0.4704	-0.121454	-1.50631	-1.62889	-1.1338	-0.49389	-1.62769	-1.52472
-0.8	5.8	-0.410858	0.341259	-0.0984493	-1.32213	-1.49018	-1.03028	-0.458101	-1.48838	-1.38076
-0.8	5.9	-0.362233	0.247125	-0.0804831	-1.16325	-1.35884	-0.932652	-0.425182	-1.35783	-1.24153
-0.8	6	-0.32271	0.178651	-0.0663671	-1.02591	-1.23634	-0.842317	-0.394897	-1.23721	-1.11211
-0.6	4.5	-6.22658	17.4232	-2.26452	-8.74007	0.192007	4.89562	-1.22894	3.66668	30.1624
-0.6	4.6	-4.7778	13.0358	-1.74004	-7.45014	-0.932205	2.27698	-1.14771	1.12927	18.0614
-0.6	4.7	-3.67992	9.7183	-1.33741	-6.37333	-1.67236	0.592374	-1.06918	-0.476806	10.0905
-0.6	4.8	-2.84933	7.22127	-1.02925	-5.46643	-2.12374	-0.455514	-0.994188	-1.4497	4.97734
-0.6	4.9	-2.22221	5.34943	-0.793912	-4.70159	-2.36829	-1.07491	-0.923221	-1.99813	1.80153
-0.6	5	-1.74888	3.95168	-0.614453	-4.05407	-2.46572	-1.41031	-0.856516	-2.26683	-0.0890315
-0.6	5.1	-1.39124	2.91135	-0.477645	-3.5037	-2.46124	-1.56106	-0.794142	-2.3552	-1.14708
-0.6	5.2	-1.12041	2.13946	-0.373252	-3.0341	-2.38829	-1.59474	-0.736046	-2.33079	-1.68036
-0.6	5.3	-0.914609	1.56844	-0.29342	-2.63287	-2.27245	-1.5569	-0.682099	-2.239	-1.89349
-0.6	5.4	-0.757257	1.14719	-0.232175	-2.29045	-2.1327	-1.47776	-0.63212	-2.10988	-1.91942
-0.6	5.5	-0.636153	0.8372	-0.184995	-1.99691	-1.98086	-1.37713	-0.585898	-1.96302	-1.84235
-0.6	5.6	-0.542103	0.609624	-0.14848	-1.74495	-1.82591	-1.26766	-0.543204	-1.81087	-1.71414
-0.6	5.7	-0.468323	0.442953	-0.120083	-1.52819	-1.67364	-1.15727	-0.503807	-1.66108	-1.56563
-0.6	5.8	-0.40971	0.321184	-0.0978815	-1.3415	-1.5279	-1.05066	-0.467475	-1.51813	-1.41434
-0.6	5.9	-0.362517	0.232428	-0.0804328	-1.18036	-1.39088	-0.950455	-0.433983	-1.38444	-1.26965
-0.6	6	-0.323973	0.167884	-0.0666405	-1.04102	-1.26375	-0.857938	-0.403115	-1.26105	-1.136
-0.4	4.5	-5.82327	16.096	-2.03367	-8.70743	-0.468321	4.02148	-1.20148	2.82001	26.8946
-0.4	4.6	-4.48578	12.0757	-1.57703	-7.44484	-1.43193	1.72151	-1.13069	0.59082	15.9086
-0.4	4.7	-3.46891	9.02478	-1.22268	-6.38372	-2.05052	0.236736	-1.05985	-0.823115	8.68553
-0.4	4.8	-2.69726	6.72088	-0.948851	-5.48517	-2.4104	-0.686167	-0.990432	-1.6766	4.06703
-0.4	4.9	-2.11303	4.98873	-0.737906	-4.72456	-2.58677	-1.22741	-0.923431	-2.15085	1.21421
-0.4	5	-1.67077	3.69157	-0.575711	-4.07813	-2.63305	-1.51381	-0.859481	-2.37329	-0.468034
-0.4	5.1	-1.3357	2.72385	-0.451072	-3.52734	-2.59026	-1.6336	-0.798957	-2.43256	-1.39314
-0.4	5.2	-1.08118	2.00431	-0.355211	-3.0568	-2.48888	-1.64749	-0.742043	-2.38954	-1.84226
-0.4	5.3	-0.887172	1.47087	-0.281328	-2.65392	-2.35155	-1.59674	-0.688786	-2.28553	-2.00238
-0.4	5.4	-0.738415	1.07666	-0.2242	-2.30973	-2.19569	-1.50896	-0.639143	-2.1481	-1.9949
-0.4	5.5	-0.623466	0.786151	-0.179849	-2.01462	-2.03179	-1.40233	-0.593002	-1.99534	-1.89663
-0.4	5.6	-0.533839	0.572638	-0.145259	-1.76085	-1.86731	-1.28856	-0.550215	-1.83877	-1.75474
-0.4	5.7	-0.463222	0.41613	-0.118159	-1.54253	-1.70778	-1.17493	-0.510603	-1.68553	-1.59716
-0.4	5.8	-0.406848	0.30171	-0.0968254	-1.35437	-1.55633	-1.0658	-0.473979	-1.53978	-1.43967
-0.4	5.9	-0.361235	0.218282	-0.0799482	-1.19187	-1.41477	-0.963567	-0.440146	-1.40371	-1.29054
-0.4	6	-0.323794	0.157603	-0.0665261	-1.05128	-1.284	-0.869371	-0.408913	-1.27828	-1.15357
-0.2	4.5	-5.51705	15.1121	-1.86944	-8.66995	-0.944383	3.39887	-1.18027	2.21859	24.5042
-0.2	4.6	-4.26387	11.3639	-1.46014	-7.42848	-1.78859	1.32461	-1.11679	0.207819	14.3351
-0.2	4.7	-3.30838	8.51103	-1.13985	-6.37954	-2.31674	-0.0175216	-1.0514	-1.06892	7.66076
-0.2	4.8	-2.58135	6.35056	-0.890482	-5.4885	-2.60977	-0.850618	-0.985993	-1.83661	3.40543
-0.2	4.9	-2.02959	4.72219	-0.697039	-4.73189	-2.73633	-1.33542	-0.921893	-2.25731	0.789691
-0.2	5	-1.61093	3.49985	-0.547305	-4.08766	-2.74604	-1.5863	-0.860003	-2.4463	-0.739791
-0.2	5.1	-1.293	2.58595	-0.431485	-3.53801	-2.67655	-1.68364	-0.800903	-2.48454	-1.56762
-0.2	5.2	-1.0509	1.90512	-0.341832	-3.06766	-2.55527	-1.68321	-0.744938	-2.42815	-1.95541
-0.2	5.3	-0.865884	1.3995	-0.272284	-2.6656	-2.40427	-1.62318	-0.692279	-2.31545	-2.07712
-0.2	5.4	-0.723606	1.0252	-0.218167	-2.31982	-2.23639	-1.52925	-0.642975	-2.17223	-2.04563
-0.2	5.5	-0.613341	0.749045	-0.175887	-2.02419	-2.06438	-1.41844	-0.596989	-2.01543	-1.93231
-0.2	5.6	-0.527081	0.545831	-0.142718	-1.76956	-1.89353	-1.30171	-0.554223	-1.85594	-1.78087
-0.2	5.7	-0.458862	0.396755	-0.116582	-1.55052	-1.72921	-1.18592	-0.514542	-1.70046	-1.61709
-0.2	5.8	-0.404194	0.287698	-0.0958962	-1.36164	-1.57404	-1.07514	-0.477786	-1.55293	-1.45545
-0.2	5.9	-0.359786	0.208143	-0.0794522	-1.19845	-1.42954	-0.971604	-0.443782	-1.41539	-1.30341
-0.2	6	-0.32319	0.150263	-0.0663169	-1.05719	-1.29644	-0.876348	-0.412353	-1.2887	-1.16432
4.44089e-15	4.5	-5.40327	14.7503	-1.81035	-8.65425	-1.11756	3.17508	-1.1724	2.00267	23.6329
4.44089e-15	4.6	-4.18134	11.1022	-1.4179	-7.4205	-1.91759	1.18163	-1.11152	0.0701084	13.7617
4.44089e-15	4.7	-3.24862	8.32208	-1.10982	-6.37608	-2.41243	-0.109211	-1.04809	-1.1573	7.28753
4.44089e-15	4.8	-2.53826	6.2145	-0.869262	-5.48796	-2.68099	-0.909898	-0.984129	-1.89403	3.16478
4.44089e-15	4.9	-1.99846	4.62436	-0.682151	-4.73287	-2.78912	-1.37427	-0.921087	-2.29535	0.635591
4.44089e-15	5	-1.58863	3.42956	-0.53694	-4.0898	-2.78582	-1.61226	-0.859954	-2.47222	-0.838132
4.44089e-15	5.1	-1.27703	2.5354	-0.424327	-3.5408	-2.70676	-1.70145	-0.801384	-2.50284	-1.63048
4.44089e-15	5.2	-1.03961	1.86867	-0.33693	-3.07079	-2.57866	-1.69582	-0.745777	-2.4416	-1.99593
4.44089e-15	5.3	-0.857884	1.3734	-0.268962	-2.66878	-2.42223	-1.63243	-0.693349	-2.32578	-2.10367
4.44089e-15	5.4	-0.718036	1.0064	-0.215939	-2.32283	-2.2504	-1.5363	-0.644184	-2.18048	-2.0635
4.44089e-15	5.5	-0.609506	0.735508	-0.174416	-2.02714	-2.07556	-1.42399	-0.598268	-2.02225	-1.94475
4.44089e-15	5.6	-0.5245	0.536068	-0.141765	-1.77231	-1.90251	-1.30621	-0.555523	-1.86173	-1.78989
4.44089e-15	5.7	-0.457156	0.389703	-0.115982	-1.55308	-1.73652	-1.18965	-0.515829	-1.70548	-1.62391
4.44089e-15	5.8	-0.403141	0.28261	-0.0955346	-1.36401	-1.58007	-1.0783	-0.479037	-1.55733	-1.4608
4.44089e-15	5.9	-0.35918	0.204468	-0.0792507	-1.20059	-1.43456	-0.974313	-0.444982	-1.41929	-1.30776
4.44089e-15	6	-0.322902	0.147605	-0.0662222	-1.05907	-1.30059	-0.878694	-0.413492	-1.29219	-1.16794
0.2	4.5	-5.51705	15.1121	-1.86944	-8.66995	-0.944383	3.39887	-1.18027	2.21859	24.5042
0.2	4.6	-4.26387	11.3639	-1.46014	-7.42848	-1.78859	1.32461	-1.11679	0.207819	14.3351
0.2	4.7	-3.30838	8.51103	-1.13985	-6.37954	-2.31674	-0.0175216	-1.0514	-1.06892	7.66076
0.2	4.8	-2.58135	6.35056	-0.890482	-5.4885	-2.60977	-0.850618	-0.985993	-1.83661	3.40543
0.2	4.9	-2.02959	4.72219	-0.697039	-4.73189	-2.73633	-1.33542	-0.921893	-2.25731	0.789691
0.2	5	-1.61093	3.49985	-0.547305	-4.08766	-2.74604	-1.5863	-0.860003	-2.4463	-0.739791
0.2	5.1	-1.293	2.58595	-0.431485	-3.53801	-2.67655	-1.68364	-0.800903	-2.48454	-1.56762
0.2	5.2	-1.0509	1.90512	-0.341832	-3.06766	-2.55527	-1.68321	-0.744938	-2.42815	-1.95541
0.2	5.3	-0.865884	1.3995	-0.272284	-2.6656	-2.40427	-1.62318	-0.692279	-2.31545	-2.07712
0.2	5.4	-0.723606	1.0252	-0.218167	-2.31982	-2.23639	-1.52925	-0.642975	-2.17223	-2.04563
0.2	5.5	-0.613341	0.749045	-0.175887	-2.02419	-2.06438	-1.41844	-0.596989	-2.01543	-1.93231
0.2	5.6	-0.527081	0.545831	-0.142718	-1.76956	-1.89353	-1.30171	-0.554223	-1.85594	-1.78087
0.2	5.7	-0.458862	0.396755	-0.116582	-1.55052	-1.72921	-1.18592	-0.514542	-1.70046	-1.61709
0.2	5.8	-0.404194	0.287698	-0.0958962	-1.36164	-1.57404	-1.07514	-0.477786	-1.55293	-1.45545
0.2	5.9	-0.359786	0.208143	-0.0794522	-1.19845	-1.42954	-0.971604	-0.443782	-1.41539	-1.30341
0.2	6	-0.32319	0.150263	-0.0663169	-1.05719	-1.29644	-0.876348	-0.412353	-1.2887	-1.16432
0.4	4.5	-5.82327	16.096	-2.03367	-8.70743	-0.468321	4.02148	-1.20148	2.82001	26.8946
0.4	4.6	-4.48578	12.0757	-1.57703	-7.44484	-1.43193	1.72151	-1.13069	0.59082	15.9086
0.4	4.7	-3.46891	9.02478	-1.22268	-6.38372	-2.05052	0.236736	-1.05985	-0.823115	8.68553
0.4	4.8	-2.69726	6.72088	-0.948851	-5.48517	-2.4104	-0.686167	-0.990432	-1.6766	4.06703
0.4	4.9	-2.11303	4.98873	-0.737906	-4.72456	-2.58677	-1.22741	-0.923431	-2.15085	1.21421
0.4	5	-1.67077	3.69157	-0.575711	-4.07813	-2.63305	-1.51381	-0.859481	-2.37329	-0.468034
0.4	5.1	-1.3357	2.72385	-0.451072	-3.52734	-2.59026	-1.6336	-0.798957	-2.43256	-1.39314
0.4	5.2	-1.08118	2.00431	-0.355211	-3.0568	-2.48888	-1.64749	-0.742043	-2.38954	-1.84226
0.4	5.3	-0.887172	1.47087	-0.281328	-2.65392	-2.35155	-1.59674	-0.688786	-2.28553	-2.00238
0.4	5.4	-0.738415	1.07666	-0.2242	-2.30973	-2.19569	-1.50896	-0.639143	-2.1481	-1.9949
0.4	5.5	-0.623466	0.786151	-0.179849	-2.01462	-2.03179	-1.40233	-0.593002	-1.99534	-1.89663
0.4	5.6	-0.533839	0.572638	-0.145259	-1.76085	-1.86731	-1.28856	-0.550215	-1.83877	-1.75474
0.4	5.7	-0.463222	0.41613	-0.118159	-1.54253	-1.70778	-1.17493	-0.510603	-1.68553	-1.59716
0.4	5.8	-0.406848	0.30171	-0.0968254	-1.35437	-1.55633	-1.0658	-0.473979	-1.53978	-1.43967
0.4	5.9	-0.361235	0.218282	-0.0799482	-1.19187	-1.41477	-0.963567	-0.440146	-1.40371	-1.29054
0.4	6	-0.323794	0.157603	-0.0665261	-1.05128	-1.284	-0.869371	-0.408913	-1.27828	-1.15357
0.6	4.5	-6.22658	17.4232	-2.26452	-8.74007	0.192007	4.89562	-1.22894	3.66668	30.1624
0.6	4.6	-4.7778	13.0358	-1.74004	-7.45014	-0.932205	2.27698	-1.14771	1.12927	18.0614
0.6	4.7	-3.67992	9.7183	-1.33741	-6.37333	-1.67236	0.592374	-1.06918	-0.476806	10.0905
0.6	4.8	-2.84933	7.22127	-1.02925	-5.46643	-2.12374	-0.455514	-0.994188	-1.4497	4.97734
0.6	4.9	-2.22221	5.34943	-0.793912	-4.70159	-2.36829	-1.07491	-0.923221	-1.99813	1.80153
0.6	5	-1.74888	3.95168	-0.614453	-4.05407	-2.46572	-1.41031	-0.856516	-2.26683	-0.0890315
0.6	5.1	-1.39124	2.91135	-0.477645	-3.5037	-2.46124	-1.56106	-0.794142	-2.3552	-1.14708
0.6	5.2	-1.12041	2.13946	-0.373252	-3.0341	-2.38829	-1.59474	-0.736046	-2.33079	-1.68036
0.6	5.3	-0.914609	1.56844	-0.29342	-2.63287	-2.27245	-1.5569	-0.682099	-2.239	-1.89349
0.6	5.4	-0.757257	1.14719	-0.232175	-2.29045	-2.1327	-1.47776	-0.63212	-2.10988	-1.91942
0.6	5.5	-0.636153	0.8372	-0.184995	-1.99691	-1.98086	-1.37713	-0.585898	-1.96302	-1.84235
0.6	5.6	-0.542103	0.609624	-0.14848	-1.74495	-1.82591	-1.26766	-0.543204	-1.81087	-1.71414
0.6	5.7	-0.468323	0.442953	-0.120083	-1.52819	-1.67364	-1.15727	-0.503807	-1.66108	-1.56563
0.6	5.8	-0.40971	0.321184	-0.0978815	-1.3415	-1.5279	-1.05066	-0.467475	-1.51813	-1.41434
0.6	5.9	-0.362517	0.232428	-0.0804328	-1.18036	-1.39088	-0.950455	-0.433983	-1.38444	-1.26965
0.6	6	-0.323973	0.167884	-0.0666405	-1.04102	-1.26375	-0.857938	-0.403115	-1.26105	-1.136
0.8	4.5	-6.59909	18.7056	-2.50201	-8.73291	0.87154	5.78556	-1.25179	4.53377	33.3535
0.8	4.6	-5.04725	13.9642	-1.90582	-7.41965	-0.408554	2.84164	-1.15956	1.68208	20.1711
0.8	4.7	-3.8738	10.3905	-1.45285	-6.32893	-1.26511	0.955222	-1.07311	-0.117885	11.4757
0.8	4.8	-2.98885	7.70763	-1.10931	-5.41806	-1.80859	-0.217742	-0.992524	-1.21027	5.88319
0.8	4.9	-2.32214	5.70142	-0.849122	-4.65322	-2.12305	-0.914825	-0.91771	-1.83254	2.39388
0.8	5	-1.81995	4.20633	-0.652233	-4.00786	-2.27372	-1.29879	-0.848457	-2.14725	0.30038
0.8	5.1	-1.44136	3.09574	-0.503234	-3.46016	-2.30901	-1.48028	-0.78449	-2.26476	-0.888
0.8	5.2	-1.15533	2.27324	-0.390356	-2.99498	-2.26742	-1.53381	-0.725498	-2.25931	-1.50457
0.8	5.3	-0.938526	1.6656	-0.304651	-2.59785	-2.17542	-1.50914	-0.671158	-2.1803	-1.77093
0.8	5.4	-0.773226	1.21787	-0.239372	-2.25916	-2.05389	-1.43908	-0.621141	-2.06022	-1.83107
0.8	5.5	-0.646395	0.888688	-0.189443	-1.96905	-1.9162	-1.34495	-0.575126	-1.92008	-1.77632
0.8	5.6	-0.54824	0.647198	-0.151082	-1.72024	-1.77236	-1.24038	-0.532807	-1.77318	-1.66299
0.8	5.7	-0.471524	0.4704	-0.121454	-1.50631	-1.62889	-1.1338	-0.49389	-1.62769	-1.52472
0.8	5.8	-0.410858	0.341259	-0.0984493	-1.32213	-1.49018	-1.03028	-0.458101	-1.48838	-1.38076
0.8	5.9	-0.362233	0.247125	-0.0804831	-1.16325	-1.35884	-0.932652	-0.425182	-1.35783	-1.24153
0.8	6	-0.32271	0.178651	-0.0663671	-1.02591	-1.23634	-0.842317	-0.394897	-1.23721	-1.11211
1	4.5	-6.81471	19.5461	-2.67618	-8.64214	1.4131	6.413	-1.25764	5.15536	35.4164
1	4.6	-5.2021	14.5758	-2.02503	-7.32131	0.0273342	3.24239	-1.15701	2.08539	21.5547
1	4.7	-3.98473	10.8362	-1.53418	-6.23098	-0.913693	1.21793	-1.06478	0.15315	12.4038
1	4.8	-3.06779	8.03285	-1.16449	-5.3255	-1.52493	-0.039278	-0.98036	-1.01964	6.50861
1	4.9	-2.37801	5.93887	-0.886229	-4.56846	-1.89382	-0.78818	-0.903149	-1.69133	2.81964
1	5	-1.85881	4.38018	-0.676863	-3.93148	-2.08698	-1.20455	-0.832548	-2.0371	0.595007
1	5.1	-1.4678	3.22331	-0.519284	-3.39212	-2.15588	-1.40686	-0.767988	-2.17485	-0.679451
1	5.2	-1.17274	2.36704	-0.400535	-2.93507	-2.14131	-1.47432	-0.70894	-2.18326	-1.35279
1	5.3	-0.949394	1.73477	-0.310847	-2.54542	-2.0709	-1.45943	-0.654915	-2.11434	-1.65701
1	5.4	-0.779356	1.26898	-0.242892	-2.21329	-1.96656	-1.39661	-0.605464	-2.00208	-1.74287
1	5.5	-0.649131	0.926551	-0.191194	-1.92893	-1.8427	-1.30815	-0.560176	-1.86832	-1.70605
1	5.6	-0.548558	0.6753	-0.151682	-1.68521	-1.71015	-1.20819	-0.518678	-1.72686	-1.60563
1	5.7	-0.470153	0.49129	-0.121326	-1.47573	-1.57592	-1.1055	-0.480629	-1.58613	-1.47697
1	5.8	-0.408335	0.356807	-0.097875	-1.2954	-1.44481	-1.00532	-0.445722	-1.45105	-1.34044
1	5.9	-0.358949	0.258706	-0.0796522	-1.13989	-1.31979	-0.910611	-0.413676	-1.32429	-1.2071
1	6	-0.318956	0.187282	-0.0654037	-1.00548	-1.20256	-0.822839	-0.384236	-1.20708	-1.08249
1.2	4.5	-6.78352	19.6437	-2.72686	-8.43017	1.70316	6.54203	-1.23625	5.30578	35.5022
1.2	4.6	-5.17695	14.6531	-2.05612	-7.12991	0.290122	3.33429	-1.13259	2.2017	21.6622
1.2	4.7	-3.96465	10.8983	-1.55256	-6.06235	-0.681313	1.29149	-1.03874	0.252754	12.5233
1.2	4.8	-3.05157	8.08327	-1.17468	-5.17697	-1.31995	0.0252725	-0.953738	-0.928465	6.63205
1.2	4.9	-2.36411	5.98037	-0.891196	-4.43861	-1.71355	-0.728487	-0.876675	-1.60516	2.94105
1.2	5	-1.84672	4.41436	-0.678537	-3.81895	-1.92984	-1.14818	-0.806732	-1.95492	0.710327
1.2	5.1	-1.45689	3.25151	-0.518935	-3.29477	-2.01909	-1.3535	-0.743174	-2.09668	-0.572643
1.2	5.2	-1.16266	2.39027	-0.398997	-2.85115	-2.02252	-1.42412	-0.685348	-2.10947	-1.25569
1.2	5.3	-0.939892	1.75387	-0.308659	-2.47318	-1.96786	-1.41266	-0.63267	-2.04533	-1.56993
1.2	5.4	-0.770286	1.28463	-0.240402	-2.15103	-1.87709	-1.35346	-0.584624	-1.93809	-1.66556
1.2	5.5	-0.640423	0.939307	-0.188619	-1.87517	-1.7649	-1.2687	-0.540753	-1.80945	-1.63789
1.2	5.6	-0.540175	0.68565	-0.149152	-1.63882	-1.6425	-1.17241	-0.500648	-1.67305	-1.54584
1.2	5.7	-0.462087	0.499648	-0.118915	-1.43565	-1.51701	-1.07325	-0.463946	-1.5372	-1.4247
1.2	5.8	-0.400593	0.363519	-0.0956219	-1.26073	-1.39343	-0.976417	-0.430323	-1.40674	-1.29482
1.2	5.9	-0.35154	0.264068	-0.0775736	-1.10985	-1.2749	-0.8848	-0.399491	-1.28429	-1.16733
1.2	6	-0.31189	0.191534	-0.0635022	-0.979317	-1.16318	-0.799863	-0.371189	-1.17105	-1.04784
1.4	4.5	-6.47229	18.8708	-2.62449	-8.07365	1.70036	6.0684	-1.18325	4.88516	33.2425
1.4	4.6	-4.94728	14.1009	-1.97879	-6.83369	0.341118	3.05316	-1.08318	1.96998	20.2543
1.4	4.7	-3.79475	10.5062	-1.49401	-5.81237	-0.594914	1.13641	-0.992799	0.143615	11.6807
1.4	4.8	-2.92543	7.80684	-1.13019	-4.96636	-1.21513	-0.0484802	-0.911127	-0.959607	6.15618
1.4	4.9	-2.26984	5.78684	-0.857259	-4.26029	-1.60055	-0.750865	-0.837248	-1.58811	2.69706
1.4	5	-1.77555	4.27985	-0.652522	-3.66695	-1.81517	-1.13912	-0.770332	-1.90946	0.608432
1.4	5.1	-1.40251	3.15882	-0.498866	-3.16633	-1.90888	-1.32615	-0.709634	-2.03579	-0.590957
1.4	5.2	-1.12045	2.32696	-0.383397	-2.74188	-1.91877	-1.38705	-0.654496	-2.04155	-1.22764
1.4	5.3	-0.906534	1.71107	-0.296432	-2.38022	-1.87212	-1.37135	-0.604333	-1.97568	-1.51855
1.4	5.4	-0.743426	1.25604	-0.230728	-2.07159	-1.7897	-1.31134	-0.55863	-1.86997	-1.60465
1.4	5.5	-0.618325	0.920461	-0.180889	-1.80734	-1.6861	-1.22781	-0.516931	-1.74474	-1.57535
1.4	5.6	-0.521644	0.673451	-0.142908	-1.58076	-1.57186	-1.13391	-0.478835	-1.61274	-1.48592
1.4	5.7	-0.446253	0.491929	-0.113818	-1.38587	-1.45401	-1.03773	-0.443985	-1.48172	-1.36945
1.4	5.8	-0.386837	0.358779	-0.0914146	-1.21796	-1.33743	-0.944085	-0.412066	-1.35615	-1.24503
1.4	5.9	-0.33942	0.261282	-0.0740637	-1.07302	-1.22523	-0.855645	-0.382797	-1.23844	-1.12307
1.4	6	-0.301086	0.190002	-0.0605442	-0.94753	-1.11916	-0.773742	-0.355927	-1.12967	-1.0088
1.6	4.5	-5.90974	17.2926	-2.38018	-7.58541	1.41727	5.05958	-1.10178	3.9578	28.8703
1.6	4.6	-4.53154	12.9609	-1.80053	-6.43523	0.193611	2.43912	-1.01116	1.42796	17.4796
1.6	4.7	-3.48744	9.6861	-1.36354	-5.48535	-0.650223	0.7764	-0.928794	-0.152394	9.96892
1.6	4.8	-2.69772	7.21931	-1.0344	-4.69607	-1.20889	-0.246641	-0.853992	-1.10063	5.13804
1.6	4.9	-2.10041	5.36754	-0.786688	-4.03527	-1.55484	-0.847304	-0.786062	-1.63337	2.12187
1.6	5	-1.6487	3.98179	-0.600326	-3.47866	-1.7459	-1.17288	-0.724339	-1.89722	0.309204
1.6	5.1	-1.30677	2.94775	-0.460067	-3.00815	-1.82724	-1.32242	-0.668209	-1.99063	-0.723289
1.6	5.2	-1.04749	2.1781	-0.354385	-2.60857	-1.83234	-1.36195	-0.617111	-1.97906	-1.26282
1.6	5.3	-0.850128	1.60644	-0.274581	-2.26754	-1.78581	-1.33507	-0.570539	-1.90561	-1.50013
1.6	5.4	-0.69923	1.18281	-0.214134	-1.97598	-1.70654	-1.27021	-0.52804	-1.79825	-1.55913
1.6	5.5	-0.58313	0.869432	-0.168172	-1.72614	-1.60801	-1.18568	-0.489208	-1.67489	-1.51836
1.6	5.6	-0.493136	0.638059	-0.133062	-1.51159	-1.49973	-1.09302	-0.453685	-1.5467	-1.42628
1.6	5.7	-0.422767	0.467506	-0.106109	-1.32682	-1.38819	-0.999305	-0.421148	-1.42045	-1.31187
1.6	5.8	-0.367143	0.342027	-0.0853089	-1.16748	-1.2779	-0.908704	-0.391311	-1.30002	-1.19175
1.6	5.9	-0.322651	0.249862	-0.0691666	-1.02973	-1.17169	-0.823509	-0.36392	-1.18743	-1.07497
1.6	6	-0.286602	0.182272	-0.0565686	-0.910319	-1.07122	-0.744818	-0.338745	-1.08356	-0.965997
1.8	4.5	-5.16838	15.1276	-2.03863	-6.99369	0.926875	3.7188	-1.00108	2.71772	23.1163
1.8	4.6	-3.9818	11.3848	-1.55175	-5.95782	-0.106537	1.61577	-0.92344	0.69233	13.8082
1.8	4.7	-3.07959	8.54283	-1.18197	-5.09684	-0.815574	0.286371	-0.851953	-0.565582	7.68605
1.8	4.8	-2.39428	6.39293	-0.901616	-4.37722	-1.28018	-0.524013	-0.786338	-1.31035	3.76344
1.8	4.9	-1.87404	4.77208	-0.689345	-3.77174	-1.56305	-0.990723	-0.726223	-1.71695	1.32925
1.8	5	-1.47891	3.55408	-0.52875	-3.25944	-1.71303	-1.2334	-0.671197	-1.9046	-0.119101
1.8	5.1	-1.17862	2.64141	-0.407244	-2.82482	-1.76926	-1.33294	-0.620844	-1.95379	-0.92964
1.8	5.2	-0.949933	1.95929	-0.315213	-2.45461	-1.76047	-1.3435	-0.57476	-1.91826	-1.33843
1.8	5.3	-0.775116	1.45057	-0.245362	-2.13783	-1.70775	-1.30091	-0.532566	-1.83348	-1.50218
1.8	5.4	-0.640851	1.07208	-0.192189	-1.86642	-1.62738	-1.22863	-0.493909	-1.72254	-1.52255
1.8	5.5	-0.537073	0.790991	-0.151559	-1.63334	-1.53099	-1.1417	-0.458465	-1.60016	-1.46388
1.8	5.6	-0.456262	0.582649	-0.120375	-1.43275	-1.42674	-1.0496	-0.425939	-1.47553	-1.36576
1.8	5.7	-0.392782	0.428489	-0.0963273	-1.25972	-1.32034	-0.958091	-0.396064	-1.35416	-1.25176
1.8	5.8	-0.342374	0.314639	-0.0776854	-1.1102	-1.21562	-0.870534	-0.368599	-1.23913	-1.1353
1.8	5.9	-0.30188	0.230703	-0.0631602	-0.980726	-1.11506	-0.788711	-0.343326	-1.13204	-1.02357
1.8	6	-0.268936	0.168917	-0.051778	-0.868244	-1.02004	-0.713423	-0.320048	-1.03347	-0.920016
2	4.5	-4.34232	12.6681	-1.65841	-6.34476	0.3226	2.2969	-0.892802	1.4041	16.9333
2	4.6	-3.36557	9.5801	-1.27298	-5.43335	-0.491808	0.738307	-0.828926	-0.0906188	9.85651
2	4.7	-2.61949	7.22322	-0.977431	-4.66977	-1.04347	-0.238098	-0.769132	-1.00723	5.22446
2	4.8	-2.0502	5.43108	-0.751385	-4.02648	-1.39699	-0.822083	-0.713478	-1.53556	2.27807
2	4.9	-1.61584	4.07323	-0.57885	-3.48111	-1.60256	-1.14557	-0.66188	-1.80745	0.470246
2	5	-1.2843	3.04776	-0.447312	-3.01817	-1.70201	-1.29931	-0.61417	-1.91348	-0.585409
2	5.1	-1.03114	2.27555	-0.347043	-2.62332	-1.72595	-1.34505	-0.570131	-1.91518	-1.15632
2	5.2	-0.837258	1.69553	-0.270539	-2.28539	-1.69766	-1.32434	-0.529522	-1.85386	-1.42368
2	5.3	-0.68827	1.26088	-0.212049	-1.99547	-1.6349	-1.26478	-0.492096	-1.75687	-1.5076
2	5.4	-0.573193	0.935976	-0.1672	-1.7462	-1.55062	-1.18441	-0.457609	-1.64202	-1.48585
2	5.5	-0.483722	0.693559	-0.132686	-1.53159	-1.45444	-1.09484	-0.425829	-1.52067	-1.40747
2	5.6	-0.413634	0.513061	-0.106009	-1.34636	-1.35294	-1.00329	-0.396534	-1.39982	-1.30248
2	5.7	-0.358237	0.378912	-0.0852968	-1.1862	-1.25082	-0.914114	-0.369518	-1.28363	-1.18863
2	5.8	-0.313975	0.279403	-0.0691369	-1.04749	-1.1512	-0.82979	-0.344591	-1.17438	-1.07585
2	5.9	-0.278202	0.205714	-0.0564662	-0.926979	-1.05593	-0.751559	-0.321577	-1.07314	-0.969339
2	6	-0.248924	0.151256	-0.0464816	-0.822262	-0.966411	-0.6799	-0.300315	-0.980215	-0.871444
2.2	4.5	-3.52033	10.1973	-1.2919	-5.68332	-0.298229	1.00509	-0.787364	0.217721	11.1885
2.2	4.6	-2.74825	7.75162	-1.00136	-4.89463	-0.892624	-0.0593754	-0.73588	-0.795255	6.18841
2.2	4.7	-2.15537	5.87495	-0.776238	-4.22811	-1.28477	-0.712804	-0.686883	-1.39969	2.94477
2.2	4.8	-1.70045	4.44019	-0.602367	-3.66089	-1.52351	-1.08837	-0.640619	-1.72899	0.908443
2.2	4.9	-1.3515	3.34724	-0.468407	-3.17798	-1.65064	-1.27949	-0.597188	-1.87668	-0.315478
2.2	5	-1.08385	2.51735	-0.365347	-2.76517	-1.69702	-1.35092	-0.556589	-1.90751	-1.0054
2.2	5.1	-0.878168	1.88898	-0.286076	-2.41128	-1.68654	-1.34699	-0.518752	-1.86574	-1.35361
2.2	5.2	-0.719696	1.4145	-0.225046	-2.10725	-1.6375	-1.29765	-0.483566	-1.78122	-1.49006
2.2	5.3	-0.597132	1.05705	-0.177962	-1.84528	-1.56332	-1.22284	-0.450896	-1.67374	-1.50066
2.2	5.4	-0.501834	0.788448	-0.141532	-1.61924	-1.47415	-1.13559	-0.420592	-1.55618	-1.44078
2.2	5.5	-0.427216	0.587021	-0.113238	-1.42392	-1.37735	-1.0442	-0.3925	-1.4367	-1.34516
2.2	5.6	-0.36835	0.436287	-0.0911739	-1.25485	-1.27808	-0.95382	-0.366466	-1.32029	-1.23485
2.2	5.7	-0.321455	0.323709	-0.0738939	-1.10825	-1.17989	-0.867459	-0.342343	-1.2098	-1.12212
2.2	5.8	-0.283703	0.239797	-0.0602977	-0.980919	-1.08512	-0.786744	-0.319989	-1.10673	-1.01367
2.2	5.9	-0.252957	0.177363	-0.0495504	-0.870032	-0.995176	-0.71241	-0.299268	-1.01168	-0.91283
2.2	6	-0.227602	0.131005	-0.0410179	-0.773392	-0.911007	-0.64463	-0.280056	-0.924686	-0.820921
2.4	4.5	-2.77011	7.93101	-0.973553	-5.04332	-0.855976	-0.0314275	-0.6918	-0.723228	6.45385
2.4	4.6	-2.18006	6.05998	-0.762398	-4.3673	-1.24977	-0.694855	-0.650191	-1.34505	3.17837
2.4	4.7	-1.72469	4.6167	-0.59714	-3.79056	-1.49568	-1.08428	-0.610101	-1.69439	1.08753
2.4	4.8	-1.37343	3.50751	-0.468249	-3.29707	-1.63123	-1.28872	-0.571815	-1.86054	-0.193865
2.4	4.9	-1.10253	2.65803	-0.367974	-2.87385	-1.68632	-1.37103	-0.535495	-1.90653	-0.934451
2.4	5	-0.893456	2.00948	-0.290071	-2.51004	-1.68409	-1.37504	-0.501216	-1.87626	-1.32279
2.4	5.1	-0.731738	1.51575	-0.229556	-2.19672	-1.64227	-1.33087	-0.468992	-1.79986	-1.48854
2.4	5.2	-0.606288	1.14086	-0.182494	-1.92609	-1.57402	-1.2589	-0.438788	-1.69768	-1.51895
2.4	5.3	-0.508549	0.856946	-0.145816	-1.69214	-1.48956	-1.17267	-0.410541	-1.58321	-1.47132
2.4	5.4	-0.431944	0.642427	-0.117137	-1.4894	-1.39606	-1.08099	-0.384168	-1.46516	-1.38235
2.4	5.5	-0.371493	0.480694	-0.0946311	-1.31354	-1.29897	-0.989399	-0.359575	-1.34897	-1.2748
2.4	5.6	-0.323385	0.359027	-0.0768954	-1.16088	-1.20214	-0.901247	-0.33666	-1.23791	-1.16226
2.4	5.7	-0.284726	0.267701	-0.0628621	-1.02803	-1.10792	-0.818405	-0.315321	-1.13373	-1.05243
2.4	5.8	-0.253328	0.199281	-0.0517089	-0.912275	-1.01803	-0.741788	-0.295456	-1.03724	-0.949332
2.4	5.9	-0.227522	0.148115	-0.0428097	-0.811156	-0.933373	-0.671694	-0.276966	-0.948659	-0.854743
2.4	6	-0.20605	0.109931	-0.0356793	-0.722762	-0.85456	-0.608043	-0.259755	-0.867798	-0.769159
2.6	4.5	-2.13091	5.99597	-0.718085	-4.44219	-1.29523	-0.773906	-0.609334	-1.38324	2.95034
2.6	4.6	-1.69205	4.60277	-0.568003	-3.86665	-1.52393	-1.14	-0.574881	-1.71488	0.972399
2.6	4.7	-1.35169	3.52345	-0.449543	-3.37232	-1.6501	-1.33296	-0.541534	-1.87449	-0.252958
2.6	4.8	-1.08782	2.69011	-0.356334	-2.94625	-1.70029	-1.41003	-0.509508	-1.91953	-0.969519
2.6	4.9	-0.883158	2.04879	-0.283149	-2.57863	-1.69615	-1.41177	-0.478943	-1.89071	-1.3504
2.6	5	-0.724159	1.5567	-0.225744	-2.26106	-1.65426	-1.36652	-0.449916	-1.81643	-1.51617
2.6	5.1	-0.600333	1.18019	-0.180701	-1.98608	-1.58693	-1.29374	-0.422459	-1.7162	-1.54909
2.6	5.2	-0.503548	0.892823	-0.145305	-1.74752	-1.50355	-1.20657	-0.396569	-1.60314	-1.50403
2.6	5.3	-0.427548	0.674041	-0.117415	-1.54044	-1.41136	-1.11367	-0.372217	-1.48588	-1.41668
2.6	5.4	-0.36746	0.507855	-0.0953654	-1.3602	-1.31518	-1.02058	-0.349357	-1.36994	-1.30959
2.6	5.5	-0.319604	0.38192	-0.0778621	-1.20347	-1.21901	-0.930711	-0.327929	-1.25864	-1.19649
2.6	5.6	-0.281149	0.286701	-0.063913	-1.06678	-1.12514	-0.846012	-0.307867	-1.15388	-1.08533
2.6	5.7	-0.249946	0.214852	-0.0527487	-0.947466	-1.03531	-0.767473	-0.289098	-1.05657	-0.980393
2.6	5.8	-0.224343	0.160739	-0.043779	-0.84308	-0.950464	-0.695455	-0.271551	-0.967006	-0.883703
2.6	5.9	-0.203083	0.12005	-0.0365463	-0.751602	-0.871182	-0.629926	-0.255153	-0.885079	-0.795914
2.6	6	-0.185216	0.0895479	-0.0306919	-0.671463	-0.797823	-0.570618	-0.239832	-0.81045	-0.716922
2.8	4.5	-1.61773	4.43654	-0.525047	-3.89264	-1.59888	-1.24424	-0.540133	-1.78438	0.615123
2.8	4.6	-1.29673	3.41843	-0.419095	-3.40456	-1.70196	-1.40656	-0.510521	-1.91708	-0.469775
2.8	4.7	-1.04682	2.62726	-0.334961	-2.9825	-1.73702	-1.4652	-0.481979	-1.94718	-1.10268
2.8	4.8	-0.852172	2.01432	-0.2683	-2.61677	-1.72292	-1.45591	-0.454605	-1.91052	-1.43548
2.8	4.9	-0.700361	1.54081	-0.215551	-2.29937	-1.67447	-1.40396	-0.428467	-1.83243	-1.57462
2.8	5	-0.581677	1.17602	-0.173816	-2.02398	-1.60346	-1.32695	-0.403601	-1.73055	-1.59326
2.8	5.1	-0.488592	0.895683	-0.140757	-1.7845	-1.51816	-1.23689	-0.380018	-1.61691	-1.54069
2.8	5.2	-0.415248	0.68078	-0.114513	-1.57572	-1.4247	-1.1418	-0.357711	-1.49952	-1.44929
2.8	5.3	-0.357167	0.516407	-0.0936093	-1.3938	-1.32817	-1.04687	-0.336656	-1.38353	-1.33976
2.8	5.4	-0.310812	0.390963	-0.0768948	-1.23484	-1.23158	-0.955323	-0.316818	-1.27214	-1.22486
2.8	5.5	-0.273528	0.295454	-0.0634704	-1.09611	-1.13766	-0.86902	-0.298153	-1.16717	-1.1121
2.8	5.6	-0.243244	0.222892	-0.0526462	-0.974648	-1.04765	-0.788923	-0.280613	-1.06954	-1.00559
2.8	5.7	-0.218413	0.167863	-0.0438819	-0.868256	-0.962687	-0.715389	-0.264145	-0.979533	-0.907279
2.8	5.8	-0.197817	0.126198	-0.0367598	-0.774849	-0.883228	-0.648394	-0.248692	-0.897087	-0.817859
2.8	5.9	-0.180521	0.0947474	-0.0309538	-0.692842	-0.80957	-0.587682	-0.234201	-0.821883	-0.737251
2.8	6	-0.165818	0.0710313	-0.0262054	-0.620656	-0.741648	-0.532863	-0.220617	-0.753479	-0.66498
3	4.5	-1.2254	3.2371	-0.385451	-3.39901	-1.77276	-1.49457	-0.482466	-1.97704	-0.775931
3	4.6	-0.991825	2.50011	-0.309991	-2.98559	-1.7873	-1.52748	-0.456044	-1.98353	-1.29532
3	4.7	-0.809448	1.9268	-0.24989	-2.62619	-1.75872	-1.50196	-0.430845	-1.9328	-1.55713
3	4.8	-0.666847	1.48183	-0.202064	-2.31328	-1.70036	-1.43982	-0.406851	-1.84667	-1.65308
3	4.9	-0.555079	1.13727	-0.164002	-2.04055	-1.62236	-1.35639	-0.384043	-1.74043	-1.64615
3	5	-0.467172	0.871145	-0.133676	-1.80285	-1.53255	-1.26221	-0.362398	-1.62461	-1.57881
3	5.1	-0.397723	0.666039	-0.109459	-1.59509	-1.43623	-1.16437	-0.341891	-1.50626	-1.47901
3	5.2	-0.342604	0.508264	-0.0900553	-1.41364	-1.33804	-1.06748	-0.32249	-1.38997	-1.36469
3	5.3	-0.298534	0.387148	-0.0744433	-1.25456	-1.24039	-0.97441	-0.304161	-1.27857	-1.24696
3	5.4	-0.263031	0.294382	-0.0618242	-1.11543	-1.1459	-0.886835	-0.286865	-1.1737	-1.13237
3	5.5	-0.234155	0.223463	-0.051575	-0.993264	-1.05553	-0.805599	-0.270559	-1.07616	-1.02449
3	5.6	-0.210485	0.169341	-0.0432162	-0.886068	-0.970429	-0.731003	-0.255201	-0.986204	-0.925037
3	5.7	-0.190845	0.128137	-0.0363709	-0.791858	-0.890936	-0.662997	-0.240744	-0.903741	-0.834551
3	5.8	-0.174356	0.096808	-0.0307489	-0.708866	-0.817163	-0.601312	-0.227145	-0.828457	-0.752912
3	5.9	-0.160345	0.0730343	-0.0261157	-0.635689	-0.749115	-0.545558	-0.214357	-0.759915	-0.679632
3	6	-0.148304	0.0550158	-0.0222878	-0.571007	-0.686583	-0.495283	-0.202337	-0.69762	-0.614048
3.2	4.5	-0.936905	2.34717	-0.28728	-2.96107	-1.83809	-1.5844	-0.433782	-2.01818	-1.49362
3.2	4.6	-0.765626	1.81402	-0.232343	-2.61082	-1.79477	-1.54189	-0.409574	-1.95146	-1.68288
3.2	4.7	-0.63167	1.39968	-0.18859	-2.30514	-1.72571	-1.46894	-0.386786	-1.85572	-1.73252
3.2	4.8	-0.526608	1.07815	-0.153714	-2.03778	-1.63995	-1.37872	-0.365303	-1.74403	-1.69691
3.2	4.9	-0.443895	0.82915	-0.125864	-1.8042	-1.54481	-1.28033	-0.345033	-1.62537	-1.61234
3.2	5	-0.378464	0.636674	-0.103567	-1.59956	-1.44491	-1.17988	-0.325901	-1.50578	-1.50253
3.2	5.1	-0.326462	0.488088	-0.0856471	-1.42038	-1.3444	-1.08134	-0.307841	-1.38918	-1.38258
3.2	5.2	-0.284857	0.373601	-0.0711798	-1.26317	-1.2456	-0.987187	-0.290795	-1.27798	-1.26176
3.2	5.3	-0.251303	0.285521	-0.0594381	-1.12486	-1.15008	-0.898838	-0.274709	-1.17355	-1.14548
3.2	5.4	-0.223986	0.217874	-0.0498573	-1.00334	-1.05931	-0.816989	-0.259535	-1.07652	-1.03666
3.2	5.5	-0.201587	0.166018	-0.0419995	-0.896513	-0.974082	-0.741855	-0.245224	-0.987079	-0.936601
3.2	5.6	-0.182997	0.126326	-0.035524	-0.802385	-0.89458	-0.673339	-0.231734	-0.905073	-0.845649
3.2	5.7	-0.167394	0.0959854	-0.0301682	-0.719299	-0.820876	-0.611153	-0.219019	-0.830172	-0.763581
3.2	5.8	-0.154139	0.072833	-0.0257241	-0.645883	-0.752913	-0.554898	-0.207039	-0.761937	-0.689863
3.2	5.9	-0.142752	0.0551856	-0.0220266	-0.580887	-0.69048	-0.504121	-0.195754	-0.699875	-0.623821
3.2	6	-0.132845	0.0417593	-0.0189423	-0.523309	-0.633336	-0.458353	-0.185124	-0.643478	-0.564735
3.4	4.5	-0.730111	1.7033	-0.218966	-2.57535	-1.82113	-1.5675	-0.391496	-1.95899	-1.78047
3.4	4.6	-0.602229	1.31501	-0.177761	-2.27855	-1.74353	-1.48589	-0.369076	-1.85496	-1.79274
3.4	4.7	-0.502061	1.0141	-0.145019	-2.01859	-1.65157	-1.39038	-0.348217	-1.73859	-1.73323
3.4	4.8	-0.423299	0.781158	-0.118933	-1.7907	-1.55177	-1.2889	-0.328747	-1.61764	-1.63401
3.4	4.9	-0.361058	0.601062	-0.098075	-1.59091	-1.44898	-1.18675	-0.310523	-1.49728	-1.51566
3.4	5	-0.311568	0.461996	-0.0813275	-1.41528	-1.34618	-1.08738	-0.29343	-1.38081	-1.39104
3.4	5.1	-0.272003	0.354685	-0.0678102	-1.26101	-1.24613	-0.992894	-0.277374	-1.27027	-1.26792
3.4	5.2	-0.240086	0.271959	-0.0568352	-1.12489	-1.14985	-0.904466	-0.262274	-1.16674	-1.15069
3.4	5.3	-0.214153	0.208314	-0.0478686	-1.00525	-1.05896	-0.822653	-0.248061	-1.07071	-1.04162
3.4	5.4	-0.192862	0.15938	-0.0404971	-0.899751	-0.97373	-0.747583	-0.234674	-0.982258	-0.941656
3.4	5.5	-0.175204	0.1218	-0.0344028	-0.806573	-0.89438	-0.679114	-0.222061	-0.901175	-0.85091
3.4	5.6	-0.160398	0.0929703	-0.0293411	-0.724173	-0.820942	-0.616934	-0.210172	-0.827105	-0.769044
3.4	5.7	-0.147831	0.0708826	-0.0251179	-0.651211	-0.753278	-0.560637	-0.198964	-0.7596	-0.695474
3.4	5.8	-0.13704	0.053978	-0.0215852	-0.586524	-0.691171	-0.509772	-0.188396	-0.698167	-0.629507
3.4	5.9	-0.127676	0.0410502	-0.0186192	-0.52901	-0.634256	-0.463874	-0.17843	-0.642304	-0.570422
3.4	6	-0.119433	0.0311822	-0.0161261	-0.47796	-0.582338	-0.422488	-0.169032	-0.59152	-0.517517
3.6	4.5	-0.583253	1.24362	-0.170955	-2.23701	-1.7476	-1.48641	-0.353457	-1.83986	-1.81877
3.6	4.6	-0.485412	0.957696	-0.139124	-1.98551	-1.65235	-1.38849	-0.332769	-1.72126	-1.7454
3.6	4.7	-0.408684	0.737088	-0.113906	-1.76463	-1.55013	-1.286	-0.313686	-1.59968	-1.63772
3.6	4.8	-0.348157	0.566968	-0.0938414	-1.57064	-1.44567	-1.18373	-0.296008	-1.47974	-1.5147
3.6	4.9	-0.30012	0.435882	-0.077799	-1.39981	-1.34185	-1.08477	-0.279572	-1.36434	-1.38794
3.6	5	-0.261766	0.334854	-0.0648969	-1.2494	-1.24121	-0.99096	-0.264243	-1.2552	-1.26423
3.6	5.1	-0.230911	0.257095	-0.0544557	-1.11682	-1.14509	-0.903321	-0.249911	-1.15323	-1.14731
3.6	5.2	-0.205855	0.197254	-0.045947	-0.99964	-1.05419	-0.822298	-0.236482	-1.05878	-1.03902
3.6	5.3	-0.185314	0.151241	-0.0389638	-0.89626	-0.969297	-0.747959	-0.223878	-0.971837	-0.939998
3.6	5.4	-0.168306	0.115875	-0.033194	-0.804784	-0.890409	-0.680129	-0.212031	-0.892161	-0.8502
3.6	5.5	-0.154068	0.0887093	-0.0283973	-0.72374	-0.817496	-0.618485	-0.200885	-0.81937	-0.7692
3.6	5.6	-0.142015	0.0678531	-0.0243897	-0.651838	-0.75039	-0.56262	-0.190387	-0.753007	-0.696372
3.6	5.7	-0.131683	0.0518554	-0.0210247	-0.587968	-0.68882	-0.51209	-0.180493	-0.692583	-0.631011
3.6	5.8	-0.122732	0.039588	-0.0181909	-0.531087	-0.632422	-0.46644	-0.171163	-0.637603	-0.572404
3.6	5.9	-0.114875	0.0301942	-0.0157966	-0.480488	-0.580965	-0.425226	-0.16236	-0.587586	-0.519859
3.6	6	-0.1079	0.0230044	-0.0137686	-0.435369	-0.534033	-0.388026	-0.154051	-0.542078	-0.472737
3.8	4.5	-0.477786	0.915768	-0.136169	-1.94072	-1.63891	-1.37164	-0.318146	-1.68978	-1.72881
3.8	4.6	-0.401204	0.702924	-0.111032	-1.72787	-1.53718	-1.27069	-0.299332	-1.57003	-1.62028
3.8	4.7	-0.340925	0.539459	-0.091157	-1.54059	-1.43321	-1.17021	-0.282057	-1.45227	-1.49758
3.8	4.8	-0.29316	0.413939	-0.0753582	-1.37523	-1.32981	-1.07312	-0.266126	-1.33925	-1.37199
3.8	4.9	-0.255132	0.31758	-0.0627264	-1.22956	-1.22984	-0.981157	-0.251377	-1.23253	-1.24997
3.8	5	-0.224584	0.243611	-0.0525576	-1.10108	-1.13461	-0.895262	-0.237675	-1.13294	-1.13499
3.8	5.1	-0.199837	0.18683	-0.0443139	-0.987275	-1.0446	-0.815835	-0.224906	-1.04074	-1.02869
3.8	5.2	-0.179593	0.143257	-0.0375817	-0.886684	-0.960602	-0.742921	-0.212977	-0.955898	-0.931572
3.8	5.3	-0.162871	0.109816	-0.0320414	-0.797523	-0.882619	-0.676336	-0.201806	-0.878142	-0.843518
3.8	5.4	-0.148909	0.0841525	-0.0274493	-0.718388	-0.810595	-0.61576	-0.191326	-0.807086	-0.76406
3.8	5.5	-0.137126	0.0644578	-0.0236177	-0.648059	-0.744345	-0.560799	-0.181477	-0.742276	-0.692565
3.8	5.6	-0.127054	0.049349	-0.0204036	-0.58547	-0.683578	-0.511023	-0.17221	-0.683232	-0.628332
3.8	5.7	-0.118354	0.0377565	-0.0176956	-0.529637	-0.62793	-0.465993	-0.163479	-0.629472	-0.570664
3.8	5.8	-0.110745	0.0288695	-0.0154029	-0.479875	-0.577153	-0.425283	-0.155246	-0.580529	-0.518891
3.8	5.9	-0.104012	0.0220573	-0.0134552	-0.435419	-0.530829	-0.388487	-0.147476	-0.535963	-0.472396
3.8	6	-0.0979948	0.0168379	-0.0117936	-0.395648	-0.488599	-0.355224	-0.140139	-0.495363	-0.430612
4	4.5	-0.399565	0.67963	-0.109804	-1.68163	-1.51137	-1.24323	-0.284691	-1.52792	-1.58188
4	4.6	-0.338617	0.52001	-0.0897367	-1.50188	-1.41022	-1.14641	-0.267944	-1.41435	-1.46425
4	4.7	-0.29035	0.397852	-0.073874	-1.34303	-1.3094	-1.05263	-0.25258	-1.30521	-1.34312
4	4.8	-0.251921	0.304467	-0.0612588	-1.20259	-1.2113	-0.963666	-0.238428	-1.20209	-1.22513
4	4.9	-0.221108	0.233013	-0.0511619	-1.07875	-1.11801	-0.880457	-0.225346	-1.1058	-1.11378
4	5	-0.196186	0.178349	-0.043024	-0.968913	-1.02977	-0.803414	-0.213211	-1.01663	-1.01073
4	5.1	-0.175837	0.136533	-0.036416	-0.871657	-0.947378	-0.732595	-0.201921	-0.934516	-0.916505
4	5.2	-0.159066	0.104533	-0.0310105	-0.785315	-0.870859	-0.667836	-0.191387	-0.859222	-0.830993
4	5.3	-0.1451	0.0800374	-0.0265533	-0.708557	-0.800173	-0.608838	-0.181534	-0.790372	-0.753747
4	5.4	-0.133348	0.0612797	-0.0228535	-0.640228	-0.73515	-0.555231	-0.172299	-0.72753	-0.684156
4	5.5	-0.123338	0.0469144	-0.0197603	-0.579314	-0.675497	-0.506608	-0.163626	-0.670234	-0.621551
4	5.6	-0.114722	0.0359073	-0.017159	-0.524884	-0.620858	-0.462554	-0.155469	-0.618023	-0.565262
4	5.7	-0.107218	0.0274761	-0.0149599	-0.476291	-0.570993	-0.422666	-0.147784	-0.57045	-0.514653
4	5.8	-0.100606	0.0210163	-0.0130913	-0.432799	-0.525481	-0.386556	-0.140537	-0.527093	-0.469132
4	5.9	-0.0947201	0.016067	-0.0114967	-0.393824	-0.483974	-0.353865	-0.133695	-0.48756	-0.428162
4	6	-0.0894288	0.0122757	-0.0101298	-0.358846	-0.446129	-0.324257	-0.12723	-0.451487	-0.391255
4.2	4.5	-0.338856	0.506578	-0.0888612	-1.45518	-1.37632	-1.1133	-0.252748	-1.36605	-1.41644
4.2	4.6	-0.289955	0.386669	-0.0728566	-1.30356	-1.2797	-1.02405	-0.238219	-1.26227	-1.30238
4.2	4.7	-0.250935	0.29517	-0.0601771	-1.1693	-1.18524	-0.939068	-0.224854	-1.16392	-1.19037
4.2	4.8	-0.219635	0.225344	-0.0500681	-1.05051	-1.09487	-0.859368	-0.212521	-1.07189	-1.08415
4.2	4.9	-0.194304	0.172067	-0.0419573	-0.945305	-1.0095	-0.785406	-0.201106	-0.986512	-0.985512
4.2	5	-0.173636	0.131416	-0.0354057	-0.851714	-0.929341	-0.717284	-0.190508	-0.907792	-0.895099
4.2	5.1	-0.156612	0.1004	-0.0300773	-0.768633	-0.854923	-0.654874	-0.180643	-0.835517	-0.812881
4.2	5.2	-0.142459	0.0767252	-0.0257092	-0.694655	-0.786098	-0.597917	-0.171434	-0.769351	-0.738475
4.2	5.3	-0.130576	0.0586455	-0.0221029	-0.628696	-0.722729	-0.546073	-0.162819	-0.708892	-0.671328
4.2	5.4	-0.120481	0.0448351	-0.019104	-0.569796	-0.664545	-0.498969	-0.154741	-0.65371	-0.610818
4.2	5.5	-0.111821	0.0342787	-0.0165929	-0.517078	-0.611212	-0.456219	-0.147153	-0.603372	-0.556323
4.2	5.6	-0.104308	0.0262096	-0.0144762	-0.469939	-0.562513	-0.417445	-0.140012	-0.557457	-0.507243
4.2	5.7	-0.0977138	0.0200386	-0.0126839	-0.427675	-0.518034	-0.382286	-0.133283	-0.515568	-0.463023
4.2	5.8	-0.0918709	0.0153182	-0.0111541	-0.389735	-0.477442	-0.350402	-0.126932	-0.477334	-0.423157
4.2	5.9	-0.0866417	0.0117065	-0.00984361	-0.355627	-0.440406	-0.32148	-0.120931	-0.442411	-0.387186
4.2	6	-0.0819187	0.00894311	-0.00871652	-0.324923	-0.406615	-0.295231	-0.115256	-0.410487	-0.3547
4.4	4.5	-0.289452	0.377396	-0.0716341	-1.25734	-1.24103	-0.988535	-0.222345	-1.21088	-1.25159
4.4	4.6	-0.250239	0.287775	-0.0589964	-1.12989	-1.15135	-0.908247	-0.210085	-1.11833	-1.14687
4.4	4.7	-0.218675	0.219396	-0.0489351	-1.0168	-1.06501	-0.832684	-0.198746	-1.03143	-1.04689
4.4	4.8	-0.193063	0.167257	-0.0408808	-0.916573	-0.983259	-0.762361	-0.188234	-0.950595	-0.953614
4.4	4.9	-0.172123	0.127516	-0.0343957	-0.827267	-0.90627	-0.69743	-0.178467	-0.875896	-0.867801
4.4	5	-0.154855	0.0972382	-0.0291391	-0.747856	-0.834612	-0.637812	-0.169371	-0.807183	-0.789541
4.4	5.1	-0.14049	0.0741663	-0.0248512	-0.677028	-0.768204	-0.58329	-0.16088	-0.74417	-0.718543
4.4	5.2	-0.128434	0.0565812	-0.0213285	-0.613771	-0.706953	-0.533566	-0.152937	-0.686503	-0.654329
4.4	5.3	-0.1182	0.0431771	-0.0184147	-0.557175	-0.650613	-0.488302	-0.145492	-0.633793	-0.596344
4.4	5.4	-0.109445	0.0329532	-0.0159866	-0.506458	-0.598937	-0.447145	-0.138499	-0.585644	-0.54402
4.4	5.5	-0.101864	0.0251559	-0.0139494	-0.461025	-0.551682	-0.409749	-0.13192	-0.541669	-0.496806
4.4	5.6	-0.0952334	0.0192058	-0.0122287	-0.420222	-0.508479	-0.375778	-0.12572	-0.501498	-0.454188
4.4	5.7	-0.0893793	0.0146639	-0.010765	-0.383529	-0.46901	-0.344918	-0.119868	-0.464786	-0.415696
4.4	5.8	-0.0841585	0.0111959	-0.00951512	-0.350487	-0.432964	-0.316875	-0.114339	-0.431214	-0.380904
4.4	5.9	-0.0794669	0.00854731	-0.00843744	-0.32069	-0.400047	-0.291381	-0.109107	-0.400488	-0.349426
4.4	6	-0.0752137	0.00652422	-0.00750565	-0.293758	-0.369953	-0.268191	-0.104152	-0.372342	-0.320921
4.6	4.5	-0.247641	0.279557	-0.0572176	-1.08468	-1.10998	-0.872237	-0.193707	-1.06594	-1.0961
4.6	4.6	-0.216472	0.213248	-0.0473942	-0.977921	-1.02854	-0.801218	-0.183661	-0.984879	-1.00304
4.6	4.7	-0.191053	0.162593	-0.0395224	-0.883193	-0.951175	-0.734928	-0.174294	-0.909221	-0.915774
4.6	4.8	-0.170176	0.123931	-0.0331873	-0.798625	-0.878058	-0.673561	-0.165547	-0.839108	-0.835173
4.6	4.9	-0.152895	0.0944499	-0.0280598	-0.723284	-0.809789	-0.617083	-0.157371	-0.774453	-0.761419
4.6	5	-0.13848	0.071978	-0.0238858	-0.655959	-0.746346	-0.565318	-0.149715	-0.715033	-0.694315
4.6	5.1	-0.126356	0.054852	-0.0204676	-0.595717	-0.687689	-0.518009	-0.142535	-0.660544	-0.633466
4.6	5.2	-0.116056	0.0418048	-0.0176509	-0.541718	-0.63362	-0.474856	-0.135791	-0.610647	-0.578388
4.6	5.3	-0.10724	0.0318616	-0.0153138	-0.493242	-0.583935	-0.435542	-0.129447	-0.564989	-0.528575
4.6	5.4	-0.09961	0.0242869	-0.0133609	-0.449745	-0.538429	-0.39975	-0.12347	-0.523221	-0.48353
4.6	5.5	-0.0929474	0.0185146	-0.0117174	-0.410611	-0.496762	-0.367176	-0.11783	-0.485006	-0.442786
4.6	5.6	-0.0870772	0.0141154	-0.0103228	-0.375356	-0.458641	-0.337528	-0.112502	-0.45003	-0.405913
4.6	5.7	-0.0818588	0.0107619	-0.00913372	-0.343552	-0.423783	-0.310539	-0.10746	-0.417999	-0.372519
4.6	5.8	-0.0771833	0.00820543	-0.00811126	-0.314789	-0.391878	-0.285958	-0.102686	-0.388644	-0.342249
4.6	5.9	-0.0729594	0.00625588	-0.00722741	-0.288797	-0.362728	-0.263559	-0.0981584	-0.361717	-0.314786
4.6	6	-0.0691135	0.00476912	-0.00646045	-0.265256	-0.336061	-0.243133	-0.0938618	-0.336995	-0.289845
4.8	4.5	-0.211418	0.204928	-0.0451466	-0.934104	-0.98574	-0.765791	-0.167119	-0.93291	-0.953675
4.8	4.6	-0.186921	0.156604	-0.0376553	-0.845416	-0.913388	-0.70378	-0.159137	-0.862917	-0.872819
4.8	4.7	-0.166663	0.119579	-0.0316087	-0.766044	-0.844736	-0.646235	-0.151612	-0.797848	-0.797859
4.8	4.8	-0.149794	0.0912542	-0.0267082	-0.695166	-0.780414	-0.593154	-0.14452	-0.737674	-0.729033
4.8	4.9	-0.135648	0.0696049	-0.0227176	-0.631688	-0.720449	-0.544394	-0.137834	-0.682228	-0.666219
4.8	5	-0.123695	0.0530707	-0.0194528	-0.574727	-0.664805	-0.499736	-0.131526	-0.631262	-0.609096
4.8	5.1	-0.113513	0.0404525	-0.0167658	-0.523621	-0.613447	-0.458915	-0.125572	-0.584487	-0.557254
4.8	5.2	-0.10477	0.0308258	-0.0145414	-0.477628	-0.566114	-0.421649	-0.119947	-0.541596	-0.510248
4.8	5.3	-0.0971896	0.023487	-0.0126889	-0.436279	-0.52267	-0.387654	-0.114627	-0.502282	-0.467639
4.8	5.4	-0.0905658	0.0178928	-0.0111338	-0.399006	-0.482813	-0.356653	-0.109592	-0.466245	-0.429011
4.8	5.5	-0.08473	0.0136297	-0.00981831	-0.365362	-0.446281	-0.328382	-0.104821	-0.433203	-0.393974
4.8	5.6	-0.0795491	0.0103813	-0.00869837	-0.334914	-0.41278	-0.302596	-0.100295	-0.402891	-0.362174
4.8	5.7	-0.074911	0.00790635	-0.00773613	-0.307386	-0.382127	-0.279066	-0.0959992	-0.375065	-0.333289
4.8	5.8	-0.0707266	0.00602115	-0.00690723	-0.282443	-0.354056	-0.257585	-0.0919169	-0.349502	-0.30703
4.8	5.9	-0.0669274	0.0045852	-0.00618578	-0.259815	-0.328342	-0.23796	-0.0880347	-0.325995	-0.283135
4.8	6	-0.0634581	0.00349142	-0.00555373	-0.239258	-0.304778	-0.22002	-0.0843399	-0.30436	-0.261372
5	4.5	-0.179658	0.148135	-0.0351564	-0.803395	-0.870075	-0.669553	-0.142831	-0.812385	-0.825616
5	4.6	-0.160685	0.113549	-0.0295593	-0.729789	-0.806484	-0.615998	-0.136692	-0.75269	-0.756562
5	4.7	-0.144751	0.0869442	-0.0250046	-0.663694	-0.746505	-0.566492	-0.130826	-0.697319	-0.692964
5	4.8	-0.131309	0.0665051	-0.0212838	-0.604389	-0.690477	-0.520922	-0.125231	-0.646153	-0.634741
5	4.9	-0.119867	0.0508292	-0.0182343	-0.551076	-0.638348	-0.479095	-0.119899	-0.598994	-0.581633
5	5	-0.110061	0.0388199	-0.0157242	-0.503092	-0.590057	-0.440781	-0.114821	-0.555602	-0.533294
5	5.1	-0.1016	0.0296271	-0.0136457	-0.459805	-0.545424	-0.40573	-0.109986	-0.515716	-0.489342
5	5.2	-0.0942344	0.0225995	-0.0119157	-0.420801	-0.504351	-0.373687	-0.105383	-0.479071	-0.449396
5	5.3	-0.0877777	0.0172301	-0.0104662	-0.385563	-0.466577	-0.344405	-0.101001	-0.445406	-0.413088
5	5.4	-0.08208	0.0131305	-0.00924237	-0.35365	-0.431841	-0.317647	-0.0968265	-0.414474	-0.380074
5	5.5	-0.0770092	0.0100023	-0.00820107	-0.324767	-0.399975	-0.293191	-0.092849	-0.38604	-0.350039
5	5.6	-0.0724666	0.00761692	-0.00730799	-0.29858	-0.370738	-0.270831	-0.0890573	-0.359888	-0.322694
5	5.7	-0.0683682	0.00579891	-0.00653881	-0.274808	-0.343916	-0.250376	-0.085441	-0.335817	-0.29778
5	5.8	-0.0646498	0.00441381	-0.00586836	-0.253198	-0.319302	-0.231654	-0.0819901	-0.313644	-0.27506
5	5.9	-0.0612572	0.00335887	-0.00528144	-0.233528	-0.296708	-0.214506	-0.0786954	-0.293201	-0.254323
5	6	-0.0581424	0.00255555	-0.00476605	-0.215603	-0.275956	-0.198788	-0.0755482	-0.274336	-0.235378

## Sheet: Pyridine-Benzene
Benzene-pyridine parallel stacked dimer		SAPT2+3/def2-TZVPD					Hunter-Sanders (Eq 1)
x	z	Elec	Exch	Ind	Disp	SAPT2+3	EvdW	Eelec	Eint(HS)	Eq 3
-5	2.6	-0.0471624	2.29862	-0.415722	-2.53552	-0.699787	-1.29581	-0.27531	-1.57112	-1.04589
-5	2.7	0.106062	1.78724	-0.343627	-2.27759	-0.727915	-1.26784	-0.233872	-1.50171	-1.0526
-5	2.8	0.218359	1.38712	-0.285432	-2.04798	-0.727929	-1.21875	-0.195779	-1.41453	-1.04116
-5	2.9	0.300351	1.07518	-0.238276	-1.84327	-0.706018	-1.15723	-0.160934	-1.31817	-1.0134
-5	3	0.358162	0.832227	-0.19991	-1.66061	-0.670131	-1.08923	-0.129203	-1.21844	-0.972219
-5	3.1	0.39735	0.643333	-0.168577	-1.49747	-0.625369	-1.01879	-0.100424	-1.11922	-0.922386
-5	3.2	0.422273	0.496694	-0.142886	-1.35165	-0.575572	-0.94859	-0.0744195	-1.02301	-0.866028
-5	3.3	0.43636	0.383019	-0.12174	-1.22116	-0.523522	-0.880354	-0.0510049	-0.931359	-0.805802
-5	3.4	0.442328	0.295032	-0.104263	-1.1044	-0.471306	-0.815149	-0.029995	-0.845144	-0.743895
-5	3.5	0.44216	0.227004	-0.0897569	-0.999805	-0.420398	-0.753582	-0.0112074	-0.76479	-0.681947
-5	3.6	0.437464	0.174464	-0.0776608	-0.906054	-0.371787	-0.695949	0.00553445	-0.690414	-0.621475
-5	3.7	0.429469	0.133927	-0.0675212	-0.821942	-0.326067	-0.642333	0.0203991	-0.621933	-0.563272
-5	3.8	0.41915	0.102682	-0.0589788	-0.746433	-0.283579	-0.59268	0.033546	-0.559134	-0.507983
-5	3.9	0.407286	0.0786056	-0.0517428	-0.678522	-0.244373	-0.546851	0.0451251	-0.501725	-0.45601
-5	4	0.394361	0.060098	-0.0455777	-0.617539	-0.208658	-0.504648	0.0552761	-0.449372	-0.407564
-4.8	2.6	-0.237871	3.26834	-0.526119	-3.07661	-0.57226	-1.37782	-0.276434	-1.65425	-0.947797
-4.8	2.7	-0.0158738	2.53034	-0.430058	-2.74853	-0.664126	-1.38545	-0.225801	-1.61125	-0.996598
-4.8	2.8	0.147838	1.95612	-0.353418	-2.45845	-0.70791	-1.35511	-0.180292	-1.5354	-1.01823
-4.8	2.9	0.265716	1.50978	-0.292004	-2.20139	-0.717896	-1.30117	-0.139541	-1.44071	-1.01557
-4.8	3	0.350203	1.16407	-0.242576	-1.97336	-0.701668	-1.2335	-0.103175	-1.33667	-0.992881
-4.8	3.1	0.408171	0.896393	-0.202628	-1.77123	-0.669293	-1.15882	-0.0708281	-1.22965	-0.95432
-4.8	3.2	0.446026	0.689458	-0.170205	-1.59159	-0.626311	-1.08165	-0.042147	-1.12379	-0.904433
-4.8	3.3	0.468686	0.529688	-0.143777	-1.43176	-0.577167	-1.00494	-0.0167975	-1.02174	-0.84797
-4.8	3.4	0.479964	0.406481	-0.122141	-1.28944	-0.525131	-0.930589	0.00553303	-0.925056	-0.787184
-4.8	3.5	0.482812	0.311587	-0.104347	-1.16246	-0.472407	-0.859748	0.0251346	-0.834613	-0.724537
-4.8	3.6	0.479511	0.2386	-0.0896408	-1.04932	-0.420849	-0.793053	0.0422746	-0.750779	-0.661861
-4.8	3.7	0.471711	0.18251	-0.0774246	-0.94822	-0.371424	-0.7308	0.0571977	-0.673602	-0.600724
-4.8	3.8	0.460741	0.139437	-0.0672175	-0.857908	-0.324946	-0.673051	0.0701277	-0.602924	-0.542003
-4.8	3.9	0.447614	0.1064	-0.0586422	-0.777124	-0.281752	-0.619723	0.0812683	-0.538455	-0.486365
-4.8	4	0.433085	0.0810902	-0.0513924	-0.704796	-0.242013	-0.570636	0.0908042	-0.479832	-0.434215
-4.6	2.6	-0.544902	4.55239	-0.662419	-3.71757	-0.372499	-1.40112	-0.251533	-1.65265	-0.763004
-4.6	2.7	-0.224525	3.51111	-0.535472	-3.30285	-0.551743	-1.46954	-0.192506	-1.66205	-0.873957
-4.6	2.8	0.0120825	2.70435	-0.435326	-2.93892	-0.657815	-1.47474	-0.140685	-1.61543	-0.944795
-4.6	2.9	0.184439	2.08031	-0.355958	-2.61883	-0.710043	-1.43937	-0.0953105	-1.53468	-0.979685
-4.6	3	0.307507	1.59825	-0.292771	-2.33677	-0.723785	-1.37903	-0.0556863	-1.43471	-0.984433
-4.6	3.1	0.392496	1.22608	-0.242234	-2.08762	-0.711277	-1.30438	-0.0211792	-1.32556	-0.965765
-4.6	3.2	0.450265	0.939762	-0.201634	-1.86727	-0.678882	-1.22265	0.00878221	-1.21387	-0.929494
-4.6	3.3	0.486623	0.719477	-0.168868	-1.67264	-0.635406	-1.13867	0.0347101	-1.10396	-0.879686
-4.6	3.4	0.50707	0.550221	-0.142302	-1.50019	-0.585199	-1.05557	0.0570625	-0.998508	-0.823233
-4.6	3.5	0.515739	0.420316	-0.120657	-1.3472	-0.531802	-0.975337	0.0762477	-0.89909	-0.762152
-4.6	3.6	0.515755	0.3207	-0.102927	-1.21117	-0.477642	-0.899156	0.0926293	-0.806527	-0.699131
-4.6	3.7	0.509665	0.244455	-0.0883255	-1.09045	-0.424657	-0.827666	0.106531	-0.721135	-0.636147
-4.6	3.8	0.499157	0.186125	-0.0762273	-0.983025	-0.37397	-0.761138	0.118239	-0.642899	-0.57481
-4.6	3.9	0.485608	0.141543	-0.0661404	-0.887252	-0.326241	-0.699603	0.12801	-0.571593	-0.516051
-4.6	4	0.470077	0.107506	-0.0576778	-0.801916	-0.28201	-0.642934	0.13607	-0.506864	-0.46054
-4.4	2.6	-1.00327	6.21161	-0.828158	-4.46991	-0.0897222	-1.33729	-0.186471	-1.52377	-0.472685
-4.4	2.7	-0.546659	4.77497	-0.662123	-3.94967	-0.383483	-1.50014	-0.122046	-1.62219	-0.671726
-4.4	2.8	-0.208807	3.6658	-0.53255	-3.4967	-0.57225	-1.56372	-0.066895	-1.63062	-0.81166
-4.4	2.9	0.0383083	2.81074	-0.430963	-3.10065	-0.682568	-1.5622	-0.0197762	-1.58197	-0.899499
-4.4	3	0.216473	2.15253	-0.350941	-2.75381	-0.735745	-1.5192	0.0203843	-1.49882	-0.94383
-4.4	3.1	0.342142	1.64648	-0.287607	-2.44948	-0.74847	-1.45097	0.0545132	-1.39646	-0.953649
-4.4	3.2	0.427414	1.2575	-0.237243	-2.18172	-0.734043	-1.3686	0.0834101	-1.28519	-0.93683
-4.4	3.3	0.484203	0.959633	-0.197002	-1.94636	-0.699531	-1.27955	0.107765	-1.17178	-0.901266
-4.4	3.4	0.518939	0.731484	-0.164687	-1.73826	-0.652524	-1.18878	0.128175	-1.06061	-0.851448
-4.4	3.5	0.537187	0.556952	-0.138605	-1.555	-0.599468	-1.09951	0.145156	-0.954353	-0.794479
-4.4	3.6	0.543455	0.423595	-0.117432	-1.39298	-0.543366	-1.01373	0.159155	-0.854573	-0.732991
-4.4	3.7	0.540972	0.321742	-0.100142	-1.24938	-0.486804	-0.932606	0.170561	-0.762046	-0.669667
-4.4	3.8	0.532461	0.244147	-0.0859336	-1.12226	-0.431586	-0.856749	0.179712	-0.677037	-0.606554
-4.4	3.9	0.519659	0.185045	-0.0741775	-1.00955	-0.379021	-0.786382	0.186902	-0.59948	-0.545291
-4.4	4	0.503983	0.140078	-0.0643841	-0.909426	-0.329748	-0.721485	0.192389	-0.529096	-0.486811
-4.2	2.6	-1.64707	8.30368	-1.02538	-5.34594	0.285284	-1.15412	-0.0644744	-1.21859	-0.0594029
-4.2	2.7	-1.00944	6.36478	-0.811098	-4.69755	-0.153302	-1.45434	-0.000809628	-1.45515	-0.37988
-4.2	2.8	-0.535525	4.87222	-0.645605	-4.13724	-0.446147	-1.60588	0.0521309	-1.55375	-0.612938
-4.2	2.9	-0.187492	3.7249	-0.517184	-3.65125	-0.631028	-1.65832	0.0960536	-1.56227	-0.771347
-4.2	3	0.0650381	2.8442	-0.417057	-3.22829	-0.736103	-1.64613	0.132367	-1.51376	-0.868388
-4.2	3.1	0.245342	2.16905	-0.338611	-2.85915	-0.783374	-1.59313	0.162241	-1.43089	-0.916558
-4.2	3.2	0.371429	1.6522	-0.27685	-2.53631	-0.789541	-1.5157	0.186649	-1.32905	-0.927292
-4.2	3.3	0.4557	1.25659	-0.227979	-2.25325	-0.768931	-1.42497	0.206405	-1.21857	-0.909928
-4.2	3.4	0.510772	0.954886	-0.189107	-2.00528	-0.728734	-1.32844	0.222198	-1.10625	-0.873203
-4.2	3.5	0.54344	0.724769	-0.158016	-1.78679	-0.676596	-1.23104	0.234607	-0.996435	-0.822519
-4.2	3.6	0.559429	0.549477	-0.133003	-1.5949	-0.618995	-1.13593	0.244126	-0.891805	-0.764037
-4.2	3.7	0.563446	0.416125	-0.112749	-1.42573	-0.558908	-1.04504	0.251174	-0.79387	-0.701738
-4.2	3.8	0.558749	0.31464	-0.0962318	-1.27618	-0.499025	-0.959481	0.256111	-0.70337	-0.637946
-4.2	3.9	0.548169	0.237689	-0.0826658	-1.14416	-0.440966	-0.879775	0.259246	-0.620528	-0.574696
-4.2	4	0.533472	0.179338	-0.0714407	-1.02738	-0.386009	-0.806083	0.260844	-0.545238	-0.513618
-4	2.6	-2.50952	10.8789	-1.25315	-6.35392	0.762277	-0.817302	0.131622	-0.68568	0.477577
-4	2.7	-1.63589	8.31733	-0.981327	-5.55355	0.146557	-1.30773	0.184503	-1.12322	0.00707162
-4	2.8	-0.986587	6.34986	-0.773446	-4.86634	-0.276513	-1.58391	0.226745	-1.35717	-0.346436
-4	2.9	-0.507522	4.84183	-0.613697	-4.27396	-0.553358	-1.71552	0.260278	-1.45524	-0.594877
-4	3	-0.157534	3.68708	-0.490333	-3.76219	-0.722977	-1.7512	0.286633	-1.46457	-0.75864
-4	3.1	0.0946805	2.80409	-0.394595	-3.31821	-0.814036	-1.72479	0.307041	-1.41775	-0.855681
-4	3.2	0.273279	2.12983	-0.319923	-2.93206	-0.848878	-1.65968	0.3225	-1.33718	-0.901233
-4	3.3	0.396848	1.6156	-0.261378	-2.59524	-0.844165	-1.57193	0.333824	-1.2381	-0.908369
-4	3.4	0.479466	1.22412	-0.215227	-2.301	-0.812646	-1.47241	0.34169	-1.13072	-0.887454
-4	3.5	0.530985	0.926054	-0.178632	-2.04335	-0.764942	-1.36841	0.346658	-1.02175	-0.847407
-4	3.6	0.561063	0.699925	-0.149433	-1.81736	-0.705804	-1.26466	0.349199	-0.915461	-0.794684
-4	3.7	0.574626	0.528407	-0.125975	-1.61923	-0.642176	-1.16417	0.349706	-0.814463	-0.733847
-4	3.8	0.576258	0.398278	-0.106989	-1.44474	-0.577197	-1.06873	0.348516	-0.720216	-0.669986
-4	3.9	0.569699	0.299907	-0.0915018	-1.29129	-0.513184	-0.979322	0.34591	-0.633412	-0.605433
-4	4	0.557358	0.225553	-0.0787676	-1.15596	-0.451815	-0.896369	0.342131	-0.554238	-0.541921
-3.8	2.6	-3.61469	13.9686	-1.50572	-7.49954	1.34867	-0.293842	0.415107	0.121265	1.14318
-3.8	2.7	-2.44543	10.6557	-1.16847	-6.51876	0.523044	-1.03682	0.443507	-0.593316	0.484154
-3.8	2.8	-1.57635	8.11635	-0.912838	-5.68489	-0.057723	-1.48114	0.463962	-1.01718	-0.013783
-3.8	2.9	-0.932302	6.17379	-0.718113	-4.97126	-0.447887	-1.72192	0.478057	-1.24386	-0.371975
-3.8	3	-0.459764	4.68922	-0.569033	-4.35713	-0.696711	-1.82594	0.487009	-1.33893	-0.617097
-3.8	3.1	-0.116568	3.55703	-0.454313	-3.82723	-0.841086	-1.83988	0.491772	-1.3481	-0.773483
-3.8	3.2	0.129208	2.6945	-0.365573	-3.36909	-0.910962	-1.79618	0.493109	-1.30307	-0.861653
-3.8	3.3	0.301909	2.03836	-0.29656	-2.97158	-0.927877	-1.71723	0.491639	-1.22559	-0.898422
-3.8	3.4	0.420197	1.53993	-0.242587	-2.62568	-0.908143	-1.61836	0.487871	-1.13049	-0.897653
-3.8	3.5	0.498112	1.16181	-0.200118	-2.32397	-0.864164	-1.50987	0.482227	-1.02765	-0.870265
-3.8	3.6	0.546129	0.875374	-0.166482	-2.06043	-0.805411	-1.39861	0.47506	-0.923552	-0.824874
-3.8	3.7	0.572951	0.65886	-0.139649	-1.8299	-0.737739	-1.28899	0.466664	-0.822321	-0.76764
-3.8	3.8	0.583605	0.495096	-0.118075	-1.62781	-0.667179	-1.18372	0.457291	-0.726432	-0.704572
-3.8	3.9	0.583106	0.371655	-0.100588	-1.45061	-0.596436	-1.08441	0.447151	-0.637256	-0.638957
-3.8	4	0.574667	0.278641	-0.086287	-1.29484	-0.527817	-0.991842	0.436421	-0.555421	-0.573161
-3.6	2.6	-4.97686	17.5832	-1.77136	-8.77749	2.05753	0.442901	0.789322	1.23222	1.93231
-3.6	2.7	-3.45021	13.3853	-1.36438	-7.59604	0.974626	-0.622634	0.777732	0.155098	1.05238
-3.6	2.8	-2.31097	10.1742	-1.05819	-6.59445	0.21057	-1.28391	0.764276	-0.519633	0.387212
-3.6	2.9	-1.46773	7.72116	-0.826638	-5.74007	-0.31328	-1.66764	0.749309	-0.918333	-0.100928
-3.6	3	-0.845671	5.8512	-0.650607	-5.01174	-0.656822	-1.86314	0.733103	-1.13004	-0.445471
-3.6	3.1	-0.391475	4.4273	-0.516073	-4.38603	-0.86628	-1.93308	0.715888	-1.21719	-0.673108
-3.6	3.2	-0.063496	3.34524	-0.41269	-3.84686	-0.977805	-1.92122	0.697866	-1.22336	-0.812363
-3.6	3.3	0.169819	2.52399	-0.332808	-3.38151	-1.02052	-1.85791	0.679222	-1.17869	-0.883851
-3.6	3.4	0.332463	1.90164	-0.270726	-2.97845	-1.01506	-1.764	0.660122	-1.10388	-0.906732
-3.6	3.5	0.442696	1.43075	-0.222178	-2.62831	-0.977035	-1.65367	0.640717	-1.01295	-0.89467
-3.6	3.6	0.514238	1.07503	-0.183956	-2.32351	-0.918198	-1.53639	0.621139	-0.915249	-0.858158
-3.6	3.7	0.557361	0.806645	-0.15364	-2.05728	-0.84691	-1.41837	0.601509	-0.816861	-0.805774
-3.6	3.8	0.579989	0.604381	-0.129403	-1.82485	-0.769879	-1.30354	0.581928	-0.721615	-0.743498
-3.6	3.9	0.587695	0.452343	-0.109856	-1.62172	-0.691536	-1.19427	0.562485	-0.631789	-0.676882
-3.6	4	0.5848	0.338121	-0.093949	-1.44367	-0.6147	-1.09187	0.543257	-0.548615	-0.608898
-3.4	2.6	-6.59027	21.7024	-2.03309	-10.1869	2.89206	1.40713	1.24157	2.6487	2.85443
-3.4	2.7	-4.64472	16.4897	-1.5581	-8.77321	1.51366	-0.0546219	1.17665	1.12202	1.71485
-3.4	2.8	-3.19056	12.5086	-1.20256	-7.58665	0.528801	-0.98426	1.11905	0.134792	0.848333
-3.4	2.9	-2.11015	9.47316	-0.934944	-6.58072	-0.152642	-1.54657	1.06699	-0.479583	0.212264
-3.4	3	-1.31352	7.16262	-0.732415	-5.72262	-0.605933	-1.85803	1.01916	-0.838865	-0.243877
-3.4	3.1	-0.728445	5.40726	-0.578301	-4.99122	-0.890709	-2.00063	0.974671	-1.02595	-0.554907
-3.4	3.2	-0.303712	4.07581	-0.460374	-4.36409	-1.05237	-2.0318	0.932881	-1.09891	-0.755454
-3.4	3.3	0.00116002	3.06748	-0.369627	-3.82387	-1.12485	-1.9915	0.893342	-1.09816	-0.868963
-3.4	3.4	0.216527	2.30518	-0.299389	-3.35797	-1.13566	-1.90732	0.855736	-1.05159	-0.919396
-3.4	3.5	0.365314	1.72978	-0.244689	-2.95485	-1.10444	-1.79812	0.81984	-0.97828	-0.92489
-3.4	3.6	0.464905	1.29615	-0.201805	-2.60506	-1.04581	-1.67659	0.785489	-0.891105	-0.897761
-3.4	3.7	0.52834	0.969918	-0.167934	-2.30078	-0.970457	-1.55115	0.752563	-0.798584	-0.850269
-3.4	3.8	0.565325	0.724797	-0.140967	-2.03524	-0.886084	-1.42719	0.720971	-0.706218	-0.789639
-3.4	3.9	0.58333	0.540851	-0.11931	-1.80393	-0.799057	-1.30807	0.690641	-0.617426	-0.721484
-3.4	4	0.587604	0.403133	-0.101755	-1.60183	-0.712844	-1.19572	0.661515	-0.534202	-0.650721
-3.2	2.6	-8.43105	26.2701	-2.27382	-11.7147	3.8505	2.59574	1.74085	4.33659	3.94415
-3.2	2.7	-6.00921	19.9258	-1.73985	-10.0471	2.12966	0.666194	1.61668	2.28288	2.48624
-3.2	2.8	-4.19851	15.0868	-1.34054	-8.65397	0.893735	-0.58191	1.51022	0.92831	1.38542
-3.2	2.9	-2.85112	11.4031	-1.04026	-7.48227	0.029468	-1.35765	1.41708	0.0594381	0.565767
-3.2	3	-1.85387	8.60418	-0.813203	-6.48821	-0.551103	-1.80913	1.33421	-0.474921	-0.0214929
-3.2	3.1	-1.12146	6.48141	-0.640581	-5.63977	-0.920406	-2.04086	1.25942	-0.781436	-0.427679
-3.2	3.2	-0.586411	4.8745	-0.50863	-4.91657	-1.13711	-2.1262	1.19118	-0.935023	-0.695302
-3.2	3.3	-0.200363	3.66001	-0.407221	-4.29623	-1.24381	-2.11635	1.12834	-0.988011	-0.857686
-3.2	3.4	0.0750829	2.74388	-0.328848	-3.76277	-1.27265	-2.04677	1.07007	-0.976699	-0.939149
-3.2	3.5	0.267939	2.05381	-0.267924	-3.30221	-1.24839	-1.9418	1.01575	-0.926049	-0.96358
-3.2	3.6	0.399763	1.53509	-0.220264	-2.90392	-1.18934	-1.81793	0.96489	-0.853037	-0.948272
-3.2	3.7	0.486598	1.14577	-0.182721	-2.55865	-1.109	-1.68614	0.917107	-0.769037	-0.905647
-3.2	3.8	0.540369	0.853858	-0.152915	-2.25785	-1.01654	-1.55361	0.872098	-0.681516	-0.84504
-3.2	3.9	0.570593	0.635725	-0.129053	-1.99643	-0.919166	-1.42485	0.829618	-0.595233	-0.77529
-3.2	4	0.58338	0.472556	-0.109774	-1.76849	-0.822329	-1.30255	0.789459	-0.513092	-0.700686
-3	2.6	-10.4518	31.1941	-2.48727	-13.3384	4.91657	3.98705	2.2437	6.23076	5.22703
-3	2.7	-7.51	23.6231	-1.90828	-11.4013	2.80353	1.5264	2.06579	3.59218	3.38446
-3	2.8	-5.30882	17.8558	-1.47318	-9.78934	1.28447	-0.0848279	1.91371	1.82888	1.99119
-3	2.9	-3.66921	13.4718	-1.14456	-8.43766	0.220388	-1.10528	1.78122	0.675933	0.962078
-3	3	-2.45428	10.1462	-0.895133	-7.29705	-0.500257	-1.71856	1.66397	-0.0545919	0.218503
-3	3.1	-1.55869	7.62807	-0.704923	-6.32853	-0.964073	-2.05444	1.5589	-0.495543	-0.299748
-3	3.2	-0.903218	5.7252	-0.559175	-5.50087	-1.23806	-2.20421	1.46377	-0.740439	-0.643148
-3	3.3	-0.428022	4.28975	-0.44697	-4.79513	-1.38038	-2.23172	1.37695	-0.854776	-0.856631
-3	3.4	-0.0872697	3.20881	-0.360174	-4.18929	-1.42793	-2.18133	1.29719	-0.884146	-0.972791
-3	3.5	0.154091	2.39662	-0.292692	-3.66805	-1.41002	-2.08357	1.22353	-0.860039	-1.01727
-3	3.6	0.32143	1.78731	-0.239936	-3.21819	-1.34939	-1.95922	1.15522	-0.803997	-1.01229
-3	3.7	0.434128	1.33095	-0.198433	-2.82918	-1.26254	-1.82223	1.09166	-0.730566	-0.9739
-3	3.8	0.506648	0.989624	-0.165552	-2.49145	-1.16073	-1.68175	1.03234	-0.649405	-0.913687
-3	3.9	0.550347	0.735034	-0.139295	-2.19796	-1.05188	-1.54364	0.976864	-0.566775	-0.839989
-3	4	0.572909	0.545277	-0.118146	-1.94299	-0.942947	-1.41147	0.924874	-0.486598	-0.760744
-2.8	2.6	-12.588	36.3532	-2.6918	-15.0319	6.04158	5.54414	2.70896	8.25311	6.69873
-2.8	2.7	-9.09814	27.4936	-2.07891	-12.8173	3.49924	2.50222	2.49342	4.99564	4.39108
-2.8	2.8	-6.4858	20.7515	-1.6129	-10.9777	1.67503	0.492038	2.30631	2.79835	2.65603
-2.8	2.9	-4.5384	15.6324	-1.25742	-9.4394	0.397162	-0.798557	2.14139	1.34284	1.37746
-2.8	3	-3.0936	11.7542	-0.985415	-8.14431	-0.469165	-1.59152	1.99426	0.402732	0.457463
-2.8	3.1	-2.02697	8.8221	-0.776621	-7.04719	-1.02868	-2.04404	1.86172	-0.182317	-0.182123
-2.8	3.2	-1.2442	6.60977	-0.615836	-6.11267	-1.36294	-2.26687	1.74143	-0.525442	-0.610194
-2.8	3.3	-0.6749	4.94367	-0.49161	-5.31645	-1.53929	-2.33766	1.63159	-0.706075	-0.877277
-2.8	3.4	-0.264067	3.69143	-0.395297	-4.6349	-1.60284	-2.31045	1.53078	-0.779663	-1.02714
-2.8	3.5	0.0284589	2.752	-0.320337	-4.04955	-1.58943	-2.22254	1.4379	-0.784637	-1.09102
-2.8	3.6	0.233099	2.04829	-0.26174	-3.54535	-1.52571	-2.09942	1.35203	-0.747398	-1.09505
-2.8	3.7	0.373377	1.52246	-0.215697	-3.11029	-1.43015	-1.95829	1.27241	-0.685878	-1.05877
-2.8	3.8	0.466161	1.13009	-0.179297	-2.73385	-1.3169	-1.8105	1.19843	-0.612076	-0.996334
-2.8	3.9	0.524138	0.837675	-0.150313	-2.4072	-1.1957	-1.66339	1.12953	-0.533861	-0.918279
-2.8	4	0.55711	0.620273	-0.127049	-2.12384	-1.07351	-1.52152	1.06527	-0.456244	-0.831757
-2.6	2.6	-14.774	41.6213	-2.93862	-16.7762	7.1325	7.22175	3.11479	10.3365	8.27535
-2.6	2.7	-10.7242	31.4457	-2.2877	-14.2765	4.15734	3.564	2.88165	6.44565	5.44315
-2.6	2.8	-7.69238	23.7085	-1.78472	-12.2038	2.02761	1.12965	2.67314	3.80279	3.32804
-2.6	2.9	-5.4315	17.8393	-1.39612	-10.4747	0.536905	-0.449322	2.48513	2.03581	1.77955
-2.6	3	-3.752	13.3969	-1.09584	-9.0208	-0.471719	-1.43506	2.31454	0.879481	0.670191
-2.6	3.1	-2.51066	10.0419	-0.863672	-7.7914	-1.12386	-2.01353	2.159	0.145461	-0.0971799
-2.6	3.2	-1.59835	7.51357	-0.683984	-6.74698	-1.51573	-2.31602	2.01659	-0.299425	-0.607388
-2.6	3.3	-0.932135	5.61192	-0.544714	-5.85589	-1.72082	-2.43468	1.88579	-0.548894	-0.927787
-2.6	3.4	-0.450338	4.18442	-0.436571	-5.09533	-1.79782	-2.43383	1.7653	-0.668524	-1.10889
-2.6	3.5	-0.105232	3.11514	-0.352398	-4.44339	-1.78588	-2.35795	1.65405	-0.703893	-1.18969
-2.6	3.6	0.138385	2.31558	-0.286674	-3.8829	-1.71561	-2.23754	1.55112	-0.686417	-1.19889
-2.6	3.7	0.306865	1.71862	-0.235151	-3.39985	-1.60952	-2.09323	1.45571	-0.63752	-1.16183
-2.6	3.8	0.420322	1.27396	-0.194545	-2.98285	-1.48312	-1.93875	1.36713	-0.571621	-1.09459
-2.6	3.9	0.49337	0.943053	-0.162343	-2.62166	-1.34758	-1.78302	1.28478	-0.498247	-1.00924
-2.6	4	0.537222	0.697369	-0.136614	-2.30884	-1.21086	-1.63165	1.20812	-0.423536	-0.914114
-2.4	2.6	-16.9486	46.8957	-3.30146	-18.5468	8.0989	8.9748	3.4668	12.4416	9.8005
-2.4	2.7	-12.3473	35.4124	-2.58245	-15.761	4.72167	4.68194	3.23076	7.9127	6.43184
-2.4	2.8	-8.90048	26.6825	-2.01948	-13.456	2.30649	1.80878	3.01158	4.82036	3.9372
-2.4	2.9	-6.32712	20.063	-1.58042	-11.532	0.623437	-0.0695819	2.80841	2.73882	2.12085
-2.4	3	-4.41424	15.0557	-1.239	-9.91749	-0.51504	-1.25632	2.62023	1.36391	0.82932
-2.4	3.1	-2.9985	11.2763	-0.974008	-8.55312	-1.24931	-1.96683	2.446	0.47917	-0.0601155
-2.4	3.2	-1.95674	8.43002	-0.768556	-7.39567	-1.69095	-2.35343	2.28467	-0.0687633	-0.647291
-2.4	3.3	-1.19428	6.29099	-0.609311	-6.40913	-1.92172	-2.52324	2.13523	-0.388011	-1.01266
-2.4	3.4	-0.64113	4.68655	-0.485823	-5.56651	-2.00691	-2.55112	1.99673	-0.554381	-1.21962
-2.4	3.5	-0.243072	3.48604	-0.389943	-4.84593	-1.9929	-2.48897	1.8683	-0.620669	-1.31199
-2.4	3.6	0.0394267	2.58909	-0.315341	-4.22749	-1.91432	-2.37248	1.74912	-0.623357	-1.32447
-2.4	3.7	0.236588	1.92021	-0.257107	-3.69531	-1.79562	-2.22585	1.63845	-0.587404	-1.28188
-2.4	3.8	0.370909	1.42223	-0.211448	-3.2365	-1.65481	-2.06528	1.53561	-0.529672	-1.20692
-2.4	3.9	0.459128	1.052	-0.175442	-2.83988	-1.50419	-1.90136	1.43999	-0.461365	-1.11196
-2.4	4	0.514029	0.777356	-0.146849	-2.49687	-1.35234	-1.74078	1.35102	-0.389759	-1.00693
-2.2	2.6	-19.0937	52.1486	-3.84264	-20.3256	8.88671	10.7672	3.79124	14.5584	11.1025
-2.2	2.7	-13.9532	39.3793	-2.99991	-17.2588	5.16745	5.83232	3.55569	9.38801	7.25139
-2.2	2.8	-10.0975	29.6697	-2.3385	-14.7202	2.5135	2.51434	3.32972	5.84406	4.41816
-2.2	2.9	-7.21748	22.3063	-1.82236	-12.6026	0.663906	0.331477	3.11511	3.44659	2.37145
-2.2	3	-5.07432	16.7358	-1.42139	-10.8253	-0.585184	-1.0605	2.91265	1.85215	0.918678
-2.2	3.1	-3.48595	12.532	-1.11092	-9.32435	-1.38923	-1.90652	2.7225	0.815986	-0.0733743
-2.2	3.2	-2.3155	9.36656	-0.871021	-8.052	-1.87195	-2.38003	2.54448	0.164454	-0.726327
-2.2	3.3	-1.45795	6.98795	-0.685867	-6.96887	-2.12474	-2.60319	2.37816	-0.22503	-1.12961
-2.2	3.4	-0.833658	5.20467	-0.543003	-6.04491	-2.2169	-2.66152	2.22299	-0.438528	-1.35301
-2.2	3.5	-0.383356	3.87007	-0.432693	-5.25298	-2.19895	-2.61446	2.07838	-0.536077	-1.45168
-2.2	3.6	-0.0622133	2.87363	-0.347374	-4.57551	-2.11147	-2.50293	1.94369	-0.559234	-1.46249
-2.2	3.7	0.163419	2.13075	-0.281201	-3.99344	-1.98048	-2.3548	1.8183	-0.536497	-1.41457
-2.2	3.8	0.318624	1.57788	-0.229667	-3.49221	-1.82537	-2.18876	1.70159	-0.487175	-1.3285
-2.2	3.9	0.422175	1.16707	-0.189316	-3.05983	-1.65991	-2.01712	1.59297	-0.424153	-1.22226
-2.2	4	0.488024	0.862173	-0.157507	-2.686	-1.49331	-1.84772	1.49187	-0.355848	-1.10562
-2	2.6	-21.2322	57.4561	-4.56747	-22.1019	9.55458	12.58	4.11844	16.6984	12.1132
-2	2.7	-15.5575	43.4118	-3.53723	-18.7581	5.55897	7.00342	3.8766	10.88	7.87679
-2	2.8	-11.2972	32.7241	-2.73543	-15.9879	2.70355	3.23948	3.64095	6.88043	4.77327
-2	2.9	-8.11132	24.6133	-2.11467	-13.6766	0.710664	0.750277	3.41404	4.16431	2.54061
-2	3	-5.73831	18.4737	-1.63612	-11.7369	-0.637621	-0.84904	3.19738	2.34834	0.963098
-2	3.1	-3.97822	13.8379	-1.26838	-10.0985	-1.5072	-1.83266	2.99181	1.15915	-0.114319
-2	3.2	-2.6782	10.3459	-0.986389	-8.7094	-2.02811	-2.395	2.7977	0.402698	-0.819646
-2	3.3	-1.72507	7.72097	-0.770399	-7.52834	-2.30284	-2.67323	2.61508	-0.0581465	-1.25213
-2	3.4	-1.02982	5.75227	-0.604997	-6.52181	-2.40435	-2.76349	2.44376	-0.319738	-1.49227
-2	3.5	-0.527065	4.27862	-0.478249	-5.66069	-2.38738	-2.73276	2.28339	-0.449373	-1.59302
-2	3.6	-0.166808	3.17787	-0.380955	-4.92305	-2.29294	-2.62723	2.13353	-0.493701	-1.60088
-2	3.7	0.0872997	2.3571	-0.306065	-4.29069	-2.15236	-2.47846	1.99369	-0.484773	-1.54586
-2	3.8	0.263393	1.74602	-0.248186	-3.74698	-1.98576	-2.30768	1.86332	-0.44436	-1.45125
-2	3.9	0.382214	1.29184	-0.203213	-3.2786	-1.80776	-2.12892	1.74188	-0.387038	-1.33342
-2	4	0.45925	0.95479	-0.168034	-2.87419	-1.62819	-1.95119	1.62882	-0.322375	-1.20515
-1.8	2.6	-23.4402	63.0138	-5.39592	-23.871	10.3066	14.4188	4.46934	18.8881	12.9491
-1.8	2.7	-17.2136	47.6571	-4.13464	-20.253	6.05592	8.20012	4.21071	12.4108	8.42306
-1.8	2.8	-12.5346	35.9566	-3.16584	-17.2494	3.00677	3.98851	3.95894	7.94745	5.10488
-1.8	2.9	-9.03413	27.0678	-2.42454	-14.7453	0.863868	1.19065	3.71564	4.90629	2.71651
-1.8	3	-6.42354	20.3329	-1.85911	-12.6412	-0.590888	-0.618487	3.48211	2.86362	1.02927
-1.8	3.1	-4.48608	15.2425	-1.42884	-10.8663	-1.53877	-1.74211	3.2593	1.5172	-0.123429
-1.8	3.2	-3.05428	11.4045	-1.10194	-9.36139	-2.1131	-2.39549	3.04784	0.65235	-0.880699
-1.8	3.3	-2.00094	8.51763	-0.853722	-8.0819	-2.41893	-2.73073	2.84803	0.117297	-1.34436
-1.8	3.4	-1.23321	6.35023	-0.665212	-6.99237	-2.54057	-2.85462	2.65991	-0.194717	-1.60228
-1.8	3.5	-0.676337	4.72694	-0.521894	-6.06231	-2.5336	-2.84167	2.48334	-0.358331	-1.71126
-1.8	3.6	-0.276386	3.51326	-0.412721	-5.2655	-2.44135	-2.74338	2.31802	-0.425362	-1.72032
-1.8	3.7	0.00695441	2.60762	-0.329306	-4.58339	-2.29812	-2.59502	2.16354	-0.431474	-1.662
-1.8	3.8	0.204304	1.93289	-0.265308	-3.99746	-2.12557	-2.42038	2.01943	-0.400949	-1.56113
-1.8	3.9	0.338772	1.43107	-0.215935	-3.49337	-1.93947	-2.23526	1.88516	-0.350099	-1.4358
-1.8	4	0.427185	1.0584	-0.177585	-3.05887	-1.75087	-2.04985	1.76017	-0.289682	-1.29873
-1.6	2.6	-25.8205	69.0892	-6.173	-25.6393	11.4564	16.3158	4.85552	21.1713	13.9342
-1.6	2.7	-18.993	52.3111	-4.68258	-21.7399	6.89565	9.44466	4.57155	14.0162	9.14011
-1.6	2.8	-13.8606	39.5113	-3.55235	-18.5011	3.59725	4.77691	4.29639	9.0733	5.60817
-1.6	2.9	-10.0199	29.775	-2.69735	-15.7976	1.26009	1.66355	4.03061	5.69416	3.04914
-1.6	3	-7.15439	22.3895	-2.0519	-13.531	-0.347805	-0.360901	3.77518	3.41427	1.23362
-1.6	3.1	-5.0266	16.801	-1.56535	-11.6188	-1.4098	-1.62892	3.53106	1.90214	-0.0159703
-1.6	3.2	-3.45329	12.5828	-1.19882	-9.99822	-2.06752	-2.37688	3.299	0.922122	-0.842774
-1.6	3.3	-2.29481	9.40655	-0.922684	-8.62162	-2.43257	-2.77198	3.07946	0.307477	-1.35878
-1.6	3.4	-1.44947	7.01954	-0.71449	-7.45042	-2.59484	-2.93183	2.87262	-0.0592121	-1.64641
-1.6	3.5	-0.835658	5.22981	-0.557257	-6.45184	-2.61495	-2.93856	2.67842	-0.260147	-1.77839
-1.6	3.6	-0.39407	3.89045	-0.438249	-5.59844	-2.54031	-2.8491	2.49661	-0.352491	-1.79822
-1.6	3.7	-0.0797261	2.89007	-0.347865	-4.86692	-2.40444	-2.70247	2.32681	-0.375666	-1.74574
-1.6	3.8	0.139928	2.14397	-0.278915	-4.2402	-2.23522	-2.52511	2.16852	-0.35659	-1.64625
-1.6	3.9	0.290785	1.58862	-0.226018	-3.70116	-2.04777	-2.33458	2.02117	-0.313404	-1.51903
-1.6	4	0.391129	1.17582	-0.18515	-3.23712	-1.85532	-2.14231	1.88418	-0.258132	-1.37819
-1.4	2.6	-28.4678	75.9359	-6.71108	-27.4133	13.3437	18.3221	5.2924	23.6145	15.4957
-1.4	2.7	-20.9601	57.5527	-5.04997	-23.2147	8.32793	10.7702	4.97493	15.7452	10.3447
-1.4	2.8	-15.319	43.5136	-3.80375	-19.7325	4.65836	5.62637	4.66704	10.2934	6.51483
-1.4	2.9	-11.097	32.8231	-2.86997	-16.8276	2.02844	2.18338	4.36978	6.55315	3.715
-1.4	3	-7.95105	24.7048	-2.17097	-14.3937	0.189076	-0.0664836	4.08449	4.01801	1.70389
-1.4	3.1	-5.61394	18.5557	-1.64796	-12.3451	-1.05135	-1.4862	3.81241	2.32621	0.3044
-1.4	3.2	-3.88585	13.9097	-1.2565	-10.6109	-1.84347	-2.33409	3.55439	1.2203	-0.637018
-1.4	3.3	-2.61453	10.4076	-0.963264	-9.14067	-2.31088	-2.79309	3.31093	0.517842	-1.2381
-1.4	3.4	-1.68348	7.77365	-0.743274	-7.88908	-2.54219	-2.99198	3.08219	0.090209	-1.58737
-1.4	3.5	-1.00843	5.79636	-0.577853	-6.82358	-2.61351	-3.02084	2.86802	-0.152816	-1.76371
-1.4	3.6	-0.521835	4.31538	-0.453137	-5.9147	-2.57429	-2.94216	2.66808	-0.274086	-1.81433
-1.4	3.7	-0.175014	3.20796	-0.358754	-5.13663	-2.46244	-2.79889	2.48184	-0.317051	-1.78228
-1.4	3.8	0.0689186	2.38169	-0.286989	-4.47055	-2.30693	-2.62014	2.30868	-0.311466	-1.69554
-1.4	3.9	0.237208	1.76605	-0.232099	-3.89852	-2.12736	-2.42536	2.1479	-0.277461	-1.57532
-1.4	4	0.350252	1.308	-0.18981	-3.40631	-1.93786	-2.22723	1.99878	-0.228445	-1.43742
-1.2	2.6	-31.417	83.6772	-6.83926	-29.1912	16.2297	20.4847	5.81179	26.2965	18.0376
-1.2	2.7	-23.1378	63.4593	-5.11958	-24.6694	10.5326	12.2049	5.44332	17.6482	12.323
-1.2	2.8	-16.9243	48.0097	-3.84046	-20.9305	6.31435	6.55386	5.08594	11.6398	8.02728
-1.2	2.9	-12.2782	36.2378	-2.88877	-17.8196	3.25129	2.76057	4.74256	7.50313	4.84947
-1.2	3	-8.81979	27.2922	-2.18039	-15.2183	1.07373	0.271463	4.41534	4.6868	2.54206
-1.2	3.1	-6.25213	20.5121	-1.65269	-13.0334	-0.426087	-1.30938	4.10566	2.79629	0.906925
-1.2	3.2	-4.35473	15.3861	-1.25909	-11.1886	-1.41628	-2.26378	3.81427	1.55049	-0.213608
-1.2	3.3	-2.95935	11.5193	-0.964922	-9.6266	-2.03156	-2.79139	3.54134	0.749953	-0.950717
-1.2	3.4	-1.93757	8.60908	-0.7446	-8.29938	-2.37247	-3.03283	3.28664	0.253814	-1.40586
-1.2	3.5	-1.19601	6.42297	-0.579109	-7.17068	-2.52283	-3.08652	3.04966	-0.0368606	-1.65233
-1.2	3.6	-0.661005	4.7845	-0.454389	-6.20929	-2.54018	-3.02078	2.82965	-0.191139	-1.75714
-1.2	3.7	-0.279056	3.55848	-0.360017	-5.38765	-2.46824	-2.88263	2.62575	-0.256881	-1.76349
-1.2	3.8	-0.00946667	2.64322	-0.288255	-4.68457	-2.33908	-2.704	2.43705	-0.266958	-1.70327
-1.2	3.9	0.177466	1.96085	-0.233352	-4.08153	-2.17657	-2.50626	2.26256	-0.243695	-1.601
-1.2	4	0.304064	1.4529	-0.191035	-3.5631	-1.99717	-2.30337	2.10133	-0.202039	-1.47371
-1	2.6	-34.6026	92.1967	-6.44599	-30.958	20.1901	22.8095	6.45374	29.2633	21.791
-1	2.7	-25.477	69.9263	-4.82126	-26.0846	13.5433	13.7481	5.99757	19.7457	15.2158
-1	2.8	-18.6408	52.9091	-3.61913	-22.0776	8.57161	7.55632	5.56217	13.1185	10.2303
-1	2.9	-13.5365	39.9427	-2.7274	-18.755	4.92384	3.39182	5.15099	8.54281	6.50683
-1	3	-9.74199	30.0884	-2.06441	-15.9871	2.29488	0.650239	4.76566	5.4159	3.77196
-1	3.1	-6.92855	22.6184	-1.57036	-13.6691	0.450382	-1.10026	4.40657	3.3063	1.80677
-1	3.2	-4.85138	16.9699	-1.20128	-11.7182	-0.800988	-2.16689	4.07331	1.90642	0.434291
-1	3.3	-3.32461	12.7079	-0.924756	-10.0703	-1.61174	-2.76712	3.76497	0.99785	-0.495082
-1	3.4	-2.2073	9.49946	-0.716949	-8.67265	-2.09745	-3.05408	3.48029	0.426212	-1.09375
-1	3.5	-1.39556	7.0889	-0.560265	-7.4861	-2.35303	-3.13493	3.21789	0.0829574	-1.44672
-1	3.6	-0.809925	5.28151	-0.441706	-6.47583	-2.44595	-3.08406	2.97626	-0.107803	-1.62955
-1	3.7	-0.391272	3.92887	-0.351593	-5.61431	-2.42831	-2.95269	2.75393	-0.198757	-1.69215
-1	3.8	-0.0947565	2.91864	-0.28277	-4.87755	-2.33643	-2.77562	2.54944	-0.226183	-1.67187
-1	3.9	0.11183	2.16555	-0.229881	-4.24641	-2.19891	-2.57619	2.36139	-0.214807	-1.59695
-1	4	0.252661	1.60476	-0.188938	-3.70425	-2.03577	-2.36972	2.18845	-0.181262	-1.48854
-0.8	2.6	-37.8388	101.061	-5.52481	-32.6595	25.0377	25.2236	7.23066	32.4543	26.6778
-0.8	2.7	-27.8494	76.6145	-4.16474	-27.4209	17.1795	15.3468	6.63349	21.9803	18.9338
-0.8	2.8	-20.3775	57.9487	-3.15542	-23.1384	11.2774	8.59631	6.08357	14.6799	13.0292
-0.8	2.9	-14.8079	43.7345	-2.40221	-19.6065	6.91792	4.05124	5.57978	9.63102	8.59841
-0.8	3	-10.6727	32.9371	-1.83774	-16.6781	3.74857	1.05239	5.11965	6.17204	5.31969
-0.8	3.1	-7.61179	24.7549	-1.4132	-14.2353	1.49454	-0.870312	4.70012	3.82981	2.93926
-0.8	3.2	-5.35374	18.5698	-1.09283	-12.186	-0.0626803	-2.05067	4.31793	2.26726	1.2523
-0.8	3.3	-3.69507	13.9042	-0.850283	-10.4594	-1.10053	-2.72463	3.96983	1.2452	0.0864549
-0.8	3.4	-2.48202	10.3924	-0.666009	-8.99877	-1.75441	-3.05814	3.65274	0.594599	-0.688958
-0.8	3.5	-1.6002	7.75439	-0.52557	-7.76035	-2.13173	-3.16719	3.36377	0.196581	-1.17301
-0.8	3.6	-0.963909	5.7765	-0.418175	-6.70778	-2.31336	-3.13229	3.10028	-0.0320092	-1.45171
-0.8	3.7	-0.507666	4.29675	-0.335737	-5.81066	-2.35731	-3.00882	2.85985	-0.14897	-1.58372
-0.8	3.8	-0.184565	3.19151	-0.272166	-5.0449	-2.31012	-2.83446	2.64029	-0.19417	-1.61306
-0.8	3.9	0.0416672	2.36768	-0.222866	-4.38926	-2.20278	-2.63449	2.43963	-0.194851	-1.57304
-0.8	4	0.196908	1.7543	-0.184369	-3.82645	-2.05961	-2.42551	2.2561	-0.169408	-1.48818
-0.6	2.6	-40.8596	109.508	-4.231	-34.1902	30.2274	27.5542	8.08182	35.636	32.2307
-0.6	2.7	-30.0626	82.9533	-3.27228	-28.6022	21.0162	16.8848	7.29522	24.18	23.0801
-0.6	2.8	-22.0009	62.6998	-2.54212	-24.0592	14.0975	9.59621	6.60149	16.1977	16.1133
-0.6	2.9	-15.9983	47.2921	-1.98196	-20.3351	8.97669	4.68745	5.98783	10.6753	10.8776
-0.6	3	-11.5464	35.598	-1.55049	-17.2618	5.23929	1.44423	5.44326	6.88749	6.99378
-0.6	3.1	-8.25533	26.7423	-1.21731	-14.7088	2.56083	-0.641333	4.95843	4.3171	4.15618
-0.6	3.2	-5.82902	20.0525	-0.95951	-12.5741	0.68979	-1.929	4.52542	2.59642	2.12781
-0.6	3.3	-4.04805	15.0089	-0.759703	-10.7807	-0.579569	-2.67257	4.13753	1.46496	0.707454
-0.6	3.4	-2.74588	11.2142	-0.604602	-9.26726	-1.40352	-3.05019	3.78908	0.73889	-0.256628
-0.6	3.5	-1.79889	8.36495	-0.484037	-7.98582	-1.90379	-3.18624	3.47524	0.288997	-0.879973
-0.6	3.6	-1.11512	6.22945	-0.390156	-6.89834	-2.17416	-3.16695	3.19189	0.0249392	-1.25998
-0.6	3.7	-0.624044	4.63233	-0.316895	-5.97209	-2.2807	-3.05162	2.93552	-0.116099	-1.46521
-0.6	3.8	-0.275543	3.43975	-0.259554	-5.18224	-2.27758	-2.88056	2.70308	-0.177483	-1.54685
-0.6	3.9	-0.0306334	2.55102	-0.214481	-4.50612	-2.20021	-2.68084	2.49195	-0.188895	-1.5436
-0.6	4	0.138408	1.88964	-0.178849	-3.92663	-2.07743	-2.47027	2.29984	-0.17043	-1.4831
-0.4	2.6	-43.3618	116.563	-2.91052	-35.4072	34.8835	29.547	8.85404	38.401	37.5486
-0.4	2.7	-31.9074	88.2223	-2.38514	-29.5319	24.3979	18.1958	7.86761	26.0634	26.9807
-0.4	2.8	-23.3594	66.633	-1.94624	-24.7725	16.5549	10.4477	7.02909	17.4768	18.9732
-0.4	2.9	-17.002	50.2259	-1.58178	-20.8943	10.7478	5.2301	6.30947	11.5396	12.9595
-0.4	3	-12.2888	37.7845	-1.28181	-17.7062	6.50766	1.78032	5.68661	7.46692	8.50628
-0.4	3.1	-8.80643	28.3704	-1.03697	-15.0668	3.46018	-0.442459	5.14344	4.70098	5.24551
-0.4	3.2	-6.24045	21.2636	-0.838534	-12.8664	1.31815	-1.82038	4.66661	2.84623	2.90328
-0.4	3.3	-4.35751	15.9089	-0.678595	-11.022	-0.149244	-2.62248	4.24557	1.62309	1.25131
-0.4	3.4	-2.98068	11.8821	-0.550274	-9.46885	-1.11765	-3.03729	3.87187	0.834582	0.117232
-0.4	3.5	-1.97883	8.86	-0.447687	-8.15534	-1.72185	-3.19625	3.5387	0.342445	-0.63094
-0.4	3.6	-1.25468	6.59591	-0.36588	-7.04165	-2.0663	-3.1904	3.24046	0.0500683	-1.10082
-0.4	3.7	-0.733911	4.90322	-0.300727	-6.09384	-2.22526	-3.08226	2.97256	-0.109697	-1.37068
-0.4	3.8	-0.363362	3.63971	-0.248829	-5.28589	-2.25837	-2.91438	2.73116	-0.183217	-1.49798
-0.4	3.9	-0.10206	2.6985	-0.20741	-4.59478	-2.20575	-2.71529	2.51303	-0.202254	-1.52356
-0.4	4	0.07919	1.99815	-0.174237	-4.00183	-2.09872	-2.50379	2.31545	-0.188345	-1.48687
-0.2	2.6	-45.0881	121.255	-2.02352	-36.1801	37.9636	30.9266	9.33779	40.2644	41.4449
-0.2	2.7	-33.1932	91.7194	-1.80429	-30.1162	26.6057	19.1029	8.20392	27.3068	29.7819
-0.2	2.8	-24.3196	69.2382	-1.5655	-25.2217	18.1314	11.0369	7.26245	18.2993	20.9932
-0.2	2.9	-17.723	52.1657	-1.33212	-21.2482	11.8623	5.60607	6.47023	12.0763	14.4115
-0.2	3	-12.8315	39.2276	-1.11815	-17.9862	7.29177	2.01383	5.79578	7.80961	9.54142
-0.2	3.1	-9.21711	29.4438	-0.929763	-15.2924	4.00456	-0.303528	5.21572	4.91219	5.97547
-0.2	3.2	-6.55386	22.0615	-0.768373	-13.05	1.68927	-1.74368	4.7124	2.96872	3.41062
-0.2	3.3	-4.59872	16.5011	-0.632752	-11.1751	0.0945049	-2.58618	4.27229	1.68611	1.5967
-0.2	3.4	-3.16909	12.3212	-0.520387	-9.59735	-0.965677	-3.02673	3.88489	0.858159	0.34395
-0.2	3.5	-2.1283	9.185	-0.428261	-8.26444	-1.636	-3.2016	3.54188	0.340277	-0.49015
-0.2	3.6	-1.37361	6.83645	-0.353314	-7.13398	-2.02445	-3.20514	3.23665	0.0315086	-1.02068
-0.2	3.7	-0.831089	5.08063	-0.292655	-6.17276	-2.21587	-3.10211	2.96382	-0.138285	-1.33349
-0.2	3.8	-0.44351	3.77064	-0.243701	-5.35332	-2.26989	-2.93655	2.71902	-0.21753	-1.4905
-0.2	3.9	-0.169428	2.79487	-0.20421	-4.65234	-2.23111	-2.73803	2.49862	-0.239409	-1.53517
-0.2	4	0.0216563	2.06903	-0.172296	-4.05141	-2.13302	-2.52602	2.29958	-0.226433	-1.51187
4.44089e-15	2.6	-45.8688	122.9	-1.93908	-36.4392	38.6524	31.4823	9.3554	40.8377	42.7957
4.44089e-15	2.7	-33.7997	92.9525	-1.76198	-30.3193	27.0716	19.471	8.18436	27.6554	30.7299
4.44089e-15	2.8	-24.7937	70.1628	-1.54754	-25.3839	18.4376	11.2775	7.21964	18.4972	21.6479
4.44089e-15	2.9	-18.0951	52.8577	-1.32771	-21.3764	12.0585	5.76022	6.41337	12.1736	14.8505
4.44089e-15	3	-13.1272	39.7449	-1.12078	-18.0927	7.40421	2.10959	5.73098	7.84057	9.8252
4.44089e-15	3.1	-9.45343	29.8309	-0.935633	-15.3804	4.0615	-0.246904	5.14705	4.90015	6.15688
4.44089e-15	3.2	-6.74506	22.3504	-0.775323	-13.1233	1.70681	-1.71303	4.64257	2.92954	3.51511
4.44089e-15	3.3	-4.75504	16.7166	-0.639614	-11.237	0.0848698	-2.57253	4.2031	1.63057	1.64557
4.44089e-15	3.4	-3.29865	12.4816	-0.526608	-9.65057	-0.994232	-3.02396	3.81748	0.793518	0.354053
4.44089e-15	3.5	-2.23634	9.30433	-0.433633	-8.3103	-1.67594	-3.20559	3.47699	0.271396	-0.508694
4.44089e-15	3.6	-1.46571	6.9249	-0.357809	-7.17357	-2.07219	-3.21311	3.1747	-0.0384103	-1.05424
4.44089e-15	3.7	-0.91015	5.14617	-0.29635	-6.20697	-2.2673	-3.11222	2.90505	-0.207174	-1.37803
4.44089e-15	3.8	-0.512301	3.81901	-0.246701	-5.38278	-2.32277	-2.94761	2.66351	-0.2841	-1.54148
4.44089e-15	3.9	-0.23007	2.83038	-0.206632	-4.67718	-2.28351	-2.74925	2.44636	-0.302897	-1.5889
4.44089e-15	4	-0.0321014	2.09522	-0.174243	-4.07337	-2.1845	-2.53694	2.25051	-0.286435	-1.56664
0.2	2.6	-45.6517	121.313	-2.71996	-36.1818	36.7598	31.14	8.85337	39.9933	41.1739
0.2	2.7	-33.686	91.7929	-2.29568	-30.1363	25.6749	19.2525	7.77431	27.0269	29.5019
0.2	2.8	-24.7495	69.3146	-1.91494	-25.2575	17.3926	11.1387	6.87808	18.0168	20.7106
0.2	2.9	-18.0961	52.2368	-1.58226	-21.2865	11.272	5.6726	6.12407	11.7967	14.1318
0.2	3	-13.1577	39.2916	-1.29817	-18.0292	6.8066	2.05475	5.48247	7.53723	9.26903
0.2	3.1	-9.50179	29.499	-1.0599	-15.3344	3.60293	-0.280826	4.93106	4.65024	5.71351
0.2	3.2	-6.80343	22.1075	-0.862794	-13.0895	1.35179	-1.73368	4.45301	2.71933	3.16123
0.2	3.3	-4.81803	16.5388	-0.701457	-11.2113	-0.191965	-2.58482	4.03537	1.45055	1.36115
0.2	3.4	-3.3628	12.3517	-0.570496	-9.63036	-1.21192	-3.03103	3.66806	0.637031	0.122822
0.2	3.5	-2.30025	9.20918	-0.464898	-8.29434	-1.8503	-3.20945	3.34313	0.133676	-0.696751
0.2	3.6	-1.52685	6.85522	-0.380164	-7.16063	-2.21243	-3.21502	3.0542	-0.160825	-1.21301
0.2	3.7	-0.96845	5.09517	-0.312386	-6.19635	-2.38201	-3.11299	2.79613	-0.316855	-1.51206
0.2	3.8	-0.567474	3.78161	-0.25825	-5.37397	-2.41809	-2.94772	2.56472	-0.382999	-1.65597
0.2	3.9	-0.281821	2.80305	-0.214981	-4.67024	-2.364	-2.74902	2.35649	-0.392527	-1.68829
0.2	4	-0.0805999	2.07513	-0.180305	-4.06743	-2.2532	-2.53654	2.16854	-0.367996	-1.65344
0.4	2.6	-44.5026	116.872	-4.08271	-35.443	32.8434	29.9873	7.93424	37.9216	37.0691
0.4	2.7	-32.8978	88.5104	-3.22519	-29.5978	22.7896	18.5019	7.0439	25.5458	26.4631
0.4	2.8	-24.2191	66.8884	-2.55185	-24.8602	15.2572	10.6544	6.2867	16.9411	18.4375
0.4	2.9	-17.7479	50.4449	-2.02055	-20.9899	9.68658	5.36439	5.63715	11.0015	12.4214
0.4	3	-12.9375	37.9682	-1.601	-17.8011	5.62856	1.86254	5.07552	6.93806	7.97742
0.4	3.1	-9.37108	28.5221	-1.26995	-15.1573	2.72378	-0.397038	4.58644	4.1894	4.73393
0.4	3.2	-6.73439	21.3863	-1.00905	-12.9495	0.693331	-1.80048	4.15777	2.35729	2.41434
0.4	3.3	-4.79082	16.0068	-0.803662	-11.098	-0.685721	-2.61985	3.77987	1.16003	0.788247
0.4	3.4	-3.36349	11.9596	-0.642176	-9.53707	-1.58316	-3.04596	3.44502	0.399058	-0.318292
0.4	3.5	-2.31918	8.92025	-0.515337	-8.21675	-2.13102	-3.21196	3.14692	-0.0650356	-1.03842
0.4	3.6	-1.55731	6.64246	-0.415774	-7.09555	-2.42617	-3.21013	2.88046	-0.329674	-1.48057
0.4	3.7	-1.00579	4.93866	-0.337608	-6.1414	-2.54614	-3.10396	2.6414	-0.462555	-1.72354
0.4	3.8	-0.608483	3.66652	-0.276173	-5.32741	-2.54555	-2.93663	2.42623	-0.510399	-1.82517
0.4	3.9	-0.32435	2.71848	-0.22776	-4.63069	-2.46433	-2.73717	2.23199	-0.505178	-1.82649
0.4	4	-0.123231	2.013	-0.189447	-4.0337	-2.33338	-2.52473	2.05619	-0.468535	-1.76706
0.6	2.6	-42.5937	110.389	-5.56814	-34.3069	27.9204	28.2376	6.8029	35.0405	31.6353
0.6	2.7	-31.558	83.6908	-4.25329	-28.753	19.1265	17.3544	6.13426	23.4887	22.3888
0.6	2.8	-23.2882	63.3077	-3.26425	-24.217	12.5382	9.91055	5.54439	15.4549	15.3706
0.6	2.9	-17.1103	47.7858	-2.51496	-20.4964	7.66413	4.89012	5.02305	9.91317	10.1155
0.6	3	-12.5084	35.9957	-1.94477	-17.4154	4.12709	1.56751	4.56113	6.12865	6.23494
0.6	3.1	-9.08985	27.0599	-1.50947	-14.8509	1.60977	-0.573687	4.15068	3.577	3.41608
0.6	3.2	-6.55753	20.303	-1.17629	-12.7033	-0.134101	-1.89967	3.78486	1.8852	1.41659
0.6	3.3	-4.6866	15.2049	-0.920711	-10.8971	-1.2995	-2.669	3.45784	0.788839	0.0313288
0.6	3.4	-3.30942	11.3666	-0.724297	-9.37082	-2.03792	-3.0634	3.16465	0.101253	-0.894265
0.6	3.5	-2.29941	8.48221	-0.573093	-8.07803	-2.46832	-3.20985	2.90107	-0.308775	-1.47774
0.6	3.6	-1.56067	6.31914	-0.456497	-6.97886	-2.67689	-3.19649	2.6635	-0.532989	-1.81791
0.6	3.7	-1.02436	4.70023	-0.366398	-6.04303	-2.73356	-3.084	2.44885	-0.635148	-1.98426
0.6	3.8	-0.636641	3.49088	-0.296576	-5.24388	-2.68621	-2.91371	2.25449	-0.659226	-2.02859
0.6	3.9	-0.35824	2.58921	-0.242255	-4.55963	-2.57091	-2.7134	2.07813	-0.635276	-1.98998
0.6	4	-0.160204	1.91797	-0.199773	-3.973	-2.41501	-2.5014	1.91781	-0.583589	-1.89626
0.8	2.6	-40.1814	102.863	-6.75973	-32.9107	23.011	26.1531	5.66689	31.82	26.0435
0.8	2.7	-29.8464	78.0599	-5.09921	-27.6795	15.4348	15.979	5.19379	21.1728	18.1263
0.8	2.8	-22.0838	59.1008	-3.86263	-23.3855	9.76896	9.01586	4.75863	13.7745	12.1238
0.8	2.9	-16.2723	44.646	-2.93736	-19.8408	5.59547	4.31971	4.36065	8.68035	7.64774
0.8	3	-11.9327	33.6549	-2.24262	-16.8927	2.58691	1.2145	3.99791	5.21241	4.36006
0.8	3.1	-8.70153	25.3172	-1.71941	-14.4305	0.465774	-0.782148	3.66788	2.88573	1.99518
0.8	3.2	-6.3024	19.0068	-1.3243	-12.36	-0.979858	-2.01308	3.36784	1.35476	0.339803
0.8	3.3	-4.52562	14.2422	-1.02512	-10.6141	-1.92265	-2.72087	3.0951	0.374226	-0.784518
0.8	3.4	-3.21433	10.6525	-0.798022	-9.13575	-2.49564	-3.07628	2.84709	-0.229197	-1.51275
0.8	3.5	-2.25015	7.95311	-0.625215	-7.88147	-2.80372	-3.19882	2.62141	-0.577408	-1.947
0.8	3.6	-1.54331	5.92764	-0.493398	-6.81388	-2.92295	-3.17155	2.41591	-0.755639	-2.17533
0.8	3.7	-1.02798	4.41089	-0.392562	-5.90313	-2.91278	-3.05169	2.2286	-0.82309	-2.25784
0.8	3.8	-0.654203	3.27732	-0.315154	-5.12503	-2.81707	-2.87824	2.0577	-0.820538	-2.23943
0.8	3.9	-0.384903	2.43165	-0.255464	-4.4589	-2.66762	-2.67742	1.90163	-0.775786	-2.15398
0.8	4	-0.1923	1.80188	-0.20917	-3.88699	-2.48658	-2.46649	1.75895	-0.707541	-2.02632
1	2.6	-37.5429	95.1925	-7.41367	-31.3826	18.8534	23.9643	4.65715	28.6215	21.1492
1	2.7	-27.9598	72.2847	-5.58613	-26.4705	12.2682	14.528	4.32471	18.8527	14.3228
1	2.8	-20.7449	54.7603	-4.22055	-22.4223	7.37253	8.07044	4.00916	12.0796	9.19141
1	2.9	-15.3308	41.3893	-3.19812	-19.0652	3.79524	3.71865	3.71224	7.43089	5.3949
1	3	-11.2779	31.2151	-2.4314	-16.2636	1.24232	0.846117	3.43468	4.28079	2.63686
1	3.1	-8.25303	23.4926	-1.85545	-13.9151	-0.530989	-0.994915	3.17647	2.18156	0.682029
1	3.2	-6.00159	17.6444	-1.42202	-11.9344	-1.71356	-2.12314	2.93714	0.813995	-0.658137
1	3.3	-4.33023	13.2264	-1.09516	-10.26	-2.45899	-2.76437	2.71589	-0.0484818	-1.54141
1	3.4	-3.09364	9.89625	-0.848158	-8.84014	-2.88568	-3.07775	2.51174	-0.566001	-2.08596
1	3.5	-2.18187	7.39108	-0.661078	-7.63342	-3.08529	-3.17476	2.32363	-0.851126	-2.3808
1	3.6	-1.51153	5.51055	-0.519039	-6.60484	-3.12487	-3.13295	2.15045	-0.982504	-2.50425
1	3.7	-1.02128	4.10178	-0.410887	-5.72614	-3.05653	-3.00578	1.99109	-1.01468	-2.50808
1	3.8	-0.66437	3.04861	-0.328237	-4.97492	-2.91892	-2.82966	1.84451	-0.985153	-2.43084
1	3.9	-0.406184	2.26258	-0.264792	-4.33105	-2.73944	-2.62907	1.70967	-0.919403	-2.30154
1	4	-0.220631	1.67706	-0.215804	-3.77818	-2.53756	-2.42013	1.58563	-0.834498	-2.14178
1.2	2.6	-34.9125	87.9842	-7.4756	-29.8019	15.7943	21.8206	3.80811	25.6287	17.3699
1.2	2.7	-26.0647	66.8267	-5.66215	-25.189	9.91082	13.1037	3.56562	16.6693	11.3441
1.2	2.8	-19.3892	50.6363	-4.29383	-21.376	5.57735	7.14392	3.33357	10.4775	6.86498
1.2	2.9	-14.3687	38.2799	-3.26182	-18.2064	2.44296	3.13374	3.11203	6.24577	3.59211
1.2	3	-10.6024	28.8756	-2.48371	-15.5541	0.235396	0.493426	2.90146	3.39489	1.25015
1.2	3.1	-7.78545	21.7357	-1.89687	-13.325	-1.27168	-1.19163	2.70226	1.51063	-0.378739
1.2	3.2	-5.68381	16.3277	-1.45403	-11.4425	-2.25264	-2.21674	2.51466	0.297913	-1.46619
1.2	3.3	-4.12041	12.2413	-1.11948	-9.84799	-2.84656	-2.79125	2.33868	-0.452567	-2.15324
1.2	3.4	-2.96106	9.16049	-0.866409	-8.49418	-3.16116	-3.06277	2.17417	-0.888599	-2.54828
1.2	3.5	-2.10391	6.84263	-0.674643	-7.34187	-3.27779	-3.13475	2.02079	-1.11396	-2.72942
1.2	3.6	-1.47174	5.10246	-0.529037	-6.35737	-3.25569	-3.07916	1.87812	-1.20104	-2.76704
1.2	3.7	-1.0082	3.79877	-0.418192	-5.51695	-3.14457	-2.94559	1.74564	-1.19995	-2.70657
1.2	3.8	-0.669776	2.82373	-0.333527	-4.79752	-2.97709	-2.76783	1.62278	-1.14505	-2.58137
1.2	3.9	-0.423805	2.096	-0.268572	-4.1799	-2.77628	-2.56855	1.50895	-1.0596	-2.41691
1.2	4	-0.246194	1.55382	-0.218454	-3.6493	-2.56013	-2.36266	1.40358	-0.959079	-2.23075
1.4	2.6	-32.4327	81.4887	-7.03587	-28.2058	13.8143	19.7819	3.09035	22.8722	14.7534
1.4	2.7	-24.2636	61.8887	-5.37885	-23.8659	8.38026	11.7515	2.9084	14.6599	9.25941
1.4	2.8	-18.0904	46.8918	-4.11105	-20.2774	4.41293	6.26922	2.73529	9.00451	5.22593
1.4	2.9	-13.4381	35.4477	-3.14366	-17.2878	1.57813	2.58825	2.56933	5.15758	2.31942
1.4	3	-9.94372	26.7376	-2.40704	-14.7859	-0.39898	0.172437	2.41011	2.58255	0.268429
1.4	3.1	-7.32514	20.1256	-1.84694	-12.6799	-1.72643	-1.36163	2.25778	0.896151	-1.12566
1.4	3.2	-5.36834	15.1179	-1.42136	-10.9004	-2.57225	-2.28701	2.11261	-0.174403	-2.03172
1.4	3.3	-3.90978	11.3341	-1.09799	-9.39065	-3.06428	-2.7973	1.97488	-0.822421	-2.57836
1.4	3.4	-2.82594	8.48153	-0.852168	-8.10814	-3.30471	-3.02897	1.84473	-1.18423	-2.86181
1.4	3.5	-2.02273	6.33555	-0.665123	-7.01507	-3.36738	-3.07764	1.7222	-1.35544	-2.96633
1.4	3.6	-1.42889	4.72433	-0.522589	-6.08062	-3.30777	-3.0098	1.60719	-1.40261	-2.94285
1.4	3.7	-0.992291	3.51744	-0.413753	-5.28188	-3.17048	-2.87126	1.49953	-1.37173	-2.83696
1.4	3.8	-0.67245	2.61474	-0.330382	-4.59752	-2.98561	-2.69318	1.39896	-1.29422	-2.67829
1.4	3.9	-0.439055	1.94095	-0.266262	-4.00926	-2.77362	-2.49644	1.30516	-1.19128	-2.48914
1.4	4	-0.26974	1.43895	-0.216688	-3.50351	-2.55099	-2.29475	1.21781	-1.07694	-2.28591
1.6	2.6	-30.1384	75.644	-6.27661	-26.6004	12.6285	17.843	2.46075	20.3037	13.0666
1.6	2.7	-22.5843	57.4425	-4.85697	-22.5155	7.48574	10.4724	2.32871	12.8012	7.92506
1.6	2.8	-16.8696	43.5174	-3.75166	-19.1404	3.75572	5.44965	2.20211	7.65176	4.18663
1.6	2.9	-12.558	32.893	-2.89556	-16.3283	1.11114	2.08565	2.07956	4.16522	1.52019
1.6	3	-9.31571	24.8086	-2.23531	-13.9745	-0.716896	-0.114043	1.9608	1.84676	-0.33389
1.6	3.1	-6.88317	18.6723	-1.72771	-11.9953	-1.93388	-1.50299	1.84603	0.343039	-1.57507
1.6	3.2	-5.06282	14.0254	-1.33828	-10.3207	-2.69637	-2.33292	1.7356	-0.597314	-2.36221
1.6	3.3	-3.70395	10.5148	-1.03987	-8.89959	-3.12859	-2.7822	1.62988	-1.15232	-2.81858
1.6	3.4	-2.69234	7.86831	-0.811335	-7.69165	-3.32702	-2.97655	1.52913	-1.44742	-3.03463
1.6	3.5	-1.9413	5.87742	-0.63627	-6.66145	-3.3616	-3.00399	1.43352	-1.57047	-3.08871
1.6	3.6	-1.38496	4.38284	-0.502058	-5.78018	-3.28436	-2.92569	1.34313	-1.58255	-3.02829
1.6	3.7	-0.974792	3.26327	-0.399005	-5.02609	-3.13661	-2.78372	1.25794	-1.52578	-2.89585
1.6	3.8	-0.673321	2.42593	-0.319683	-4.37911	-2.94618	-2.6067	1.17786	-1.42884	-2.7185
1.6	3.9	-0.452555	1.80096	-0.258386	-3.82305	-2.73303	-2.41373	1.10273	-1.311	-2.51663
1.6	4	-0.291604	1.33519	-0.21079	-3.34395	-2.51115	-2.21734	1.03238	-1.18497	-2.30502
1.8	2.6	-27.9792	70.2006	-5.42211	-24.9805	11.8189	15.9697	1.89488	17.8646	11.9256
1.8	2.7	-20.9949	53.3114	-4.24968	-21.1425	6.92442	9.24573	1.8082	11.0539	7.06616
1.8	2.8	-15.7071	40.3894	-3.31975	-17.9732	3.38941	4.67239	1.72121	6.39359	3.55103
1.8	2.9	-11.7154	30.5321	-2.58809	-15.3375	0.891061	1.61785	1.63455	3.2524	1.06261
1.8	3	-8.71107	23.0301	-2.01613	-13.1342	-0.831365	-0.37139	1.54897	1.17758	-0.656777
1.8	3.1	-6.45531	17.3352	-1.57121	-11.2819	-1.97324	-1.61954	1.46516	-0.154377	-1.795
1.8	3.2	-4.76502	13.023	-1.22633	-9.71385	-2.68223	-2.35737	1.38373	-0.973644	-2.50669
1.8	3.3	-3.50194	9.7648	-0.959589	-8.3847	-3.08142	-2.74835	1.30513	-1.44322	-2.90488
1.8	3.4	-2.56004	7.30837	-0.753568	-7.25334	-3.25857	-2.9076	1.22971	-1.6779	-3.08546
1.8	3.5	-1.85973	5.4602	-0.594533	-6.28842	-3.28249	-2.91569	1.15768	-1.75801	-3.11094
1.8	3.6	-1.33979	4.07276	-0.471738	-5.46199	-3.20076	-2.82852	1.08917	-1.73935	-3.03431
1.8	3.7	-0.955746	3.03291	-0.376825	-4.75482	-3.05448	-2.68453	1.02423	-1.66031	-2.89083
1.8	3.8	-0.672468	2.25517	-0.303307	-4.1475	-2.86811	-2.5098	0.962843	-1.54696	-2.70714
1.8	3.9	-0.4642	1.67452	-0.246181	-3.62459	-2.66045	-2.32172	0.904946	-1.41677	-2.50247
1.8	4	-0.311728	1.24177	-0.201577	-3.17373	-2.44527	-2.13162	0.850441	-1.28118	-2.29023
2	2.6	-25.8619	64.8522	-4.67634	-23.3299	10.9841	14.1286	1.3886	15.5172	10.932
2	2.7	-19.4326	49.271	-3.69806	-19.7393	6.40096	8.04828	1.33891	9.3872	6.38396
2	2.8	-14.562	37.3454	-2.91288	-16.7801	3.09039	3.92146	1.28434	5.20579	3.09864
2	2.9	-10.8834	28.244	-2.28859	-14.3245	0.74742	1.17363	1.22729	2.40092	0.777214
2	3	-8.11275	21.3139	-1.79597	-12.2758	-0.870632	-0.607653	1.16941	0.561758	-0.823482
2	3.1	-6.02976	16.0515	-1.40948	-10.5495	-1.93722	-1.71724	1.1118	-0.605443	-1.87892
2	3.2	-4.46761	12.0649	-1.1075	-9.09067	-2.60092	-2.36497	1.05522	-1.30975	-2.5321
2	3.3	-3.29851	9.05134	-0.872216	-7.85338	-2.97276	-2.69941	1.00018	-1.69923	-2.89321
2	3.4	-2.42602	6.77807	-0.689208	-6.80097	-3.13813	-2.82513	0.947012	-1.87812	-3.05065
2	3.5	-1.77568	5.06678	-0.546981	-5.90161	-3.1575	-2.81526	0.895943	-1.91932	-3.06296
2	3.6	-1.29239	3.78145	-0.436461	-5.13244	-3.07985	-2.72049	0.847093	-1.8734	-2.98058
2	3.7	-0.93419	2.81756	-0.350504	-4.473	-2.94013	-2.57561	0.800521	-1.77509	-2.83618
2	3.8	-0.669199	2.09622	-0.283529	-3.90622	-2.76273	-2.40419	0.75624	-1.64795	-2.65484
2	3.9	-0.473618	1.55737	-0.231178	-3.41746	-2.56488	-2.2219	0.714228	-1.50767	-2.45406
2	4	-0.32975	1.15549	-0.190093	-2.99585	-2.3602	-2.03891	0.674438	-1.36447	-2.24725
2.2	2.6	-23.7023	59.3645	-4.15486	-21.638	9.86919	12.3028	0.941267	13.244	9.78813
2.2	2.7	-17.8395	45.1433	-3.28613	-18.3065	5.71119	6.86658	0.91588	7.78246	5.64583
2.2	2.8	-13.3947	34.2494	-2.59191	-15.5656	2.69721	3.18626	0.885361	4.07162	2.64571
2.2	2.9	-10.0346	25.9265	-2.041	-13.2959	0.554974	0.744687	0.85207	1.59676	0.521612
2.2	3	-7.50088	19.5839	-1.60637	-11.4003	-0.923708	-0.82939	0.817503	-0.0118873	-0.945361
2.2	3.1	-5.59393	14.7633	-1.26506	-9.80524	-1.90097	-1.80136	0.782611	-1.01874	-1.9081
2.2	3.2	-4.16194	11.1076	-0.997878	-8.45694	-2.5091	-2.36001	0.747996	-1.61201	-2.50279
2.2	3.3	-3.08873	8.3416	-0.789173	-7.31338	-2.84969	-2.63895	0.714039	-1.92491	-2.82949
2.2	3.4	-2.28606	6.25289	-0.62633	-6.33918	-2.99868	-2.73218	0.680976	-2.0512	-2.96568
2.2	3.5	-1.68686	4.67922	-0.499329	-5.5075	-3.01448	-2.70533	0.648954	-2.05638	-2.97198
2.2	3.6	-1.24074	3.49562	-0.400254	-4.79574	-2.94111	-2.60388	0.61806	-1.98582	-2.88907
2.2	3.7	-0.908977	2.60724	-0.322884	-4.18478	-2.8094	-2.45896	0.58834	-1.87062	-2.74869
2.2	3.8	-0.662622	1.94165	-0.262339	-3.65863	-2.64195	-2.29162	0.559815	-1.7318	-2.57313
2.2	3.9	-0.480175	1.44398	-0.214808	-3.20507	-2.45607	-2.11582	0.532488	-1.58333	-2.38144
2.2	4	-0.345288	1.07237	-0.177325	-2.81317	-2.26342	-1.94058	0.506348	-1.43424	-2.18401
2.4	2.6	-21.4554	53.6466	-3.85214	-19.9067	8.43236	10.4952	0.541536	11.0367	8.39559
2.4	2.7	-16.184	40.8511	-3.01939	-16.8495	4.79819	5.70043	0.529832	6.23026	4.7494
2.4	2.8	-12.1829	31.0353	-2.36659	-14.3372	2.14864	2.46496	0.516952	2.98191	2.09875
2.4	2.9	-9.15297	23.5261	-1.85587	-12.2559	0.261336	0.328431	0.503341	0.831772	0.213795
2.4	3	-6.86458	17.7969	-1.45713	-10.5173	-1.04218	-1.03949	0.489297	-0.550193	-1.08479
2.4	3.1	-5.1399	13.4356	-1.14632	-9.05416	-1.90481	-1.87481	0.475014	-1.39979	-1.93908
2.4	3.2	-3.84232	10.1235	-0.904282	-7.81797	-2.4411	-2.34531	0.460615	-1.88469	-2.46322
2.4	3.3	-2.86819	7.61372	-0.715853	-6.76833	-2.73865	-2.56965	0.446182	-2.12347	-2.74812
2.4	3.4	-2.13792	5.71587	-0.569115	-5.87448	-2.86564	-2.63122	0.431772	-2.19944	-2.86468
2.4	3.5	-1.59175	4.28365	-0.454761	-5.11078	-2.87364	-2.58818	0.417429	-2.17075	-2.86207
2.4	3.6	-1.18369	3.20488	-0.365529	-4.45622	-2.80056	-2.48075	0.403189	-2.07756	-2.77868
2.4	3.7	-0.87915	2.39378	-0.295769	-3.89319	-2.67433	-2.33645	0.389087	-1.94736	-2.64183
2.4	3.8	-0.652303	1.78542	-0.241085	-3.40842	-2.51638	-2.17378	0.375154	-1.79863	-2.47588
2.4	3.9	-0.48343	1.32967	-0.198055	-2.98996	-2.34178	-2.00501	0.361421	-1.64359	-2.29419
2.4	4	-0.357912	0.988942	-0.164032	-2.62809	-2.16109	-1.838	0.347916	-1.49009	-2.10726
2.6	2.6	-19.1273	47.7613	-3.67297	-18.1513	6.80977	8.7255	0.167627	8.89312	6.83194
2.6	2.7	-14.4695	36.427	-2.84275	-15.3817	3.73304	4.56176	0.167411	4.72917	3.72666
2.6	2.8	-10.9263	27.7201	-2.20575	-13.1029	1.48519	1.76431	0.171001	1.93531	1.46056
2.6	2.9	-8.23812	21.0497	-1.71615	-11.2127	-0.117287	-0.071773	0.176338	0.104565	-0.151701
2.6	3	-6.20385	15.9514	-1.33938	-9.63384	-1.22566	-1.23675	0.182198	-1.05455	-1.26384
2.6	3.1	-4.66736	12.0638	-1.04907	-8.30424	-1.95692	-1.93774	0.18786	-1.74988	-1.99252
2.6	3.2	-3.50896	9.10637	-0.825106	-7.17999	-2.40768	-2.32183	0.192905	-2.12893	-2.43689
2.6	3.3	-2.63712	6.86137	-0.652018	-6.22582	-2.6536	-2.49292	0.197109	-2.29581	-2.6747
2.6	3.4	-1.98154	5.16061	-0.517985	-5.41145	-2.75036	-2.52389	0.200364	-2.32352	-2.76389
2.6	3.5	-1.4897	3.87475	-0.413962	-4.71492	-2.74383	-2.46551	0.20264	-2.26287	-2.74866
2.6	3.6	-1.12087	2.90423	-0.333025	-4.11667	-2.66634	-2.35282	0.203955	-2.14886	-2.66134
2.6	3.7	-0.844679	2.17352	-0.269862	-3.60202	-2.54304	-2.20971	0.204359	-2.00535	-2.52966
2.6	3.8	-0.637882	1.62411	-0.220386	-3.15817	-2.39232	-2.05221	0.203917	-1.84829	-2.37126
2.6	3.9	-0.483161	1.21183	-0.181449	-2.77468	-2.22745	-1.89088	0.202707	-1.68818	-2.19917
2.6	4	-0.36735	0.903039	-0.150633	-2.44224	-2.05718	-1.73246	0.200811	-1.53165	-2.02223
2.8	2.6	-16.769	41.8689	-3.50349	-16.3955	5.20092	7.02478	-0.199938	6.82484	5.27046
2.8	2.7	-12.7285	31.9833	-2.68381	-13.9165	2.65446	3.4711	-0.181566	3.28953	2.68497
2.8	2.8	-9.6486	24.38	-2.06379	-11.8736	0.794074	1.09748	-0.15725	0.940231	0.797905
2.8	2.9	-7.30586	18.5467	-1.59343	-10.1773	-0.529873	-0.447863	-0.130565	-0.578428	-0.54381
2.8	3	-5.5294	14.0803	-1.23563	-8.7582	-1.44297	-1.41658	-0.103638	-1.52022	-1.46549
2.8	3.1	-4.18383	10.6691	-0.962772	-7.56195	-2.03945	-1.9879	-0.0777106	-2.06561	-2.06542
2.8	3.2	-3.1664	8.06954	-0.754128	-6.55042	-2.40141	-2.28886	-0.0534703	-2.34233	-2.42708
2.8	3.3	-2.39806	6.09245	-0.594112	-5.68933	-2.58905	-2.40899	-0.0312662	-2.44026	-2.61146
2.8	3.4	-1.81857	4.59185	-0.471006	-4.95375	-2.65148	-2.41101	-0.0112367	-2.42225	-2.66973
2.8	3.5	-1.382	3.45486	-0.375977	-4.32288	-2.62599	-2.33848	0.00660899	-2.33187	-2.63825
2.8	3.6	-1.05329	2.59525	-0.302353	-3.78096	-2.54136	-2.22139	0.0223394	-2.19905	-2.5467
2.8	3.7	-0.805875	1.94643	-0.245081	-3.31375	-2.41828	-2.0801	0.0360686	-2.04403	-2.41693
2.8	3.8	-0.619649	1.45762	-0.20032	-2.91036	-2.27271	-1.92824	0.0479351	-1.8803	-2.26456
2.8	3.9	-0.479397	1.08999	-0.165143	-2.5611	-2.11565	-1.77471	0.0580884	-1.71662	-2.10104
2.8	4	-0.373614	0.814034	-0.137317	-2.25787	-1.95476	-1.62513	0.0666811	-1.55845	-1.93397
3	2.6	-14.454	36.1539	-3.2696	-14.662	3.76829	5.42973	-0.564052	4.86568	3.86196
3	2.7	-11.0149	27.6548	-2.49122	-12.4736	1.67505	2.45355	-0.516129	1.93742	1.7297
3	2.8	-8.38725	21.1115	-1.90574	-10.6665	0.151988	0.481168	-0.464863	0.0163053	0.178617
3	2.9	-6.38346	16.0863	-1.46422	-9.16272	-0.924134	-0.789101	-0.413573	-1.20267	-0.916529
3	3	-4.85937	12.2335	-1.13039	-7.90075	-1.65697	-1.57241	-0.364191	-1.93661	-1.66351
3	3.1	-3.70149	9.28709	-0.877319	-6.83707	-2.12879	-2.02157	-0.317779	-2.33935	-2.14355
3	3.2	-2.82312	7.03805	-0.684895	-5.93428	-2.40424	-2.24457	-0.274858	-2.51943	-2.42214
3	3.3	-2.15713	5.32459	-0.538107	-5.16447	-2.53511	-2.31732	-0.235614	-2.55294	-2.55479
3	3.4	-1.65293	4.02154	-0.425731	-4.50535	-2.56247	-2.29284	-0.200032	-2.49287	-2.58152
3	3.5	-1.27126	3.03252	-0.339367	-3.93941	-2.51753	-2.20783	-0.16798	-2.37581	-2.53304
3	3.6	-0.982439	2.28313	-0.272712	-3.45188	-2.4239	-2.08746	-0.139258	-2.22671	-2.43501
3	3.7	-0.763809	1.71633	-0.221027	-3.03114	-2.29965	-1.94875	-0.113632	-2.06238	-2.30572
3	3.8	-0.598141	1.28834	-0.180732	-2.66698	-2.15751	-1.80303	-0.0908572	-1.89389	-2.15817
3	3.9	-0.472365	0.965783	-0.149123	-2.35084	-2.00655	-1.65762	-0.0706887	-1.72831	-2.00153
3	4	-0.376804	0.722946	-0.124145	-2.07623	-1.85423	-1.51711	-0.0528892	-1.57	-1.84415
3.2	2.6	-12.2614	30.7689	-2.9548	-12.9789	2.57385	3.97671	-0.906556	3.07016	2.67772
3.2	2.7	-9.38549	23.5574	-2.24937	-11.0764	0.846234	1.53421	-0.822031	0.712174	0.915538
3.2	2.8	-7.18248	18.0047	-1.71851	-9.49871	-0.394976	-0.0676911	-0.740439	-0.80813	-0.351025
3.2	2.9	-5.4989	13.7366	-1.31831	-8.18143	-1.26205	-1.08439	-0.663453	-1.74784	-1.24151
3.2	3	-4.21403	10.4625	-1.01606	-7.0737	-1.84131	-1.69727	-0.591918	-2.28918	-1.83576
3.2	3.1	-3.23469	7.95577	-0.787272	-6.13568	-2.20187	-2.03463	-0.526151	-2.56078	-2.20702
3.2	3.2	-2.48901	6.04003	-0.613642	-5.33826	-2.40089	-2.18681	-0.466144	-2.65295	-2.41323
3.2	3.3	-1.92122	4.57835	-0.481476	-4.65624	-2.48059	-2.21705	-0.411693	-2.62874	-2.49842
3.2	3.4	-1.4893	3.46508	-0.380529	-4.07091	-2.47567	-2.16935	-0.362487	-2.53184	-2.49429
3.2	3.5	-1.16065	2.61856	-0.30313	-3.56727	-2.4125	-2.07405	-0.318159	-2.39221	-2.42974
3.2	3.6	-0.910461	1.97593	-0.243529	-3.13261	-2.31067	-1.95184	-0.278326	-2.23017	-2.3254
3.2	3.7	-0.719693	1.48891	-0.197404	-2.75612	-2.1843	-1.81664	-0.242602	-2.05924	-2.19585
3.2	3.8	-0.574072	1.12036	-0.161505	-2.4298	-2.04502	-1.67762	-0.210619	-1.88824	-2.05176
3.2	3.9	-0.462633	0.841891	-0.133379	-2.14609	-1.90021	-1.54066	-0.182027	-1.72269	-1.90275
3.2	4	-0.377074	0.631843	-0.111174	-1.89911	-1.75552	-1.4094	-0.156501	-1.5659	-1.75349
3.4	2.6	-10.2515	25.808	-2.58425	-11.3781	1.59411	2.69519	-1.1968	1.4984	1.70413
3.4	2.7	-7.88474	19.7718	-1.97103	-9.74578	0.17026	0.733624	-1.07741	-0.343782	0.249047
3.4	2.8	-6.06858	15.1235	-1.50802	-8.38654	-0.839605	-0.535109	-0.96803	-1.50314	-0.789598
3.4	2.9	-4.67682	11.5504	-1.15807	-7.24683	-1.53133	-1.32451	-0.868343	-2.19285	-1.50101
3.4	3	-3.61134	8.80826	-0.893236	-6.28403	-1.98034	-1.78534	-0.777847	-2.56319	-1.9682
3.4	3.1	-2.79641	6.7075	-0.692481	-5.46622	-2.24761	-2.02367	-0.695942	-2.71961	-2.24857
3.4	3.2	-2.1733	5.10039	-0.53998	-4.76846	-2.38135	-2.11381	-0.621979	-2.73579	-2.39233
3.4	3.3	-1.69671	3.87301	-0.423835	-4.16973	-2.41727	-2.10752	-0.555299	-2.66282	-2.43363
3.4	3.4	-1.3322	2.93684	-0.335109	-3.65468	-2.38516	-2.04062	-0.49526	-2.53588	-2.40369
3.4	3.5	-1.0532	2.22391	-0.267089	-3.21027	-2.30665	-1.93767	-0.441249	-2.37892	-2.32553
3.4	3.6	-0.839234	1.6818	-0.214724	-2.82531	-2.19747	-1.81532	-0.392693	-2.20801	-2.21466
3.4	3.7	-0.674928	1.27016	-0.174215	-2.49154	-2.07053	-1.68466	-0.349063	-2.03373	-2.08541
3.4	3.8	-0.548376	0.95804	-0.142697	-2.20125	-1.93429	-1.55296	-0.309875	-1.86284	-1.94626
3.4	3.9	-0.450577	0.721736	-0.118008	-1.94841	-1.79526	-1.42479	-0.274689	-1.69948	-1.80353
3.4	4	-0.374677	0.543037	-0.0985166	-1.72789	-1.65804	-1.30289	-0.243104	-1.546	-1.66252
3.6	2.6	-8.45811	21.3203	-2.19717	-9.88303	0.782007	1.6027	-1.40641	0.196291	0.89638
3.6	2.7	-6.54097	16.3412	-1.68072	-8.50199	-0.382518	0.0643347	-1.26231	-1.19798	-0.30069
3.6	2.8	-5.06652	12.5076	-1.28944	-7.34513	-1.19344	-0.912489	-1.13345	-2.04594	-1.13909
3.6	2.9	-3.93386	9.56073	-0.992731	-6.3699	-1.73575	-1.50385	-1.01803	-2.52188	-1.70447
3.6	3	-3.06409	7.2987	-0.767507	-5.54232	-2.07522	-1.8332	-0.914538	-2.74774	-2.06318
3.6	3.1	-2.39602	5.56497	-0.596308	-4.83579	-2.26315	-1.98684	-0.821674	-2.80851	-2.26443
3.6	3.2	-1.8828	4.2378	-0.465933	-4.2301	-2.34103	-2.02481	-0.73829	-2.7631	-2.35211
3.6	3.3	-1.48842	3.22313	-0.366419	-3.70925	-2.34096	-1.98869	-0.663377	-2.65207	-2.35723
3.6	3.4	-1.18504	2.44838	-0.290252	-3.25986	-2.28677	-1.90707	-0.59604	-2.50311	-2.30596
3.6	3.5	-0.951172	1.85759	-0.231763	-2.87075	-2.1961	-1.79939	-0.535482	-2.33487	-2.21659
3.6	3.6	-0.770512	1.40767	-0.186672	-2.53304	-2.08255	-1.67874	-0.480997	-2.15974	-2.10265
3.6	3.7	-0.630516	1.06547	-0.151746	-2.23916	-1.95596	-1.55376	-0.431953	-1.98571	-1.97462
3.6	3.8	-0.521639	0.805543	-0.124542	-1.98295	-1.82359	-1.42999	-0.38779	-1.81778	-1.83967
3.6	3.9	-0.436615	0.608304	-0.103206	-1.7594	-1.69092	-1.3109	-0.348005	-1.6589	-1.704
3.6	4	-0.369815	0.458855	-0.0863451	-1.56382	-1.56113	-1.19846	-0.312154	-1.51062	-1.5709
3.8	2.6	-6.89154	17.3241	-1.82578	-8.51341	0.0934036	0.703344	-1.52057	-0.817222	0.204689
3.8	2.7	-5.36339	13.2854	-1.40062	-7.3587	-0.837335	-0.470396	-1.36633	-1.83672	-0.759255
3.8	2.8	-4.18548	10.1759	-1.07781	-6.38532	-1.47268	-1.19761	-1.22943	-2.42704	-1.42364
3.8	2.9	-3.27741	7.7853	-0.832408	-5.55862	-1.88314	-1.62115	-1.10748	-2.72863	-1.85674
3.8	3	-2.57759	5.94972	-0.645608	-4.85337	-2.12684	-1.84039	-0.998541	-2.83893	-2.1171
3.8	3.1	-2.03786	4.54192	-0.503198	-4.24822	-2.24736	-1.92423	-0.901007	-2.82524	-2.25062
3.8	3.2	-1.62127	3.4635	-0.394423	-3.72781	-2.28	-1.92031	-0.813515	-2.73382	-2.29241
3.8	3.3	-1.29928	2.63824	-0.311153	-3.27867	-2.25086	-1.86133	-0.734908	-2.59624	-2.26907
3.8	3.4	-1.04991	2.00748	-0.247235	-2.88968	-2.17935	-1.76961	-0.664185	-2.43379	-2.20096
3.8	3.5	-0.856206	1.5259	-0.198015	-2.55185	-2.08017	-1.6602	-0.600481	-2.26068	-2.1033
3.8	3.6	-0.705264	1.15861	-0.159969	-2.25766	-1.96429	-1.54312	-0.543039	-2.08616	-1.98748
3.8	3.7	-0.587155	0.878851	-0.130424	-2.00086	-1.83959	-1.42489	-0.491194	-1.91608	-1.8614
3.8	3.8	-0.494362	0.665918	-0.107355	-1.77665	-1.71244	-1.30964	-0.444361	-1.754	-1.73214
3.8	3.9	-0.421013	0.504067	-0.089221	-1.58026	-1.58642	-1.19986	-0.402025	-1.60188	-1.60358
3.8	4	-0.362644	0.381167	-0.0748543	-1.40792	-1.46425	-1.09691	-0.363728	-1.46063	-1.47837
4	2.6	-5.54639	13.8259	-1.48813	-7.27915	-0.48779	-0.00968195	-1.54103	-1.55071	-0.387455
4	2.7	-4.34906	10.6116	-1.14455	-6.32238	-1.2044	-0.875298	-1.39104	-2.26633	-1.13604
4	2.8	-3.42348	8.13564	-0.883407	-5.51091	-1.68216	-1.39401	-1.25752	-2.65153	-1.6408
4	2.9	-2.70736	6.23109	-0.684556	-4.81699	-1.97782	-1.67923	-1.13826	-2.81749	-1.95713
4	3	-2.15297	4.76762	-0.532853	-4.22125	-2.13946	-1.80924	-1.03142	-2.84066	-2.13474
4	3.1	-1.72325	3.64436	-0.416893	-3.70773	-2.20352	-1.83789	-0.93548	-2.77337	-2.2113
4	3.2	-1.38968	2.78304	-0.328059	-3.26451	-2.19922	-1.8021	-0.849138	-2.65124	-2.21529
4	3.3	-1.13014	2.12328	-0.259838	-2.88025	-2.14695	-1.72703	-0.771297	-2.49833	-2.1686
4	3.4	-0.927543	1.6184	-0.207297	-2.5463	-2.06274	-1.62967	-0.701011	-2.33068	-2.08742
4	3.5	-0.768858	1.23241	-0.1667	-2.25525	-1.9584	-1.52137	-0.63746	-2.15883	-1.98449
4	3.6	-0.643937	0.937666	-0.135212	-2.00077	-1.84226	-1.40959	-0.579931	-1.98952	-1.86875
4	3.7	-0.545251	0.712713	-0.110674	-1.77841	-1.72162	-1.2991	-0.527795	-1.82689	-1.74628
4	3.8	-0.466774	0.54125	-0.0914458	-1.58342	-1.60039	-1.19283	-0.480503	-1.67334	-1.62311
4	3.9	-0.403939	0.410661	-0.07628	-1.41211	-1.48166	-1.0925	-0.437567	-1.53006	-1.50208
4	4	-0.353215	0.311306	-0.0642241	-1.26151	-1.36764	-0.998957	-0.398557	-1.39751	-1.3852
4.2	2.6	-4.40908	10.8241	-1.19107	-6.18113	-0.957153	-0.549698	-1.48255	-2.03225	-0.873059
4.2	2.7	-3.48948	8.3177	-0.918565	-5.39662	-1.48696	-1.16046	-1.34787	-2.50833	-1.43306
4.2	2.8	-2.77512	6.38521	-0.711276	-4.72428	-1.82546	-1.50936	-1.22682	-2.73617	-1.79537
4.2	2.9	-2.21981	4.89706	-0.55319	-4.14648	-2.02241	-1.68397	-1.11774	-2.80172	-2.01079
4.2	3	-1.7875	3.75241	-0.432337	-3.64773	-2.11516	-1.74431	-1.01926	-2.76357	-2.11819
4.2	3.1	-1.4505	2.87272	-0.339717	-3.21606	-2.13356	-1.73136	-0.930166	-2.66153	-2.1472
4.2	3.2	-1.18706	2.19736	-0.26855	-2.84148	-2.09973	-1.673	-0.849441	-2.52244	-2.12069
4.2	3.3	-0.980437	1.67933	-0.213712	-2.51551	-2.03033	-1.58805	-0.776193	-2.36424	-2.0556
4.2	3.4	-0.81775	1.28235	-0.171325	-2.23107	-1.9378	-1.48909	-0.709644	-2.19873	-1.96569
4.2	3.5	-0.688957	0.978451	-0.138448	-1.98188	-1.83084	-1.38442	-0.649115	-2.03354	-1.85962
4.2	3.6	-0.586676	0.745935	-0.112844	-1.76389	-1.71748	-1.27942	-0.594004	-1.87342	-1.74565
4.2	3.7	-0.504847	0.568226	-0.0928066	-1.57255	-1.60198	-1.17743	-0.543781	-1.72121	-1.62908
4.2	3.8	-0.438941	0.432502	-0.07704	-1.40414	-1.48762	-1.08046	-0.497975	-1.57843	-1.51301
4.2	3.9	-0.385431	0.328936	-0.0645478	-1.25588	-1.37692	-0.989582	-0.456165	-1.44575	-1.39992
4.2	4	-0.341602	0.24997	-0.0545768	-1.12511	-1.27132	-0.905282	-0.417978	-1.32326	-1.29164
4.4	2.6	-3.46446	8.3059	-0.935724	-5.21598	-1.31026	-0.933104	-1.36662	-2.29972	-1.24864
4.4	2.7	-2.77204	6.39264	-0.724178	-4.5753	-1.67887	-1.33893	-1.25386	-2.59279	-1.64233
4.4	2.8	-2.23122	4.9155	-0.562952	-4.02364	-1.90231	-1.55382	-1.15096	-2.70477	-1.88582
4.4	2.9	-1.80819	3.7764	-0.439725	-3.5468	-2.01832	-1.64317	-1.05699	-2.70016	-2.01769
4.4	3	-1.4768	2.89875	-0.34527	-3.13291	-2.05624	-1.65155	-0.971119	-2.62267	-2.06769
4.4	3.1	-1.21647	2.22324	-0.272661	-2.77307	-2.03897	-1.60919	-0.892582	-2.50177	-2.05896
4.4	3.2	-1.01124	1.70377	-0.216676	-2.45926	-1.98341	-1.53646	-0.820706	-2.35717	-2.00881
4.4	3.3	-0.848797	1.30467	-0.173375	-2.18488	-1.90239	-1.44703	-0.754882	-2.20191	-1.9314
4.4	3.4	-0.719528	0.998304	-0.13977	-1.94409	-1.80508	-1.3499	-0.694565	-2.04447	-1.83531
4.4	3.5	-0.616237	0.763326	-0.113589	-1.73296	-1.69946	-1.25095	-0.639262	-1.89021	-1.73033
4.4	3.6	-0.533135	0.583228	-0.093106	-1.54737	-1.59038	-1.15387	-0.588529	-1.7424	-1.62081
4.4	3.7	-0.465824	0.445298	-0.0770001	-1.38368	-1.48121	-1.06091	-0.541964	-1.60288	-1.5105
4.4	3.8	-0.410834	0.339742	-0.064263	-1.23943	-1.37478	-0.973352	-0.499205	-1.47256	-1.40207
4.4	3.9	-0.365561	0.259028	-0.0541229	-1.11191	-1.27257	-0.891804	-0.459923	-1.35173	-1.29754
4.4	4	-0.32793	0.197342	-0.0459857	-0.999042	-1.17562	-0.81646	-0.42382	-1.24028	-1.198
4.6	2.6	-2.69364	6.24476	-0.721158	-4.37307	-1.54311	-1.17825	-1.21578	-2.39403	-1.50438
4.6	2.7	-2.18292	4.81555	-0.560765	-3.85513	-1.78326	-1.42547	-1.12732	-2.55279	-1.7647
4.6	2.8	-1.78146	3.71019	-0.4381	-3.40656	-1.91592	-1.53889	-1.04496	-2.58386	-1.91322
4.6	2.9	-1.46514	2.85614	-0.344019	-3.01596	-1.96898	-1.56564	-0.968396	-2.53403	-1.97904
4.6	3	-1.21525	2.19692	-0.271636	-2.67564	-1.9656	-1.53762	-0.897296	-2.43491	-1.98463
4.6	3.1	-1.01718	1.68855	-0.215775	-2.37797	-1.92238	-1.47634	-0.831331	-2.30767	-1.94788
4.6	3.2	-0.859472	1.29683	-0.172522	-2.11672	-1.85188	-1.39621	-0.77017	-2.16638	-1.882
4.6	3.3	-0.733345	0.9953	-0.138916	-1.88736	-1.76432	-1.30676	-0.713491	-2.02025	-1.79597
4.6	3.4	-0.631936	0.763329	-0.11271	-1.68575	-1.66707	-1.2142	-0.660985	-1.87519	-1.69991
4.6	3.5	-0.549866	0.58503	-0.0921918	-1.50793	-1.56495	-1.12252	-0.612357	-1.73487	-1.59794
4.6	3.6	-0.482969	0.448072	-0.0760538	-1.35093	-1.46188	-1.03413	-0.567329	-1.60146	-1.49407
4.6	3.7	-0.428011	0.34295	-0.0632942	-1.21218	-1.36054	-0.950464	-0.52564	-1.4761	-1.39111
4.6	3.8	-0.382481	0.262326	-0.0531478	-1.0893	-1.2626	-0.872238	-0.487044	-1.35928	-1.29119
4.6	3.9	-0.344425	0.20052	-0.0450224	-0.980306	-1.16923	-0.799739	-0.451313	-1.25105	-1.19551
4.6	4	-0.31232	0.153166	-0.0384645	-0.883496	-1.08111	-0.73296	-0.418234	-1.15119	-1.10487
4.8	2.6	-2.07594	4.60025	-0.545366	-3.64622	-1.66727	-1.30574	-1.04978	-2.35552	-1.64906
4.8	2.7	-1.70686	3.55519	-0.426656	-3.23088	-1.80921	-1.43612	-0.984849	-2.42097	-1.80633
4.8	2.8	-1.41443	2.7453	-0.335421	-2.86819	-1.87275	-1.47683	-0.922777	-2.39961	-1.88244
4.8	2.9	-1.18209	2.11826	-0.265098	-2.55126	-1.88019	-1.46055	-0.863725	-2.32428	-1.89914
4.8	3	-0.99682	1.63319	-0.210726	-2.27304	-1.8474	-1.4093	-0.807762	-2.21706	-1.87327
4.8	3.1	-0.848448	1.2583	-0.16855	-2.02852	-1.78722	-1.33782	-0.754891	-2.09271	-1.81738
4.8	3.2	-0.72902	0.968819	-0.135722	-1.813	-1.70892	-1.25589	-0.705069	-1.96096	-1.7416
4.8	3.3	-0.632413	0.745414	-0.110078	-1.62296	-1.62004	-1.16989	-0.658216	-1.82811	-1.65434
4.8	3.4	-0.553727	0.573145	-0.0899665	-1.45503	-1.52558	-1.08393	-0.614231	-1.69816	-1.56029
4.8	3.5	-0.489185	0.440404	-0.0741273	-1.30629	-1.4292	-1.00055	-0.572995	-1.57355	-1.46347
4.8	3.6	-0.435824	0.338198	-0.0615945	-1.17454	-1.33376	-0.921259	-0.534383	-1.45564	-1.36672
4.8	3.7	-0.391347	0.259556	-0.0516226	-1.05755	-1.24096	-0.846859	-0.498262	-1.34512	-1.27224
4.8	3.8	-0.353942	0.199076	-0.043642	-0.953538	-1.15205	-0.7777	-0.464498	-1.2422	-1.18128
4.8	3.9	-0.3222	0.152586	-0.0372092	-0.860913	-1.06774	-0.713834	-0.432959	-1.14679	-1.0947
4.8	4	-0.295013	0.116871	-0.0319837	-0.778375	-0.988501	-0.655131	-0.403514	-1.05865	-1.01303
5	2.6	-1.58858	3.32074	-0.405246	-3.0252	-1.69829	-1.33844	-0.883773	-2.22222	-1.69698
5	2.7	-1.32711	2.57261	-0.319377	-2.69399	-1.76787	-1.38787	-0.839609	-2.22748	-1.77836
5	2.8	-1.11818	1.99156	-0.252974	-2.40359	-1.78319	-1.3801	-0.795839	-2.17593	-1.80256
5	2.9	-0.950621	1.54061	-0.201477	-2.14774	-1.75923	-1.33699	-0.752904	-2.08989	-1.78512
5	3	-0.815577	1.19097	-0.161418	-1.92214	-1.70817	-1.27316	-0.711129	-1.98429	-1.73808
5	3.1	-0.706207	0.920083	-0.130151	-1.72261	-1.63889	-1.19833	-0.670746	-1.86908	-1.67225
5	3.2	-0.61714	0.710324	-0.105661	-1.54619	-1.55866	-1.11884	-0.631913	-1.75076	-1.59377
5	3.3	-0.54411	0.548038	-0.0864041	-1.38973	-1.4722	-1.03879	-0.59473	-1.63352	-1.50797
5	3.4	-0.483791	0.422562	-0.071203	-1.25081	-1.38324	-0.960743	-0.559254	-1.52	-1.41875
5	3.5	-0.433602	0.325632	-0.0591474	-1.12724	-1.29436	-0.88622	-0.525506	-1.41173	-1.32888
5	3.6	-0.391479	0.250787	-0.0495418	-1.01727	-1.20751	-0.816069	-0.493482	-1.30955	-1.24061
5	3.7	-0.355825	0.193029	-0.0418446	-0.919185	-1.12383	-0.75068	-0.463157	-1.21384	-1.15517
5	3.8	-0.325374	0.14848	-0.0356389	-0.831675	-1.04421	-0.690148	-0.434491	-1.12464	-1.07349
5	3.9	-0.299131	0.114137	-0.0306005	-0.753476	-0.96907	-0.634385	-0.407436	-1.04182	-0.996107
5	4	-0.27631	0.0876738	-0.0264782	-0.683511	-0.898625	-0.58319	-0.381934	-0.965124	-0.923315

## Sheet: Pyridine-Pyridine(aligned)
Pyridine-pyridine (aligned) parallel stacked dimer		SAPT2+3/def2-TZVPD					Hunter-Sanders (Eq 1)
x	z	Elec	Exch	Ind	Disp	SAPT2+3	EvdW	Eelec	Eint(HS)	Eq 3
-5	2.6	-0.538962	2.11555	-0.421593	-2.43768	-1.28269	-1.26795	-0.538424	-1.80637	-1.28114
-5	2.7	-0.369892	1.6384	-0.347783	-2.18837	-1.26765	-1.23986	-0.485765	-1.72563	-1.27651
-5	2.8	-0.240575	1.2664	-0.288257	-1.96653	-1.22897	-1.19138	-0.436946	-1.62832	-1.25495
-5	2.9	-0.140885	0.977438	-0.240059	-1.76898	-1.17249	-1.1309	-0.391844	-1.52274	-1.21798
-5	3	-0.0649464	0.75327	-0.200882	-1.59279	-1.10535	-1.06421	-0.350299	-1.41451	-1.16829
-5	3.1	-0.00753927	0.579677	-0.168915	-1.43558	-1.03235	-0.995205	-0.312125	-1.30733	-1.1105
-5	3.2	0.0355109	0.445485	-0.142731	-1.29511	-0.956846	-0.926486	-0.277123	-1.20361	-1.04663
-5	3.3	0.0674697	0.341912	-0.121203	-1.16955	-0.881369	-0.859724	-0.245088	-1.10481	-0.979255
-5	3.4	0.090941	0.262105	-0.103436	-1.05722	-0.807612	-0.795948	-0.215816	-1.01176	-0.910515
-5	3.5	0.107813	0.200683	-0.0887117	-0.956708	-0.736923	-0.735744	-0.189106	-0.924849	-0.842007
-5	3.6	0.119623	0.153473	-0.0764555	-0.866665	-0.670024	-0.679394	-0.164766	-0.84416	-0.77522
-5	3.7	0.127561	0.117221	-0.066207	-0.785893	-0.607317	-0.626978	-0.142613	-0.76959	-0.710929
-5	3.8	0.132577	0.0894154	-0.0575954	-0.713477	-0.54908	-0.578441	-0.122473	-0.700913	-0.649762
-5	3.9	0.135401	0.0680947	-0.0503226	-0.648398	-0.495225	-0.533643	-0.104183	-0.637826	-0.592111
-5	4	0.136555	0.0517886	-0.0441479	-0.589988	-0.445792	-0.492393	-0.0875928	-0.579985	-0.538177
-4.8	2.6	-0.724322	3.01191	-0.529755	-2.96082	-1.20298	-1.34945	-0.566481	-1.91593	-1.20947
-4.8	2.7	-0.490295	2.32276	-0.43192	-2.64357	-1.24302	-1.35586	-0.502097	-1.85796	-1.24331
-4.8	2.8	-0.312316	1.78847	-0.353994	-2.36318	-1.24102	-1.32548	-0.443602	-1.76908	-1.25191
-4.8	2.9	-0.178512	1.37476	-0.291652	-2.11489	-1.2103	-1.27224	-0.390568	-1.66281	-1.23767
-4.8	3	-0.0772446	1.05548	-0.24156	-1.89501	-1.15834	-1.20573	-0.342565	-1.5483	-1.20451
-4.8	3.1	-0.00177474	0.809277	-0.201137	-1.69982	-1.09345	-1.13248	-0.299176	-1.43166	-1.15633
-4.8	3.2	0.0538315	0.61971	-0.168377	-1.5266	-1.02143	-1.05687	-0.260006	-1.31687	-1.09751
-4.8	3.3	0.094268	0.473968	-0.141715	-1.37255	-0.946028	-0.981756	-0.22468	-1.20644	-1.03267
-4.8	3.4	0.123156	0.362065	-0.119925	-1.23546	-0.870164	-0.908988	-0.192852	-1.10184	-0.963968
-4.8	3.5	0.143315	0.276261	-0.102038	-1.11332	-0.795782	-0.839674	-0.164201	-1.00387	-0.893798
-4.8	3.6	0.156888	0.210559	-0.0872845	-1.0045	-0.724342	-0.77443	-0.138433	-0.912863	-0.823945
-4.8	3.7	0.165463	0.160299	-0.075059	-0.907408	-0.656705	-0.713541	-0.115277	-0.828817	-0.755939
-4.8	3.8	0.1703	0.121884	-0.0648739	-0.820693	-0.593383	-0.657064	-0.0944876	-0.751552	-0.690631
-4.8	3.9	0.172381	0.0925572	-0.0563429	-0.743181	-0.534586	-0.604915	-0.0758416	-0.680756	-0.628666
-4.8	4	0.172447	0.0701948	-0.0491588	-0.673828	-0.480346	-0.556916	-0.0591353	-0.616052	-0.570435
-4.6	2.6	-1.01148	4.20152	-0.663451	-3.58249	-1.0559	-1.37382	-0.569117	-1.94294	-1.05329
-4.6	2.7	-0.685417	3.22837	-0.534587	-3.18102	-1.17266	-1.43936	-0.493571	-1.93293	-1.14484
-4.6	2.8	-0.439348	2.47706	-0.43318	-2.82881	-1.22428	-1.44347	-0.426314	-1.86978	-1.19915
-4.6	2.9	-0.254822	1.89796	-0.353014	-2.51909	-1.22896	-1.40818	-0.366476	-1.77465	-1.21966
-4.6	3	-0.117501	1.4523	-0.289342	-2.24636	-1.20089	-1.34867	-0.313267	-1.66194	-1.21166
-4.6	3.1	-0.0168087	1.10961	-0.238534	-2.00563	-1.15137	-1.27532	-0.26597	-1.54129	-1.18149
-4.6	3.2	0.0573718	0.846944	-0.197804	-1.79315	-1.08664	-1.19515	-0.223946	-1.41909	-1.13471
-4.6	3.3	0.110758	0.645685	-0.164999	-1.6052	-1.01375	-1.11284	-0.18662	-1.29946	-1.07518
-4.6	3.4	0.14836	0.491677	-0.138457	-1.43886	-0.93728	-1.03144	-0.153482	-1.18492	-1.00965
-4.6	3.5	0.174131	0.373967	-0.116876	-1.29143	-0.860203	-0.952888	-0.124077	-1.07697	-0.940027
-4.6	3.6	0.191046	0.2841	-0.0992423	-1.16052	-0.78462	-0.878322	-0.0980026	-0.976324	-0.868929
-4.6	3.7	0.201466	0.215605	-0.084757	-1.04437	-0.712053	-0.808361	-0.0748981	-0.883259	-0.798271
-4.6	3.8	0.206998	0.16343	-0.0727923	-0.941082	-0.643445	-0.743268	-0.0544446	-0.797712	-0.729624
-4.6	3.9	0.208962	0.123726	-0.0628511	-0.849147	-0.57931	-0.683067	-0.0363582	-0.719425	-0.663882
-4.6	4	0.208358	0.0935495	-0.054544	-0.767225	-0.519862	-0.627632	-0.0203866	-0.648018	-0.601694
-4.4	2.6	-1.43256	5.74321	-0.826754	-4.31405	-0.830153	-1.31327	-0.531094	-1.84436	-0.793283
-4.4	2.7	-0.979834	4.39922	-0.658429	-3.80964	-1.04868	-1.4708	-0.447273	-1.91808	-0.967615
-4.4	2.8	-0.639918	3.36512	-0.527504	-3.37031	-1.17261	-1.53171	-0.374155	-1.90587	-1.08691
-4.4	2.9	-0.38624	2.57068	-0.425188	-2.98637	-1.22711	-1.52929	-0.310333	-1.83962	-1.15715
-4.4	3	-0.198068	1.9613	-0.344843	-2.65059	-1.2322	-1.48655	-0.254595	-1.74115	-1.18616
-4.4	3.1	-0.0599454	1.49448	-0.281444	-2.35631	-1.20322	-1.41932	-0.205897	-1.62522	-1.1824
-4.4	3.2	0.0396043	1.13704	-0.231168	-2.09731	-1.15183	-1.33838	-0.163341	-1.50172	-1.15336
-4.4	3.3	0.11173	0.8643	-0.191105	-1.86968	-1.08475	-1.25101	-0.126152	-1.37716	-1.10665
-4.4	3.4	0.162432	0.656208	-0.159018	-1.66905	-1.00942	-1.16204	-0.0936614	-1.2557	-1.04654
-4.4	3.5	0.197043	0.497637	-0.133184	-1.49217	-0.930679	-1.07457	-0.06529	-1.13986	-0.979984
-4.4	3.6	0.219729	0.376945	-0.112272	-1.33591	-0.851513	-0.990556	-0.0405357	-1.03109	-0.909509
-4.4	3.7	0.233577	0.285171	-0.095244	-1.19761	-0.77411	-0.911127	-0.0189619	-0.930089	-0.83771
-4.4	3.8	0.241055	0.215515	-0.0812983	-1.07532	-0.700044	-0.836868	-0.000188521	-0.837056	-0.766573
-4.4	3.9	0.243815	0.162671	-0.0698026	-0.966898	-0.630215	-0.767995	0.0161165	-0.751878	-0.697689
-4.4	4	0.243202	0.122629	-0.0602664	-0.870669	-0.565104	-0.704484	0.0302435	-0.674241	-0.631956
-4.2	2.6	-2.02055	7.6946	-1.0226	-5.16577	-0.514322	-1.13624	-0.434288	-1.57053	-0.411345
-4.2	2.7	-1.39875	5.87839	-0.805219	-4.53715	-0.862723	-1.42778	-0.34841	-1.77618	-0.700913
-4.2	2.8	-0.933169	4.48483	-0.63799	-3.99341	-1.07974	-1.57439	-0.275029	-1.84942	-0.908611
-4.2	2.9	-0.586577	3.4171	-0.50873	-3.52195	-1.20016	-1.62448	-0.21222	-1.8367	-1.04578
-4.2	3	-0.330216	2.60016	-0.408323	-3.11145	-1.24982	-1.61165	-0.158392	-1.77005	-1.12467
-4.2	3.1	-0.141921	1.97603	-0.329944	-2.75374	-1.24957	-1.55913	-0.112225	-1.67136	-1.15703
-4.2	3.2	-0.00524963	1.49986	-0.268449	-2.44138	-1.21522	-1.48288	-0.0726165	-1.55549	-1.15374
-4.2	3.3	0.0918513	1.13666	-0.219952	-2.16742	-1.15886	-1.39375	-0.0386427	-1.43239	-1.12375
-4.2	3.4	0.161077	0.860616	-0.181502	-1.9273	-1.08711	-1.29903	-0.00952435	-1.30855	-1.07551
-4.2	3.5	0.208667	0.65083	-0.150848	-1.71645	-1.0078	-1.20353	0.0153986	-1.18813	-1.01421
-4.2	3.6	0.240152	0.491596	-0.126265	-1.53114	-0.925653	-1.11031	0.0366877	-1.07363	-0.945859
-4.2	3.7	0.259821	0.370884	-0.106425	-1.36792	-0.843636	-1.02127	0.054823	-0.966451	-0.874319
-4.2	3.8	0.270789	0.279438	-0.0903102	-1.22382	-0.763906	-0.93747	0.0702164	-0.867254	-0.801831
-4.2	3.9	0.27557	0.210307	-0.0771276	-1.09673	-0.68798	-0.859419	0.0832222	-0.776197	-0.730365
-4.2	4	0.27586	0.158078	-0.0662711	-0.984368	-0.616702	-0.787271	0.0941468	-0.693124	-0.661504
-4	2.6	-2.80375	10.1086	-1.2513	-6.14733	-0.0937542	-0.809121	-0.259994	-1.06912	0.0941415
-4	2.7	-1.9651	7.7052	-0.97484	-5.37048	-0.605224	-1.28629	-0.182323	-1.46862	-0.338322
-4	2.8	-1.33753	5.86477	-0.764329	-4.70258	-0.93967	-1.5545	-0.117382	-1.67188	-0.661151
-4	2.9	-0.870089	4.45811	-0.603257	-4.12804	-1.14327	-1.68175	-0.0629733	-1.74472	-0.884352
-4	3	-0.524307	3.38436	-0.479402	-3.63079	-1.25014	-1.71551	-0.0173429	-1.73285	-1.02692
-4	3.1	-0.270563	2.56575	-0.383688	-3.2001	-1.2886	-1.6888	0.020925	-1.66787	-1.1058
-4	3.2	-0.0859433	1.94257	-0.309338	-2.82553	-1.27824	-1.62443	0.0529829	-1.57145	-1.1355
-4	3.3	0.0470051	1.46889	-0.251279	-2.49939	-1.23477	-1.53807	0.0797783	-1.45829	-1.12856
-4	3.4	0.141082	1.10931	-0.20569	-2.2145	-1.1698	-1.44031	0.102097	-1.33822	-1.09495
-4	3.5	0.20578	0.836424	-0.169685	-1.96477	-1.09226	-1.33825	0.120594	-1.21766	-1.04332
-4	3.6	0.2498	0.630076	-0.14107	-1.74648	-1.00767	-1.23651	0.13582	-1.10069	-0.979913
-4	3.7	0.278021	0.474062	-0.118176	-1.55507	-0.921167	-1.138	0.148243	-0.989761	-0.909145
-4	3.8	0.294602	0.356167	-0.0997272	-1.38671	-0.835667	-1.04448	0.158257	-0.886224	-0.835994
-4	3.9	0.302937	0.267293	-0.0847506	-1.23875	-0.753269	-0.956888	0.1662	-0.790688	-0.762708
-4	4	0.305277	0.20034	-0.0724982	-1.10838	-0.675256	-0.875637	0.172362	-0.703275	-0.690958
-3.8	2.6	-3.8116	13.0244	-1.50871	-7.26175	0.442315	-0.299318	0.00677831	-0.292539	0.729372
-3.8	2.7	-2.69807	9.90895	-1.16414	-6.31077	-0.264037	-1.02317	0.0621126	-0.961054	0.116416
-3.8	2.8	-1.86773	7.52698	-0.904152	-5.50066	-0.745564	-1.45553	0.107134	-1.3484	-0.345007
-3.8	2.9	-1.24806	5.70954	-0.707027	-4.80633	-1.05187	-1.68932	0.143745	-1.54558	-0.673689
-3.8	3	-0.789746	4.32487	-0.556811	-4.20961	-1.2313	-1.78972	0.173423	-1.6163	-0.894465
-3.8	3.1	-0.452439	3.2715	-0.441757	-3.69526	-1.31795	-1.8023	0.197337	-1.60496	-1.03034
-3.8	3.2	-0.206505	2.4712	-0.353177	-3.25058	-1.33907	-1.75872	0.216429	-1.54229	-1.10088
-3.8	3.3	-0.0289494	1.86408	-0.284609	-2.86485	-1.31433	-1.68084	0.231466	-1.44937	-1.1222
-3.8	3.4	0.0975764	1.40422	-0.231238	-2.52964	-1.25909	-1.58359	0.243083	-1.34051	-1.10767
-3.8	3.5	0.186353	1.0564	-0.189445	-2.2375	-1.1842	-1.47704	0.251809	-1.22523	-1.06785
-3.8	3.6	0.246579	0.793508	-0.156505	-1.98183	-1.09825	-1.36785	0.258087	-1.10977	-1.01109
-3.8	3.7	0.286556	0.595448	-0.13036	-1.75906	-1.00742	-1.26033	0.262292	-0.998039	-0.943358
-3.8	3.8	0.311157	0.446157	-0.109448	-1.56376	-0.915894	-1.15713	0.264744	-0.892386	-0.870526
-3.8	3.9	0.324834	0.333906	-0.0925885	-1.39271	-0.826555	-1.05979	0.265711	-0.794075	-0.795776
-3.8	4	0.33057	0.249575	-0.0788838	-1.24247	-0.741207	-0.969083	0.265426	-0.703657	-0.721397
-3.6	2.6	-5.06295	16.4628	-1.78464	-8.51092	1.10427	0.419862	0.371272	0.791134	1.49122
-3.6	2.7	-3.61538	12.5035	-1.36605	-7.35945	0.162624	-0.61934	0.388084	-0.231255	0.66603
-3.6	2.8	-2.53299	9.48156	-1.05263	-6.38512	-0.489171	-1.26381	0.400461	-0.863346	0.0434989
-3.6	2.9	-1.72896	7.17834	-0.816755	-5.55644	-0.923806	-1.63731	0.409121	-1.22819	-0.410786
-3.6	3	-1.1318	5.4265	-0.638343	-4.84702	-1.19066	-1.82708	0.414629	-1.41245	-0.727886
-3.6	3.1	-0.692249	4.09609	-0.50269	-4.23887	-1.33771	-1.89432	0.417451	-1.47687	-0.93279
-3.6	3.2	-0.370542	3.08734	-0.399003	-3.71523	-1.39743	-1.88178	0.417984	-1.46379	-1.0528
-3.6	3.3	-0.137401	2.32354	-0.319323	-3.26331	-1.3965	-1.81907	0.416571	-1.4025	-1.10767
-3.6	3.4	0.0296789	1.74617	-0.257745	-2.87217	-1.35407	-1.72657	0.413513	-1.31306	-1.11591
-3.6	3.5	0.147682	1.3104	-0.209868	-2.53274	-1.28453	-1.61811	0.409074	-1.20904	-1.09076
-3.6	3.6	0.229477	0.981992	-0.172397	-2.23736	-1.19829	-1.50295	0.403483	-1.09947	-1.04238
-3.6	3.7	0.284324	0.734832	-0.142857	-1.97916	-1.10286	-1.38713	0.396943	-0.990192	-0.979105
-3.6	3.8	0.319596	0.549186	-0.119387	-1.75448	-1.00508	-1.2745	0.389629	-0.884874	-0.906757
-3.6	3.9	0.340565	0.409929	-0.100583	-1.55812	-0.908209	-1.16736	0.381692	-0.785668	-0.830761
-3.6	4	0.351165	0.305579	-0.0853828	-1.38622	-0.814859	-1.06698	0.373266	-0.693712	-0.753996
-3.4	2.6	-6.55726	20.4204	-2.06284	-9.88871	1.91159	1.3634	0.82289	2.18629	2.39202
-3.4	2.7	-4.71575	15.4853	-1.57001	-8.51202	0.687538	-0.063753	0.786828	0.723075	1.3159
-3.4	2.8	-3.33917	11.7225	-1.20296	-7.35457	-0.174166	-0.97101	0.755471	-0.215538	0.498003
-3.4	2.9	-2.31222	8.85973	-0.928147	-6.37383	-0.754465	-1.51937	0.727406	-0.791967	-0.100121
-3.4	3	-1.55225	6.68484	-0.721325	-5.54075	-1.12948	-1.82266	0.701651	-1.12101	-0.526022
-3.4	3.1	-0.990338	5.03591	-0.564855	-4.82849	-1.34777	-1.96101	0.677543	-1.28346	-0.812415
-3.4	3.2	-0.578603	3.78771	-0.445853	-4.21826	-1.45501	-1.99052	0.654638	-1.33589	-0.992426
-3.4	3.3	-0.278968	2.84447	-0.354862	-3.69326	-1.48262	-1.95028	0.632647	-1.31763	-1.08844
-3.4	3.4	-0.0631302	2.13281	-0.284899	-3.24075	-1.45597	-1.86723	0.611385	-1.25584	-1.12365
-3.4	3.5	0.0904121	1.5968	-0.230786	-2.84951	-1.39308	-1.75979	0.590737	-1.16906	-1.11567
-3.4	3.6	0.197823	1.19375	-0.18866	-2.51031	-1.3074	-1.64039	0.570634	-1.06976	-1.07641
-3.4	3.7	0.271223	0.891154	-0.155629	-2.21551	-1.20876	-1.51723	0.551039	-0.966194	-1.01788
-3.4	3.8	0.31971	0.664293	-0.129523	-1.95808	-1.1036	-1.3956	0.531931	-0.863665	-0.947085
-3.4	3.9	0.349953	0.494582	-0.108715	-1.73429	-0.998472	-1.27875	0.513302	-0.765446	-0.869504
-3.4	4	0.366896	0.367756	-0.0919811	-1.53894	-0.89627	-1.16858	0.495151	-0.673428	-0.789947
-3.2	2.6	-8.28311	24.8577	-2.32474	-11.381	2.86883	2.52976	1.33271	3.86246	3.47003
-3.2	2.7	-5.98958	18.8232	-1.76488	-9.75697	1.31172	0.643589	1.23648	1.88007	2.08343
-3.2	2.8	-4.27306	14.2275	-1.34864	-8.39865	0.207141	-0.5762	1.15552	0.57932	1.03643
-3.2	2.9	-2.99342	10.7347	-1.03752	-7.25361	-0.549889	-1.33402	1.08582	-0.248203	0.258126
-3.2	3	-2.04367	8.08537	-0.803789	-6.28477	-1.04685	-1.77472	1.02458	-0.750139	-0.296711
-3.2	3.1	-1.34316	6.07927	-0.627285	-5.46058	-1.35176	-2.00051	0.969858	-1.03065	-0.676895
-3.2	3.2	-0.82744	4.56342	-0.493318	-4.75609	-1.51342	-2.08315	0.920259	-1.16289	-0.923171
-3.2	3.3	-0.451242	3.41993	-0.391119	-4.15259	-1.57502	-2.07273	0.874794	-1.19794	-1.06761
-3.2	3.4	-0.179093	2.55881	-0.312741	-3.63345	-1.56647	-2.00395	0.832744	-1.17121	-1.13366
-3.2	3.5	0.0156824	1.91152	-0.252299	-3.18624	-1.51134	-1.90062	0.793574	-1.10704	-1.14458
-3.2	3.6	0.153098	1.4258	-0.205402	-2.79972	-1.42623	-1.77886	0.756886	-1.02198	-1.11721
-3.2	3.7	0.248163	1.06194	-0.168768	-2.4648	-1.32347	-1.64944	0.722373	-0.927063	-1.06367
-3.2	3.8	0.312026	0.789773	-0.139931	-2.17373	-1.21186	-1.51935	0.689797	-0.829552	-0.993075
-3.2	3.9	0.353517	0.58671	-0.117044	-1.92054	-1.09736	-1.39301	0.658969	-0.73404	-0.914097
-3.2	4	0.378068	0.435135	-0.0987145	-1.69987	-0.985381	-1.27305	0.629735	-0.643316	-0.830909
-3	2.6	-10.2039	29.6988	-2.55871	-12.9714	3.96485	3.89938	1.85882	5.7582	4.75448
-3	2.7	-7.40892	22.4586	-1.94533	-11.0819	2.02247	1.49064	1.70627	3.19691	2.98919
-3	2.8	-5.31632	16.9508	-1.48774	-9.50795	0.638802	-0.0864706	1.57766	1.49119	1.6535
-3	2.9	-3.75611	12.7695	-1.1447	-8.18826	-0.319551	-1.08511	1.46697	0.381862	0.668007
-3	3	-2.5971	9.60196	-0.886339	-7.07385	-0.955325	-1.68502	1.37005	-0.314964	-0.0418688
-3	3.1	-1.73999	7.20726	-0.690867	-6.12908	-1.35268	-2.01327	1.28397	-0.7293	-0.533505
-3	3.2	-1.1098	5.40026	-0.542309	-5.32457	-1.57642	-2.15928	1.20661	-0.95267	-0.855379
-3	3.3	-0.648954	4.03917	-0.428906	-4.63707	-1.67576	-2.1856	1.13644	-1.04917	-1.05102
-3	3.4	-0.314169	3.01622	-0.341943	-4.04769	-1.68758	-2.13567	1.07227	-1.0634	-1.15204
-3	3.5	-0.0734851	2.24866	-0.274932	-3.54066	-1.64042	-2.0394	1.01324	-1.02616	-1.18339
-3	3.6	0.0974554	1.67382	-0.223023	-3.10376	-1.55551	-1.91716	0.958655	-0.958503	-1.1668
-3	3.7	0.216846	1.24407	-0.182565	-2.72614	-1.44778	-1.78259	0.907958	-0.874633	-1.11797
-3	3.8	0.298275	0.923345	-0.150816	-2.39907	-1.32827	-1.64468	0.860711	-0.783965	-1.04825
-3	3.9	0.352069	0.684366	-0.125705	-2.1146	-1.20387	-1.50914	0.816553	-0.692587	-0.965802
-3	4	0.385522	0.506642	-0.105674	-1.86805	-1.08156	-1.37948	0.775182	-0.604298	-0.878444
-2.8	2.6	-12.2614	34.831	-2.77371	-14.6346	5.16135	5.43753	2.36053	7.79806	6.24368
-2.8	2.7	-8.93008	26.3087	-2.12027	-12.4678	2.79052	2.45501	2.16623	4.62125	4.01669
-2.8	2.8	-6.43606	19.8307	-1.62809	-10.6688	1.09776	0.484105	1.99931	2.48341	2.34109
-2.8	2.9	-4.57574	14.9181	-1.25607	-9.1653	-0.0790236	-0.781161	1.85353	1.07237	1.10699
-2.8	3	-3.19307	11.201	-0.97397	-7.89946	-0.865524	-1.5584	1.72453	0.16613	0.220861
-2.8	3.1	-2.16965	8.39441	-0.759378	-6.82845	-1.36306	-2.00175	1.60917	-0.39258	-0.392386
-2.8	3.2	-1.41576	6.27973	-0.595616	-5.91855	-1.6502	-2.21985	1.50511	-0.714736	-0.799487
-2.8	3.3	-0.863975	4.68927	-0.470243	-5.14279	-1.78774	-2.28885	1.4106	-0.878253	-1.04945
-2.8	3.4	-0.462504	3.49543	-0.373941	-4.47915	-1.82016	-2.26178	1.32426	-0.937517	-1.18499
-2.8	3.5	-0.172614	2.60138	-0.299695	-3.90971	-1.78064	-2.17523	1.24501	-0.930216	-1.23659
-2.8	3.6	0.0342877	1.93295	-0.242219	-3.41994	-1.69492	-2.05421	1.17198	-0.88223	-1.22988
-2.8	3.7	0.179813	1.43412	-0.197495	-2.99752	-1.58109	-1.91558	1.10445	-0.811128	-1.18402
-2.8	3.8	0.280122	1.0625	-0.162494	-2.63241	-1.45228	-1.77047	1.04182	-0.728652	-1.11291
-2.8	3.9	0.347241	0.786133	-0.134905	-2.31607	-1.3176	-1.62609	0.983603	-0.64249	-1.02691
-2.8	4	0.390353	0.580901	-0.112984	-2.04141	-1.18314	-1.48689	0.929364	-0.557527	-0.93304
-2.6	2.6	-14.3877	40.1191	-3.00997	-16.3472	6.37413	7.10047	2.81536	9.91583	7.85464
-2.6	2.7	-10.5022	30.2741	-2.31846	-13.8971	3.55633	3.50796	2.59831	6.10628	5.10377
-2.6	2.8	-7.59384	22.7957	-1.78994	-11.8679	1.544	1.11702	2.40576	3.52277	3.04802
-2.6	2.9	-5.42334	17.1295	-1.38575	-10.1741	0.146246	-0.433739	2.23338	1.79964	1.54337
-2.6	3	-3.81011	12.8457	-1.07641	-8.75211	-0.792958	-1.40177	2.07796	0.676196	0.466906
-2.6	3.1	-2.61494	9.61477	-0.839444	-7.55114	-1.39076	-1.96974	1.93706	-0.0326781	-0.275319
-2.6	3.2	-1.73389	7.18318	-0.657708	-6.5318	-1.74023	-2.26662	1.80871	-0.457908	-0.765872
-2.6	3.3	-1.08763	5.3568	-0.518122	-5.66488	-1.91383	-2.38297	1.69134	-0.691631	-1.07053
-2.6	3.4	-0.617357	3.98736	-0.410718	-4.92429	-1.96501	-2.38197	1.58365	-0.798318	-1.23868
-2.6	3.5	-0.276478	2.96342	-0.32789	-4.28991	-1.93086	-2.30733	1.48456	-0.822773	-1.30857
-2.6	3.6	-0.0323958	2.19888	-0.26383	-3.74527	-1.84261	-2.18901	1.39314	-0.79587	-1.30834
-2.6	3.7	0.140152	1.62916	-0.214098	-3.2764	-1.72119	-2.04727	1.30861	-0.73866	-1.26297
-2.6	3.8	0.259969	1.20534	-0.175298	-2.87189	-1.58187	-1.89561	1.23031	-0.665298	-1.18826
-2.6	3.9	0.341057	0.890605	-0.144844	-2.52209	-1.43527	-1.74276	1.15764	-0.585129	-1.09612
-2.6	4	0.393891	0.657265	-0.120765	-2.21938	-1.28899	-1.59425	1.09008	-0.504162	-0.99474
-2.4	2.6	-16.5143	45.4345	-3.335	-18.0878	7.49737	8.84309	3.22803	12.0711	9.43001
-2.4	2.7	-12.0765	34.2645	-2.58398	-15.3538	4.25021	4.6195	3.0025	7.622	6.14114
-2.4	2.8	-8.75349	25.7828	-2.00194	-13.0905	1.9368	1.79279	2.79448	4.58726	3.70411
-2.4	2.9	-6.27295	19.3591	-1.5522	-11.2039	0.330071	-0.0550921	2.60277	2.54768	1.9297
-2.4	3	-4.42784	14.5061	-1.20547	-9.62317	-0.750412	-1.22247	2.42615	1.20369	0.669094
-2.4	3.1	-3.06083	10.8477	-0.938566	-8.28936	-1.44105	-1.92132	2.26339	0.342076	-0.197209
-2.4	3.2	-2.05247	8.0968	-0.733293	-7.15853	-1.84749	-2.30153	2.11332	-0.188213	-0.766741
-2.4	3.3	-1.31163	6.0325	-0.575456	-6.19779	-2.05238	-2.46852	1.97483	-0.493695	-1.11835
-2.4	3.4	-0.771004	4.48663	-0.454051	-5.37845	-2.11688	-2.49596	1.84691	-0.649048	-1.31428
-2.4	3.5	-0.380201	3.33085	-0.360577	-4.67745	-2.08737	-2.43492	1.72864	-0.706281	-1.3976
-2.4	3.6	-0.098819	2.46923	-0.288478	-4.07656	-1.99463	-2.32049	1.61917	-0.701325	-1.40244
-2.4	3.7	0.100868	1.82781	-0.232714	-3.56002	-1.86406	-2.17651	1.51775	-0.658757	-1.35323
-2.4	3.8	0.240166	1.3511	-0.189408	-3.11515	-1.71329	-2.01887	1.4237	-0.595174	-1.27243
-2.4	3.9	0.335153	0.997416	-0.155603	-2.7311	-1.55414	-1.85798	1.33639	-0.521597	-1.17219
-2.4	4	0.397787	0.73545	-0.129036	-2.39929	-1.39509	-1.70044	1.25526	-0.445175	-1.06235
-2.2	2.6	-18.5968	50.6977	-3.81625	-19.835	8.4497	10.6266	3.62495	14.2516	10.7957
-2.2	2.7	-13.6202	38.227	-2.95743	-16.8187	4.83068	5.76393	3.39412	9.15805	7.02143
-2.2	2.8	-9.89071	28.7574	-2.28824	-14.3249	2.25358	2.49487	3.17404	5.66891	4.243
-2.2	2.9	-7.10543	21.5859	-1.76956	-12.2453	0.465573	0.344525	2.96615	3.31067	2.23553
-2.2	3	-5.03273	16.1687	-1.36922	-10.5038	-0.736952	-1.02648	2.77097	1.74449	0.811013
-2.2	3.1	-3.49624	12.0864	-1.06119	-9.03586	-1.50689	-1.85962	2.58846	0.72884	-0.16052
-2.2	3.2	-2.36222	9.01725	-0.824683	-7.79281	-1.96246	-2.32586	2.41826	0.0923931	-0.798388
-2.2	3.3	-1.52914	6.71512	-0.643334	-6.73627	-2.19362	-2.5456	2.25979	-0.285818	-1.1904
-2.2	3.4	-0.920213	4.99204	-0.504355	-5.83679	-2.26932	-2.60312	2.1124	-0.490716	-1.4052
-2.2	3.5	-0.478688	3.70486	-0.397815	-5.06849	-2.24013	-2.55696	1.97542	-0.581538	-1.49714
-2.2	3.6	-0.161822	2.74489	-0.31605	-4.41016	-2.14314	-2.44743	1.84814	-0.599284	-1.50254
-2.2	3.7	0.064167	2.03097	-0.253164	-3.84557	-2.00359	-2.30196	1.7299	-0.572062	-1.45014
-2.2	3.8	0.222592	1.50071	-0.204633	-3.35959	-1.84093	-2.13895	1.62003	-0.518914	-1.36024
-2.2	3.9	0.331053	1.10746	-0.167001	-2.94102	-1.66951	-1.97048	1.51794	-0.452539	-1.25065
-2.2	4	0.403069	0.816279	-0.137642	-2.57961	-1.49791	-1.80428	1.42305	-0.381229	-1.131
-2	2.6	-20.6295	55.9184	-4.47668	-21.5748	9.23741	12.4264	4.03838	16.4648	11.8796
-2	2.7	-15.1255	42.177	-3.44801	-18.2811	5.32241	6.92534	3.79475	10.7201	7.71687
-2	2.8	-10.9993	31.7354	-2.65082	-15.5585	2.5268	3.21345	3.55893	6.77238	4.66522
-2	2.9	-7.91557	23.8248	-2.03636	-13.2889	0.584011	0.759463	3.33317	4.09264	2.46893
-2	3	-5.61993	17.8475	-1.5648	-11.3851	-0.722342	-0.816689	3.11875	2.30206	0.916817
-2	3.1	-3.91755	13.3424	-1.20412	-9.78244	-1.56174	-1.78571	2.91624	1.13053	-0.142945
-2	3.2	-2.66043	9.95482	-0.92889	-8.42608	-2.06057	-2.3395	2.72579	0.386292	-0.836052
-2	3.3	-1.73652	7.41353	-0.719186	-7.27497	-2.31714	-2.61339	2.54726	-0.0661271	-1.26011
-2	3.4	-1.06156	5.51127	-0.559516	-6.29429	-2.40409	-2.70222	2.38029	-0.321925	-1.49445
-2	3.5	-0.571438	4.09033	-0.437924	-5.45801	-2.37704	-2.672	2.22443	-0.447573	-1.59122
-2	3.6	-0.218746	3.03096	-0.345242	-4.74272	-2.27575	-2.56828	2.07913	-0.489146	-1.59633
-2	3.7	0.0318951	2.2424	-0.274453	-4.12912	-2.12928	-2.4221	1.94382	-0.478289	-1.53938
-2	3.8	0.208417	1.65702	-0.220219	-3.60233	-1.95711	-2.25438	1.81789	-0.436494	-1.44338
-2	3.9	0.329617	1.22289	-0.17848	-3.14908	-1.77506	-2.0789	1.70076	-0.378143	-1.32453
-2	4	0.410486	0.901453	-0.146168	-2.75828	-1.59251	-1.90452	1.59184	-0.312676	-1.19545
-1.8	2.6	-22.6511	61.225	-5.25996	-23.3005	10.0136	14.2386	4.49234	18.731	12.792
-1.8	2.7	-16.6185	46.2071	-4.01219	-19.7327	5.8437	8.10223	4.2237	12.3259	8.33815
-1.8	2.8	-12.0939	34.7884	-3.05657	-16.7806	2.85727	3.94847	3.96431	7.91278	5.07021
-1.8	2.9	-8.71271	26.1311	-2.32769	-14.3223	0.768384	1.19058	3.71544	4.90601	2.71623
-1.8	3	-6.19513	19.5847	-1.77367	-12.2591	-0.643243	-0.591647	3.47807	2.88642	1.05206
-1.8	3.1	-4.32787	14.6478	-1.3537	-10.5216	-1.55535	-1.69779	3.25283	1.55504	-0.085586
-1.8	3.2	-2.94885	10.9335	-1.03593	-9.05206	-2.10333	-2.34048	3.04006	0.699577	-0.833472
-1.8	3.3	-1.93528	8.14592	-0.795757	-7.8056	-2.39072	-2.66984	2.8398	0.169965	-1.29169
-1.8	3.4	-1.19512	6.05817	-0.614296	-6.74487	-2.49612	-2.79123	2.65191	-0.139316	-1.54688
-1.8	3.5	-0.657576	4.49807	-0.477143	-5.84116	-2.47782	-2.7781	2.47607	-0.302023	-1.65496
-1.8	3.6	-0.270723	3.3344	-0.373359	-5.06903	-2.37872	-2.68119	2.31185	-0.36934	-1.6643
-1.8	3.7	0.00472526	2.46817	-0.294667	-4.40798	-2.22975	-2.53521	2.15872	-0.37649	-1.60702
-1.8	3.8	0.19788	1.82431	-0.234809	-3.84029	-2.0529	-2.36357	2.01612	-0.347448	-1.50763
-1.8	3.9	0.331166	1.34689	-0.189077	-3.35269	-1.86371	-2.18177	1.88346	-0.298314	-1.38401
-1.8	4	0.420191	0.993271	-0.153934	-2.93297	-1.67344	-1.99982	1.76012	-0.239702	-1.24875
-1.6	2.6	-24.7288	66.8327	-6.03103	-25.0111	11.0619	16.0841	5.00072	21.0848	13.8477
-1.6	2.7	-18.1435	50.4786	-4.55493	-21.1684	6.61187	9.30916	4.69616	14.0053	9.12922
-1.6	2.8	-13.2047	38.0325	-3.4385	-17.9844	3.40493	4.71026	4.40415	9.11441	5.64928
-1.6	2.9	-9.51654	28.5882	-2.59642	-15.335	1.14033	1.64538	4.12464	5.77002	3.125
-1.6	3	-6.77103	21.4408	-1.96275	-13.1145	-0.407467	-0.345697	3.8581	3.5124	1.33175
-1.6	3.1	-4.7357	16.0466	-1.48676	-11.2438	-1.41961	-1.59143	3.60501	2.01358	0.0954757
-1.6	3.2	-3.23291	11.9856	-1.12962	-9.66209	-2.03902	-2.32517	3.36572	1.04055	-0.724346
-1.6	3.3	-2.12874	8.93538	-0.861769	-8.32113	-2.37627	-2.71189	3.14036	0.428472	-1.23778
-1.6	3.4	-1.32293	6.6494	-0.660855	-7.18246	-2.51684	-2.86749	2.92884	0.0613441	-1.52586
-1.6	3.5	-0.738681	4.93988	-0.510027	-6.21211	-2.52094	-2.87288	2.73087	-0.142016	-1.66026
-1.6	3.6	-0.318215	3.66409	-0.396635	-5.38449	-2.43525	-2.78406	2.54603	-0.238037	-1.68377
-1.6	3.7	-0.0190014	2.71381	-0.311193	-4.67663	-2.29301	-2.6394	2.37378	-0.26562	-1.63569
-1.6	3.8	0.190628	2.00699	-0.246602	-4.0698	-2.11879	-2.46482	2.2135	-0.251319	-1.54098
-1.6	3.9	0.335301	1.48258	-0.197556	-3.54879	-1.92846	-2.27757	2.06455	-0.213025	-1.41865
-1.6	4	0.431938	1.09392	-0.160091	-3.10097	-1.7352	-2.08883	1.92624	-0.162593	-1.28265
-1.4	2.6	-26.9354	72.9775	-6.61291	-26.711	12.7182	18.0032	5.57902	23.5822	15.4634
-1.4	2.7	-19.7497	55.1574	-4.95348	-22.5818	7.87234	10.5723	5.22834	15.8006	10.4001
-1.4	2.8	-14.3658	41.585	-3.71178	-19.1632	4.34424	5.51592	4.89274	10.4087	6.63006
-1.4	2.9	-10.3478	31.2792	-2.78408	-16.3188	1.82849	2.13527	4.57222	6.70749	3.86933
-1.4	3	-7.36184	23.4738	-2.09186	-13.9381	0.0819849	-0.0709875	4.26732	4.19634	1.88221
-1.4	3.1	-5.15022	17.5792	-1.57578	-11.9363	-1.08312	-1.46097	3.97862	2.51764	0.495834
-1.4	3.2	-3.51928	13.1384	-1.19113	-10.2459	-1.81798	-2.28932	3.70643	1.41712	-0.440197
-1.4	3.3	-2.32209	9.80074	-0.904381	-8.81371	-2.23944	-2.73615	3.45084	0.714684	-1.04126
-1.4	3.4	-1.44904	7.29783	-0.690444	-7.59871	-2.44036	-2.9282	3.21164	0.283444	-1.39413
-1.4	3.5	-0.817176	5.42474	-0.530629	-6.56455	-2.48762	-2.95396	2.98842	0.0344564	-1.57644
-1.4	3.6	-0.363001	4.02601	-0.411031	-5.68355	-2.43157	-2.8748	2.78058	-0.0942125	-1.63446
-1.4	3.7	-0.0403613	2.98338	-0.321301	-4.93103	-2.30931	-2.73279	2.58743	-0.14536	-1.61059
-1.4	3.8	0.18558	2.20768	-0.25375	-4.28644	-2.14693	-2.55647	2.40819	-0.148281	-1.53235
-1.4	3.9	0.340961	1.63169	-0.202664	-3.73423	-1.96425	-2.36481	2.24202	-0.122793	-1.42065
-1.4	4	0.444912	1.20451	-0.163797	-3.25948	-1.77385	-2.1702	2.0881	-0.0820947	-1.29106
-1.2	2.6	-29.307	79.8103	-6.83564	-28.3944	15.2732	20.0368	6.25719	26.294	18.0351
-1.2	2.7	-21.4599	60.3429	-5.09134	-23.9627	9.8289	11.9159	5.84206	17.758	12.4327
-1.2	2.8	-15.591	45.5107	-3.7972	-20.3021	5.82044	6.38004	5.44508	11.8251	8.21261
-1.2	2.9	-11.2185	34.2443	-2.83715	-17.2602	2.92842	2.66924	5.0678	7.73704	5.08337
-1.2	3	-7.97472	25.7087	-2.12498	-14.7197	0.889234	0.238273	4.71132	4.94959	2.80486
-1.2	3.1	-5.57627	19.2601	-1.59659	-12.5891	-0.501878	-1.30242	4.37625	3.07383	1.18447
-1.2	3.2	-3.81101	14.4001	-1.20432	-10.7933	-1.4085	-2.22989	4.06268	1.8328	0.0686942
-1.2	3.3	-2.51764	10.7462	-0.912805	-9.27366	-1.95794	-2.74017	3.77029	1.03012	-0.670553
-1.2	3.4	-1.5754	8.00494	-0.695879	-7.98579	-2.25213	-2.97121	3.49843	0.527218	-1.13246
-1.2	3.5	-0.894706	5.95267	-0.534172	-6.89205	-2.36827	-3.01941	3.24623	0.226825	-1.38864
-1.2	3.6	-0.406763	4.41939	-0.413373	-5.96039	-2.36114	-2.95163	3.0127	0.0610681	-1.50494
-1.2	3.7	-0.0606927	3.27605	-0.322888	-5.16606	-2.27359	-2.81378	2.79672	-0.0170618	-1.52367
-1.2	3.8	0.181207	2.4251	-0.254867	-4.4865	-2.13506	-2.63702	2.59718	-0.0398407	-1.47615
-1.2	3.9	0.347374	1.79292	-0.203494	-3.90464	-1.96783	-2.44214	2.41295	-0.0291885	-1.3865
-1.2	4	0.458107	1.324	-0.16446	-3.405	-1.78735	-2.2427	2.24292	0.000214194	-1.27145
-1	2.6	-31.803	87.2891	-6.57724	-30.0466	18.8623	22.1935	7.0742	29.2677	21.7954
-1	2.7	-23.2451	65.9873	-4.88945	-25.2911	12.5616	13.3413	6.55796	19.8992	15.3693
-1	2.8	-16.8602	49.763	-3.64406	-21.3799	7.87882	7.30093	6.07038	13.3713	10.4831
-1	2.9	-12.1138	37.4416	-2.72336	-18.1401	4.4644	3.24496	5.61358	8.85854	6.82255
-1	3	-8.60029	28.1088	-2.04172	-15.4424	2.02436	0.580121	5.18815	5.76827	4.12434
-1	3.1	-6.00839	21.058	-1.53636	-13.1867	0.326564	-1.11704	4.79367	3.67664	2.17711
-1	3.2	-4.10473	15.7449	-1.16113	-11.2899	-0.810799	-2.14744	4.42906	2.28162	0.809485
-1	3.3	-2.71374	11.7502	-0.882034	-9.69021	-1.53582	-2.72389	4.09283	1.36894	-0.123992
-1	3.4	-1.70142	8.75348	-0.67406	-8.33446	-1.95645	-2.99602	3.78328	0.787255	-0.732703
-1	3.5	-0.971927	6.5098	-0.518759	-7.18573	-2.16661	-3.06841	3.4986	0.430196	-1.09948
-1	3.6	-0.450173	4.83335	-0.402522	-6.20857	-2.22792	-3.01355	3.237	0.223441	-1.2983
-1	3.7	-0.0809097	3.58322	-0.315278	-5.37638	-2.18935	-2.88127	2.99668	0.115409	-1.37799
-1	3.8	0.176721	2.65273	-0.249561	-4.66522	-2.08532	-2.70537	2.77595	0.0705858	-1.3751
-1	3.9	0.353186	1.96133	-0.199825	-4.05699	-1.9423	-2.50844	2.57321	0.0647659	-1.31737
-1	4	0.470415	1.44847	-0.161959	-3.53532	-1.77839	-2.3053	2.38695	0.0816558	-1.22562
-0.8	2.6	-34.292	95.0909	-5.80195	-31.6228	23.3742	24.4124	8.04448	32.4568	26.6804
-0.8	2.7	-25.0148	71.8382	-4.33464	-26.5297	15.959	14.8035	7.37306	22.1766	19.1301
-0.8	2.8	-18.1113	54.1442	-3.25039	-22.3658	10.4167	8.2467	6.75707	15.0038	13.3531
-0.8	2.9	-12.9922	40.7181	-2.44573	-18.9317	6.34847	3.84033	6.19443	10.0348	9.00215
-0.8	3	-9.21078	30.556	-1.84681	-16.0842	3.41414	0.939679	5.68184	6.62152	5.76917
-0.8	3.1	-6.42828	22.8829	-1.39999	-13.7104	1.34425	-0.914518	5.21549	4.30097	3.41042
-0.8	3.2	-4.38979	17.1039	-1.06594	-11.7227	-0.0745145	-2.04803	4.79143	2.7434	1.72845
-0.8	3.3	-2.90243	12.7609	-0.815708	-10.0497	-1.007	-2.69084	4.40584	1.715	0.556255
-0.8	3.4	-1.82351	9.50387	-0.627885	-8.63639	-1.58391	-3.00448	4.0551	1.05062	-0.232936
-0.8	3.5	-1.04636	7.06643	-0.486634	-7.43795	-1.90452	-3.1017	3.73589	0.634188	-0.735401
-0.8	3.6	-0.492233	5.24558	-0.38018	-6.42138	-2.04821	-3.06061	3.44514	0.384534	-1.03516
-0.8	3.7	-0.10091	3.88812	-0.299751	-5.55651	-2.06905	-2.93485	3.1801	0.245251	-1.1895
-0.8	3.8	0.171643	2.87802	-0.238783	-4.81811	-2.00723	-2.76085	2.93828	0.177431	-1.24146
-0.8	3.9	0.357726	2.12752	-0.192362	-4.18717	-1.89428	-2.56297	2.71744	0.154473	-1.22372
-0.8	4	0.481055	1.57096	-0.156811	-3.64649	-1.75129	-2.35717	2.51557	0.158398	-1.16038
-0.6	2.6	-36.5682	102.584	-4.6089	-33.0363	28.3701	26.5406	9.1117	35.6523	32.247
-0.6	2.7	-26.6295	77.4221	-3.5091	-27.6168	19.6667	16.1998	8.23342	24.4332	23.3334
-0.6	2.8	-19.2496	58.3016	-2.68046	-23.2118	13.1598	9.14862	7.4569	16.6055	16.5212
-0.6	2.9	-13.7892	43.8099	-2.05277	-19.5998	8.36819	4.40992	6.76878	11.1787	11.381
-0.6	3	-9.76318	32.8538	-1.57605	-16.6182	4.8964	1.28727	6.15736	7.44463	7.55093
-0.6	3.1	-6.80694	24.5891	-1.21347	-14.1428	2.42591	-0.71396	5.61257	4.89861	4.73769
-0.6	3.2	-4.6449	18.3692	-0.937447	-12.0759	0.710897	-1.94369	5.12576	3.18207	2.71346
-0.6	3.3	-3.07208	13.6979	-0.727144	-10.3407	-0.442041	-2.64842	4.68956	2.04114	1.28363
-0.6	3.4	-1.93273	10.1972	-0.566799	-8.87874	-1.18111	-3.00093	4.29768	1.29675	0.301229
-0.6	3.5	-1.11349	7.57878	-0.444462	-7.64097	-1.62014	-3.12165	3.94474	0.823096	-0.345874
-0.6	3.6	-0.530415	5.62388	-0.351042	-6.59248	-1.85006	-3.0939	3.62614	0.532243	-0.75268
-0.6	3.7	-0.119417	4.16716	-0.2796	-5.7012	-1.93305	-2.97487	3.33792	0.363048	-0.986063
-0.6	3.8	0.166139	3.08349	-0.224843	-4.941	-1.91621	-2.80336	3.07665	0.273289	-1.09608
-0.6	3.9	0.360727	2.2787	-0.18272	-4.29183	-1.83512	-2.60532	2.83937	0.234046	-1.12065
-0.6	4	0.489434	1.6821	-0.15015	-3.73591	-1.71452	-2.3978	2.62351	0.225711	-1.08696
-0.4	2.6	-38.4029	108.908	-3.27053	-34.158	33.0766	28.3452	10.1245	38.4698	37.6173
-0.4	2.7	-27.9292	82.1074	-2.60554	-28.4648	23.1079	17.3783	9.02324	26.4015	27.3188
-0.4	2.8	-20.1642	61.7731	-2.06898	-23.8582	15.6818	9.90816	8.08112	17.9893	19.4857
-0.4	2.9	-14.4288	46.3799	-1.638	-20.1025	10.2107	4.89007	7.26842	12.1585	13.5784
-0.4	3	-10.2061	34.7554	-1.29411	-17.0149	6.2403	1.582	6.56211	8.14411	9.18346
-0.4	3.1	-7.1105	25.9953	-1.02143	-14.4604	3.40296	-0.541406	5.94417	5.40276	5.94729
-0.4	3.2	-4.84972	19.4084	-0.806364	-12.3338	1.4185	-1.85082	5.40032	3.5495	3.60655
-0.4	3.3	-3.20788	14.4651	-0.637482	-10.5526	0.0671012	-2.60676	4.91916	2.31239	1.94061
-0.4	3.4	-2.01998	10.763	-0.505343	-9.05459	-0.816857	-2.99148	4.49145	1.49997	0.782621
-0.4	3.5	-1.16786	7.99574	-0.402249	-7.78889	-1.36326	-3.1318	4.10969	0.977893	0.00450709
-0.4	3.6	-0.561413	5.93103	-0.32199	-6.71666	-1.66904	-3.11535	3.76766	0.652311	-0.498581
-0.4	3.7	-0.134774	4.39308	-0.259572	-5.8064	-1.80767	-3.00222	3.46022	0.457996	-0.802986
-0.4	3.8	0.160961	3.24944	-0.211013	-5.03055	-1.83116	-2.83316	3.18304	0.34988	-0.964888
-0.4	3.9	0.36223	2.40054	-0.173164	-4.36814	-1.77854	-2.63543	2.93249	0.297062	-1.02425
-0.4	4	0.495282	1.77143	-0.143547	-3.80067	-1.6775	-2.42691	2.70546	0.27855	-1.01997
-0.2	2.6	-39.5924	113.163	-2.19707	-34.8673	36.506	29.5668	10.8663	40.4332	41.6137
-0.2	2.7	-28.7729	85.2482	-1.89369	-28.9945	25.5871	18.1731	9.58873	27.7619	30.2369
-0.2	2.8	-20.759	64.0896	-1.59408	-24.257	17.4795	10.4194	8.51922	18.9386	21.6324
-0.2	2.9	-14.8437	48.0897	-1.3196	-20.4066	11.5199	5.21323	7.61301	12.8262	15.1614
-0.2	3	-10.4936	36.0165	-1.07971	-17.2527	7.19047	1.78096	6.837	8.61796	10.3498
-0.2	3.1	-7.30739	26.9254	-0.876498	-14.6497	4.09182	-0.42397	6.16635	5.74238	6.80566
-0.2	3.2	-4.98311	20.0937	-0.708045	-12.486	1.91661	-1.78642	5.58212	3.7957	4.2376
-0.2	3.3	-3.2954	14.9703	-0.570555	-10.6781	0.426218	-2.5764	5.0696	2.4932	2.4038
-0.2	3.4	-2.07632	11.1351	-0.459631	-9.15908	-0.55997	-2.98254	4.61726	1.63472	1.12051
-0.2	3.5	-1.20307	8.26926	-0.370939	-7.8772	-1.18195	-3.13593	4.21591	1.07998	0.249552
-0.2	3.6	-0.581896	6.13195	-0.300478	-6.79149	-1.54192	-3.12709	3.85814	0.73105	-0.321139
-0.2	3.7	-0.145232	4.54057	-0.244756	-5.86997	-1.71938	-3.01802	3.53792	0.519897	-0.675305
-0.2	3.8	0.157143	3.35761	-0.200793	-5.08469	-1.77074	-2.85075	3.25026	0.399513	-0.873461
-0.2	3.9	0.362794	2.47979	-0.166102	-4.41431	-1.73783	-2.65338	2.99104	0.337651	-0.958112
-0.2	4	0.498538	1.8295	-0.138667	-3.84041	-1.65103	-2.44438	2.75676	0.312381	-0.973061
4.44089e-15	2.6	-40.0029	114.666	-1.78342	-35.1021	37.7774	30.0001	11.1403	41.1404	43.0984
4.44089e-15	2.7	-29.0657	86.3546	-1.62203	-29.1708	26.496	18.4545	9.79518	28.2497	31.3242
4.44089e-15	2.8	-20.9649	64.9044	-1.41424	-24.3878	18.1375	10.6001	8.67756	19.2777	22.4284
4.44089e-15	2.9	-14.9873	48.6899	-1.19975	-20.5056	11.9973	5.32746	7.73643	13.0639	15.7408
4.44089e-15	3	-10.5932	36.4584	-0.999397	-17.33	7.53576	1.85138	6.93468	8.78606	10.7707
4.44089e-15	3.1	-7.3764	27.2506	-0.822416	-14.7111	4.34068	-0.382257	6.24476	5.86251	7.11924
4.44089e-15	3.2	-5.02954	20.3333	-0.671451	-12.5355	2.09681	-1.76335	5.64588	3.88253	4.4681
4.44089e-15	3.3	-3.32618	15.1466	-0.545694	-10.7185	0.556177	-2.56528	5.12208	2.5568	2.5718
4.44089e-15	3.4	-2.09594	11.2648	-0.442676	-9.19316	-0.466953	-2.97895	4.66094	1.68199	1.24252
4.44089e-15	3.5	-1.21504	8.36473	-0.359327	-7.90599	-1.11563	-3.13695	4.25263	1.11569	0.335596
4.44089e-15	3.6	-0.589031	6.20201	-0.292507	-6.81654	-1.49607	-3.1308	3.88931	0.758511	-0.257316
4.44089e-15	3.7	-0.148963	4.59188	-0.239267	-5.89122	-1.68758	-3.02317	3.5646	0.541421	-0.629431
4.44089e-15	3.8	0.155927	3.39528	-0.197003	-5.103	-1.74879	-2.85656	3.27328	0.416719	-0.840663
4.44089e-15	3.9	0.362736	2.50715	-0.163485	-4.42935	-1.72295	-2.65935	3.01103	0.351679	-0.934328
4.44089e-15	4	0.499591	1.84969	-0.136857	-3.85398	-1.64155	-2.4502	2.77424	0.324037	-0.956172
0.2	2.6	-39.5924	113.163	-2.19707	-34.8673	36.506	29.5668	10.8663	40.4332	41.6137
0.2	2.7	-28.7729	85.2482	-1.89369	-28.9945	25.5871	18.1731	9.58873	27.7619	30.2369
0.2	2.8	-20.759	64.0896	-1.59408	-24.257	17.4795	10.4194	8.51922	18.9386	21.6324
0.2	2.9	-14.8437	48.0897	-1.3196	-20.4066	11.5199	5.21323	7.61301	12.8262	15.1614
0.2	3	-10.4936	36.0165	-1.07971	-17.2527	7.19047	1.78096	6.837	8.61796	10.3498
0.2	3.1	-7.30739	26.9254	-0.876498	-14.6497	4.09182	-0.42397	6.16635	5.74238	6.80566
0.2	3.2	-4.98311	20.0937	-0.708045	-12.486	1.91661	-1.78642	5.58212	3.7957	4.2376
0.2	3.3	-3.2954	14.9703	-0.570555	-10.6781	0.426218	-2.5764	5.0696	2.4932	2.4038
0.2	3.4	-2.07632	11.1351	-0.459631	-9.15908	-0.55997	-2.98254	4.61726	1.63472	1.12051
0.2	3.5	-1.20307	8.26926	-0.370939	-7.8772	-1.18195	-3.13593	4.21591	1.07998	0.249552
0.2	3.6	-0.581896	6.13195	-0.300478	-6.79149	-1.54192	-3.12709	3.85814	0.73105	-0.321139
0.2	3.7	-0.145232	4.54057	-0.244756	-5.86997	-1.71938	-3.01802	3.53792	0.519897	-0.675305
0.2	3.8	0.157143	3.35761	-0.200793	-5.08469	-1.77074	-2.85075	3.25026	0.399513	-0.873461
0.2	3.9	0.362794	2.47979	-0.166102	-4.41431	-1.73783	-2.65338	2.99104	0.337651	-0.958112
0.2	4	0.498538	1.8295	-0.138667	-3.84041	-1.65103	-2.44438	2.75676	0.312381	-0.973061
0.4	2.6	-38.4029	108.908	-3.27053	-34.158	33.0766	28.3452	10.1245	38.4698	37.6173
0.4	2.7	-27.9292	82.1074	-2.60554	-28.4648	23.1079	17.3783	9.02324	26.4015	27.3188
0.4	2.8	-20.1642	61.7731	-2.06898	-23.8582	15.6818	9.90816	8.08112	17.9893	19.4857
0.4	2.9	-14.4288	46.3799	-1.638	-20.1025	10.2107	4.89007	7.26842	12.1585	13.5784
0.4	3	-10.2061	34.7554	-1.29411	-17.0149	6.2403	1.582	6.56211	8.14411	9.18346
0.4	3.1	-7.1105	25.9953	-1.02143	-14.4604	3.40296	-0.541406	5.94417	5.40276	5.94729
0.4	3.2	-4.84972	19.4084	-0.806364	-12.3338	1.4185	-1.85082	5.40032	3.5495	3.60655
0.4	3.3	-3.20788	14.4651	-0.637482	-10.5526	0.0671012	-2.60676	4.91916	2.31239	1.94061
0.4	3.4	-2.01998	10.763	-0.505343	-9.05459	-0.816857	-2.99148	4.49145	1.49997	0.782621
0.4	3.5	-1.16786	7.99574	-0.402249	-7.78889	-1.36326	-3.1318	4.10969	0.977893	0.00450709
0.4	3.6	-0.561413	5.93103	-0.32199	-6.71666	-1.66904	-3.11535	3.76766	0.652311	-0.498581
0.4	3.7	-0.134774	4.39308	-0.259572	-5.8064	-1.80767	-3.00222	3.46022	0.457996	-0.802986
0.4	3.8	0.160961	3.24944	-0.211013	-5.03055	-1.83116	-2.83316	3.18304	0.34988	-0.964888
0.4	3.9	0.36223	2.40054	-0.173164	-4.36814	-1.77854	-2.63543	2.93249	0.297062	-1.02425
0.4	4	0.495282	1.77143	-0.143547	-3.80067	-1.6775	-2.42691	2.70546	0.27855	-1.01997
0.6	2.6	-36.5682	102.584	-4.6089	-33.0363	28.3701	26.5406	9.1117	35.6523	32.247
0.6	2.7	-26.6295	77.4221	-3.5091	-27.6168	19.6667	16.1998	8.23342	24.4332	23.3334
0.6	2.8	-19.2496	58.3016	-2.68046	-23.2118	13.1598	9.14862	7.4569	16.6055	16.5212
0.6	2.9	-13.7892	43.8099	-2.05277	-19.5998	8.36819	4.40992	6.76878	11.1787	11.381
0.6	3	-9.76318	32.8538	-1.57605	-16.6182	4.8964	1.28727	6.15736	7.44463	7.55093
0.6	3.1	-6.80694	24.5891	-1.21347	-14.1428	2.42591	-0.71396	5.61257	4.89861	4.73769
0.6	3.2	-4.6449	18.3692	-0.937447	-12.0759	0.710897	-1.94369	5.12576	3.18207	2.71346
0.6	3.3	-3.07208	13.6979	-0.727144	-10.3407	-0.442041	-2.64842	4.68956	2.04114	1.28363
0.6	3.4	-1.93273	10.1972	-0.566799	-8.87874	-1.18111	-3.00093	4.29768	1.29675	0.301229
0.6	3.5	-1.11349	7.57878	-0.444462	-7.64097	-1.62014	-3.12165	3.94474	0.823096	-0.345874
0.6	3.6	-0.530415	5.62388	-0.351042	-6.59248	-1.85006	-3.0939	3.62614	0.532243	-0.75268
0.6	3.7	-0.119417	4.16716	-0.2796	-5.7012	-1.93305	-2.97487	3.33792	0.363048	-0.986063
0.6	3.8	0.166139	3.08349	-0.224843	-4.941	-1.91621	-2.80336	3.07665	0.273289	-1.09608
0.6	3.9	0.360727	2.2787	-0.18272	-4.29183	-1.83512	-2.60532	2.83937	0.234046	-1.12065
0.6	4	0.489434	1.6821	-0.15015	-3.73591	-1.71452	-2.3978	2.62351	0.225711	-1.08696
0.8	2.6	-34.292	95.0909	-5.80195	-31.6228	23.3742	24.4124	8.04448	32.4568	26.6804
0.8	2.7	-25.0148	71.8382	-4.33464	-26.5297	15.959	14.8035	7.37306	22.1766	19.1301
0.8	2.8	-18.1113	54.1442	-3.25039	-22.3658	10.4167	8.2467	6.75707	15.0038	13.3531
0.8	2.9	-12.9922	40.7181	-2.44573	-18.9317	6.34847	3.84033	6.19443	10.0348	9.00215
0.8	3	-9.21078	30.556	-1.84681	-16.0842	3.41414	0.939679	5.68184	6.62152	5.76917
0.8	3.1	-6.42828	22.8829	-1.39999	-13.7104	1.34425	-0.914518	5.21549	4.30097	3.41042
0.8	3.2	-4.38979	17.1039	-1.06594	-11.7227	-0.0745145	-2.04803	4.79143	2.7434	1.72845
0.8	3.3	-2.90243	12.7609	-0.815708	-10.0497	-1.007	-2.69084	4.40584	1.715	0.556255
0.8	3.4	-1.82351	9.50387	-0.627885	-8.63639	-1.58391	-3.00448	4.0551	1.05062	-0.232936
0.8	3.5	-1.04636	7.06643	-0.486634	-7.43795	-1.90452	-3.1017	3.73589	0.634188	-0.735401
0.8	3.6	-0.492233	5.24558	-0.38018	-6.42138	-2.04821	-3.06061	3.44514	0.384534	-1.03516
0.8	3.7	-0.10091	3.88812	-0.299751	-5.55651	-2.06905	-2.93485	3.1801	0.245251	-1.1895
0.8	3.8	0.171643	2.87802	-0.238783	-4.81811	-2.00723	-2.76085	2.93828	0.177431	-1.24146
0.8	3.9	0.357726	2.12752	-0.192362	-4.18717	-1.89428	-2.56297	2.71744	0.154473	-1.22372
0.8	4	0.481055	1.57096	-0.156811	-3.64649	-1.75129	-2.35717	2.51557	0.158398	-1.16038
1	2.6	-31.803	87.2891	-6.57724	-30.0466	18.8623	22.1935	7.0742	29.2677	21.7954
1	2.7	-23.2451	65.9873	-4.88945	-25.2911	12.5616	13.3413	6.55796	19.8992	15.3693
1	2.8	-16.8602	49.763	-3.64406	-21.3799	7.87882	7.30093	6.07038	13.3713	10.4831
1	2.9	-12.1138	37.4416	-2.72336	-18.1401	4.4644	3.24496	5.61358	8.85854	6.82255
1	3	-8.60029	28.1088	-2.04172	-15.4424	2.02436	0.580121	5.18815	5.76827	4.12434
1	3.1	-6.00839	21.058	-1.53636	-13.1867	0.326564	-1.11704	4.79367	3.67664	2.17711
1	3.2	-4.10473	15.7449	-1.16113	-11.2899	-0.810799	-2.14744	4.42906	2.28162	0.809485
1	3.3	-2.71374	11.7502	-0.882034	-9.69021	-1.53582	-2.72389	4.09283	1.36894	-0.123992
1	3.4	-1.70142	8.75348	-0.67406	-8.33446	-1.95645	-2.99602	3.78328	0.787255	-0.732703
1	3.5	-0.971927	6.5098	-0.518759	-7.18573	-2.16661	-3.06841	3.4986	0.430196	-1.09948
1	3.6	-0.450173	4.83335	-0.402522	-6.20857	-2.22792	-3.01355	3.237	0.223441	-1.2983
1	3.7	-0.0809097	3.58322	-0.315278	-5.37638	-2.18935	-2.88127	2.99668	0.115409	-1.37799
1	3.8	0.176721	2.65273	-0.249561	-4.66522	-2.08532	-2.70537	2.77595	0.0705858	-1.3751
1	3.9	0.353186	1.96133	-0.199825	-4.05699	-1.9423	-2.50844	2.57321	0.0647659	-1.31737
1	4	0.470415	1.44847	-0.161959	-3.53532	-1.77839	-2.3053	2.38695	0.0816558	-1.22562
1.2	2.6	-29.307	79.8103	-6.83564	-28.3944	15.2732	20.0368	6.25719	26.294	18.0351
1.2	2.7	-21.4599	60.3429	-5.09134	-23.9627	9.8289	11.9159	5.84206	17.758	12.4327
1.2	2.8	-15.591	45.5107	-3.7972	-20.3021	5.82044	6.38004	5.44508	11.8251	8.21261
1.2	2.9	-11.2185	34.2443	-2.83715	-17.2602	2.92842	2.66924	5.0678	7.73704	5.08337
1.2	3	-7.97472	25.7087	-2.12498	-14.7197	0.889234	0.238273	4.71132	4.94959	2.80486
1.2	3.1	-5.57627	19.2601	-1.59659	-12.5891	-0.501878	-1.30242	4.37625	3.07383	1.18447
1.2	3.2	-3.81101	14.4001	-1.20432	-10.7933	-1.4085	-2.22989	4.06268	1.8328	0.0686942
1.2	3.3	-2.51764	10.7462	-0.912805	-9.27366	-1.95794	-2.74017	3.77029	1.03012	-0.670553
1.2	3.4	-1.5754	8.00494	-0.695879	-7.98579	-2.25213	-2.97121	3.49843	0.527218	-1.13246
1.2	3.5	-0.894706	5.95267	-0.534172	-6.89205	-2.36827	-3.01941	3.24623	0.226825	-1.38864
1.2	3.6	-0.406763	4.41939	-0.413373	-5.96039	-2.36114	-2.95163	3.0127	0.0610681	-1.50494
1.2	3.7	-0.0606927	3.27605	-0.322888	-5.16606	-2.27359	-2.81378	2.79672	-0.0170618	-1.52367
1.2	3.8	0.181207	2.4251	-0.254867	-4.4865	-2.13506	-2.63702	2.59718	-0.0398407	-1.47615
1.2	3.9	0.347374	1.79292	-0.203494	-3.90464	-1.96783	-2.44214	2.41295	-0.0291885	-1.3865
1.2	4	0.458107	1.324	-0.16446	-3.405	-1.78735	-2.2427	2.24292	0.000214194	-1.27145
1.4	2.6	-26.9354	72.9775	-6.61291	-26.711	12.7182	18.0032	5.57902	23.5822	15.4634
1.4	2.7	-19.7497	55.1574	-4.95348	-22.5818	7.87234	10.5723	5.22834	15.8006	10.4001
1.4	2.8	-14.3658	41.585	-3.71178	-19.1632	4.34424	5.51592	4.89274	10.4087	6.63006
1.4	2.9	-10.3478	31.2792	-2.78408	-16.3188	1.82849	2.13527	4.57222	6.70749	3.86933
1.4	3	-7.36184	23.4738	-2.09186	-13.9381	0.0819849	-0.0709875	4.26732	4.19634	1.88221
1.4	3.1	-5.15022	17.5792	-1.57578	-11.9363	-1.08312	-1.46097	3.97862	2.51764	0.495834
1.4	3.2	-3.51928	13.1384	-1.19113	-10.2459	-1.81798	-2.28932	3.70643	1.41712	-0.440197
1.4	3.3	-2.32209	9.80074	-0.904381	-8.81371	-2.23944	-2.73615	3.45084	0.714684	-1.04126
1.4	3.4	-1.44904	7.29783	-0.690444	-7.59871	-2.44036	-2.9282	3.21164	0.283444	-1.39413
1.4	3.5	-0.817176	5.42474	-0.530629	-6.56455	-2.48762	-2.95396	2.98842	0.0344564	-1.57644
1.4	3.6	-0.363001	4.02601	-0.411031	-5.68355	-2.43157	-2.8748	2.78058	-0.0942125	-1.63446
1.4	3.7	-0.0403613	2.98338	-0.321301	-4.93103	-2.30931	-2.73279	2.58743	-0.14536	-1.61059
1.4	3.8	0.18558	2.20768	-0.25375	-4.28644	-2.14693	-2.55647	2.40819	-0.148281	-1.53235
1.4	3.9	0.340961	1.63169	-0.202664	-3.73423	-1.96425	-2.36481	2.24202	-0.122793	-1.42065
1.4	4	0.444912	1.20451	-0.163797	-3.25948	-1.77385	-2.1702	2.0881	-0.0820947	-1.29106
1.6	2.6	-24.7288	66.8327	-6.03103	-25.0111	11.0619	16.0841	5.00072	21.0848	13.8477
1.6	2.7	-18.1435	50.4786	-4.55493	-21.1684	6.61187	9.30916	4.69616	14.0053	9.12922
1.6	2.8	-13.2047	38.0325	-3.4385	-17.9844	3.40493	4.71026	4.40415	9.11441	5.64928
1.6	2.9	-9.51654	28.5882	-2.59642	-15.335	1.14033	1.64538	4.12464	5.77002	3.125
1.6	3	-6.77103	21.4408	-1.96275	-13.1145	-0.407467	-0.345697	3.8581	3.5124	1.33175
1.6	3.1	-4.7357	16.0466	-1.48676	-11.2438	-1.41961	-1.59143	3.60501	2.01358	0.0954757
1.6	3.2	-3.23291	11.9856	-1.12962	-9.66209	-2.03902	-2.32517	3.36572	1.04055	-0.724346
1.6	3.3	-2.12874	8.93538	-0.861769	-8.32113	-2.37627	-2.71189	3.14036	0.428472	-1.23778
1.6	3.4	-1.32293	6.6494	-0.660855	-7.18246	-2.51684	-2.86749	2.92884	0.0613441	-1.52586
1.6	3.5	-0.738681	4.93988	-0.510027	-6.21211	-2.52094	-2.87288	2.73087	-0.142016	-1.66026
1.6	3.6	-0.318215	3.66409	-0.396635	-5.38449	-2.43525	-2.78406	2.54603	-0.238037	-1.68377
1.6	3.7	-0.0190014	2.71381	-0.311193	-4.67663	-2.29301	-2.6394	2.37378	-0.26562	-1.63569
1.6	3.8	0.190628	2.00699	-0.246602	-4.0698	-2.11879	-2.46482	2.2135	-0.251319	-1.54098
1.6	3.9	0.335301	1.48258	-0.197556	-3.54879	-1.92846	-2.27757	2.06455	-0.213025	-1.41865
1.6	4	0.431938	1.09392	-0.160091	-3.10097	-1.7352	-2.08883	1.92624	-0.162593	-1.28265
1.8	2.6	-22.6511	61.225	-5.25996	-23.3005	10.0136	14.2386	4.49234	18.731	12.792
1.8	2.7	-16.6185	46.2071	-4.01219	-19.7327	5.8437	8.10223	4.2237	12.3259	8.33815
1.8	2.8	-12.0939	34.7884	-3.05657	-16.7806	2.85727	3.94847	3.96431	7.91278	5.07021
1.8	2.9	-8.71271	26.1311	-2.32769	-14.3223	0.768384	1.19058	3.71544	4.90601	2.71623
1.8	3	-6.19513	19.5847	-1.77367	-12.2591	-0.643243	-0.591647	3.47807	2.88642	1.05206
1.8	3.1	-4.32787	14.6478	-1.3537	-10.5216	-1.55535	-1.69779	3.25283	1.55504	-0.085586
1.8	3.2	-2.94885	10.9335	-1.03593	-9.05206	-2.10333	-2.34048	3.04006	0.699577	-0.833472
1.8	3.3	-1.93528	8.14592	-0.795757	-7.8056	-2.39072	-2.66984	2.8398	0.169965	-1.29169
1.8	3.4	-1.19512	6.05817	-0.614296	-6.74487	-2.49612	-2.79123	2.65191	-0.139316	-1.54688
1.8	3.5	-0.657576	4.49807	-0.477143	-5.84116	-2.47782	-2.7781	2.47607	-0.302023	-1.65496
1.8	3.6	-0.270723	3.3344	-0.373359	-5.06903	-2.37872	-2.68119	2.31185	-0.36934	-1.6643
1.8	3.7	0.00472526	2.46817	-0.294667	-4.40798	-2.22975	-2.53521	2.15872	-0.37649	-1.60702
1.8	3.8	0.19788	1.82431	-0.234809	-3.84029	-2.0529	-2.36357	2.01612	-0.347448	-1.50763
1.8	3.9	0.331166	1.34689	-0.189077	-3.35269	-1.86371	-2.18177	1.88346	-0.298314	-1.38401
1.8	4	0.420191	0.993271	-0.153934	-2.93297	-1.67344	-1.99982	1.76012	-0.239702	-1.24875
2	2.6	-20.6295	55.9184	-4.47668	-21.5748	9.23741	12.4264	4.03838	16.4648	11.8796
2	2.7	-15.1255	42.177	-3.44801	-18.2811	5.32241	6.92534	3.79475	10.7201	7.71687
2	2.8	-10.9993	31.7354	-2.65082	-15.5585	2.5268	3.21345	3.55893	6.77238	4.66522
2	2.9	-7.91557	23.8248	-2.03636	-13.2889	0.584011	0.759463	3.33317	4.09264	2.46893
2	3	-5.61993	17.8475	-1.5648	-11.3851	-0.722342	-0.816689	3.11875	2.30206	0.916817
2	3.1	-3.91755	13.3424	-1.20412	-9.78244	-1.56174	-1.78571	2.91624	1.13053	-0.142945
2	3.2	-2.66043	9.95482	-0.92889	-8.42608	-2.06057	-2.3395	2.72579	0.386292	-0.836052
2	3.3	-1.73652	7.41353	-0.719186	-7.27497	-2.31714	-2.61339	2.54726	-0.0661271	-1.26011
2	3.4	-1.06156	5.51127	-0.559516	-6.29429	-2.40409	-2.70222	2.38029	-0.321925	-1.49445
2	3.5	-0.571438	4.09033	-0.437924	-5.45801	-2.37704	-2.672	2.22443	-0.447573	-1.59122
2	3.6	-0.218746	3.03096	-0.345242	-4.74272	-2.27575	-2.56828	2.07913	-0.489146	-1.59633
2	3.7	0.0318951	2.2424	-0.274453	-4.12912	-2.12928	-2.4221	1.94382	-0.478289	-1.53938
2	3.8	0.208417	1.65702	-0.220219	-3.60233	-1.95711	-2.25438	1.81789	-0.436494	-1.44338
2	3.9	0.329617	1.22289	-0.17848	-3.14908	-1.77506	-2.0789	1.70076	-0.378143	-1.32453
2	4	0.410486	0.901453	-0.146168	-2.75828	-1.59251	-1.90452	1.59184	-0.312676	-1.19545
2.2	2.6	-18.5968	50.6977	-3.81625	-19.835	8.4497	10.6266	3.62495	14.2516	10.7957
2.2	2.7	-13.6202	38.227	-2.95743	-16.8187	4.83068	5.76393	3.39412	9.15805	7.02143
2.2	2.8	-9.89071	28.7574	-2.28824	-14.3249	2.25358	2.49487	3.17404	5.66891	4.243
2.2	2.9	-7.10543	21.5859	-1.76956	-12.2453	0.465573	0.344525	2.96615	3.31067	2.23553
2.2	3	-5.03273	16.1687	-1.36922	-10.5038	-0.736952	-1.02648	2.77097	1.74449	0.811013
2.2	3.1	-3.49624	12.0864	-1.06119	-9.03586	-1.50689	-1.85962	2.58846	0.72884	-0.16052
2.2	3.2	-2.36222	9.01725	-0.824683	-7.79281	-1.96246	-2.32586	2.41826	0.0923931	-0.798388
2.2	3.3	-1.52914	6.71512	-0.643334	-6.73627	-2.19362	-2.5456	2.25979	-0.285818	-1.1904
2.2	3.4	-0.920213	4.99204	-0.504355	-5.83679	-2.26932	-2.60312	2.1124	-0.490716	-1.4052
2.2	3.5	-0.478688	3.70486	-0.397815	-5.06849	-2.24013	-2.55696	1.97542	-0.581538	-1.49714
2.2	3.6	-0.161822	2.74489	-0.31605	-4.41016	-2.14314	-2.44743	1.84814	-0.599284	-1.50254
2.2	3.7	0.064167	2.03097	-0.253164	-3.84557	-2.00359	-2.30196	1.7299	-0.572062	-1.45014
2.2	3.8	0.222592	1.50071	-0.204633	-3.35959	-1.84093	-2.13895	1.62003	-0.518914	-1.36024
2.2	3.9	0.331053	1.10746	-0.167001	-2.94102	-1.66951	-1.97048	1.51794	-0.452539	-1.25065
2.2	4	0.403069	0.816279	-0.137642	-2.57961	-1.49791	-1.80428	1.42305	-0.381229	-1.131
2.4	2.6	-16.5143	45.4345	-3.335	-18.0878	7.49737	8.84309	3.22803	12.0711	9.43001
2.4	2.7	-12.0765	34.2645	-2.58398	-15.3538	4.25021	4.6195	3.0025	7.622	6.14114
2.4	2.8	-8.75349	25.7828	-2.00194	-13.0905	1.9368	1.79279	2.79448	4.58726	3.70411
2.4	2.9	-6.27295	19.3591	-1.5522	-11.2039	0.330071	-0.0550921	2.60277	2.54768	1.9297
2.4	3	-4.42784	14.5061	-1.20547	-9.62317	-0.750412	-1.22247	2.42615	1.20369	0.669094
2.4	3.1	-3.06083	10.8477	-0.938566	-8.28936	-1.44105	-1.92132	2.26339	0.342076	-0.197209
2.4	3.2	-2.05247	8.0968	-0.733293	-7.15853	-1.84749	-2.30153	2.11332	-0.188213	-0.766741
2.4	3.3	-1.31163	6.0325	-0.575456	-6.19779	-2.05238	-2.46852	1.97483	-0.493695	-1.11835
2.4	3.4	-0.771004	4.48663	-0.454051	-5.37845	-2.11688	-2.49596	1.84691	-0.649048	-1.31428
2.4	3.5	-0.380201	3.33085	-0.360577	-4.67745	-2.08737	-2.43492	1.72864	-0.706281	-1.3976
2.4	3.6	-0.098819	2.46923	-0.288478	-4.07656	-1.99463	-2.32049	1.61917	-0.701325	-1.40244
2.4	3.7	0.100868	1.82781	-0.232714	-3.56002	-1.86406	-2.17651	1.51775	-0.658757	-1.35323
2.4	3.8	0.240166	1.3511	-0.189408	-3.11515	-1.71329	-2.01887	1.4237	-0.595174	-1.27243
2.4	3.9	0.335153	0.997416	-0.155603	-2.7311	-1.55414	-1.85798	1.33639	-0.521597	-1.17219
2.4	4	0.397787	0.73545	-0.129036	-2.39929	-1.39509	-1.70044	1.25526	-0.445175	-1.06235
2.6	2.6	-14.3877	40.1191	-3.00997	-16.3472	6.37413	7.10047	2.81536	9.91583	7.85464
2.6	2.7	-10.5022	30.2741	-2.31846	-13.8971	3.55633	3.50796	2.59831	6.10628	5.10377
2.6	2.8	-7.59384	22.7957	-1.78994	-11.8679	1.544	1.11702	2.40576	3.52277	3.04802
2.6	2.9	-5.42334	17.1295	-1.38575	-10.1741	0.146246	-0.433739	2.23338	1.79964	1.54337
2.6	3	-3.81011	12.8457	-1.07641	-8.75211	-0.792958	-1.40177	2.07796	0.676196	0.466906
2.6	3.1	-2.61494	9.61477	-0.839444	-7.55114	-1.39076	-1.96974	1.93706	-0.0326781	-0.275319
2.6	3.2	-1.73389	7.18318	-0.657708	-6.5318	-1.74023	-2.26662	1.80871	-0.457908	-0.765872
2.6	3.3	-1.08763	5.3568	-0.518122	-5.66488	-1.91383	-2.38297	1.69134	-0.691631	-1.07053
2.6	3.4	-0.617357	3.98736	-0.410718	-4.92429	-1.96501	-2.38197	1.58365	-0.798318	-1.23868
2.6	3.5	-0.276478	2.96342	-0.32789	-4.28991	-1.93086	-2.30733	1.48456	-0.822773	-1.30857
2.6	3.6	-0.0323958	2.19888	-0.26383	-3.74527	-1.84261	-2.18901	1.39314	-0.79587	-1.30834
2.6	3.7	0.140152	1.62916	-0.214098	-3.2764	-1.72119	-2.04727	1.30861	-0.73866	-1.26297
2.6	3.8	0.259969	1.20534	-0.175298	-2.87189	-1.58187	-1.89561	1.23031	-0.665298	-1.18826
2.6	3.9	0.341057	0.890605	-0.144844	-2.52209	-1.43527	-1.74276	1.15764	-0.585129	-1.09612
2.6	4	0.393891	0.657265	-0.120765	-2.21938	-1.28899	-1.59425	1.09008	-0.504162	-0.99474
2.8	2.6	-12.2614	34.831	-2.77371	-14.6346	5.16135	5.43753	2.36053	7.79806	6.24368
2.8	2.7	-8.93008	26.3087	-2.12027	-12.4678	2.79052	2.45501	2.16623	4.62125	4.01669
2.8	2.8	-6.43606	19.8307	-1.62809	-10.6688	1.09776	0.484105	1.99931	2.48341	2.34109
2.8	2.9	-4.57574	14.9181	-1.25607	-9.1653	-0.0790236	-0.781161	1.85353	1.07237	1.10699
2.8	3	-3.19307	11.201	-0.97397	-7.89946	-0.865524	-1.5584	1.72453	0.16613	0.220861
2.8	3.1	-2.16965	8.39441	-0.759378	-6.82845	-1.36306	-2.00175	1.60917	-0.39258	-0.392386
2.8	3.2	-1.41576	6.27973	-0.595616	-5.91855	-1.6502	-2.21985	1.50511	-0.714736	-0.799487
2.8	3.3	-0.863975	4.68927	-0.470243	-5.14279	-1.78774	-2.28885	1.4106	-0.878253	-1.04945
2.8	3.4	-0.462504	3.49543	-0.373941	-4.47915	-1.82016	-2.26178	1.32426	-0.937517	-1.18499
2.8	3.5	-0.172614	2.60138	-0.299695	-3.90971	-1.78064	-2.17523	1.24501	-0.930216	-1.23659
2.8	3.6	0.0342877	1.93295	-0.242219	-3.41994	-1.69492	-2.05421	1.17198	-0.88223	-1.22988
2.8	3.7	0.179813	1.43412	-0.197495	-2.99752	-1.58109	-1.91558	1.10445	-0.811128	-1.18402
2.8	3.8	0.280122	1.0625	-0.162494	-2.63241	-1.45228	-1.77047	1.04182	-0.728652	-1.11291
2.8	3.9	0.347241	0.786133	-0.134905	-2.31607	-1.3176	-1.62609	0.983603	-0.64249	-1.02691
2.8	4	0.390353	0.580901	-0.112984	-2.04141	-1.18314	-1.48689	0.929364	-0.557527	-0.93304
3	2.6	-10.2039	29.6988	-2.55871	-12.9714	3.96485	3.89938	1.85882	5.7582	4.75448
3	2.7	-7.40892	22.4586	-1.94533	-11.0819	2.02247	1.49064	1.70627	3.19691	2.98919
3	2.8	-5.31632	16.9508	-1.48774	-9.50795	0.638802	-0.0864706	1.57766	1.49119	1.6535
3	2.9	-3.75611	12.7695	-1.1447	-8.18826	-0.319551	-1.08511	1.46697	0.381862	0.668007
3	3	-2.5971	9.60196	-0.886339	-7.07385	-0.955325	-1.68502	1.37005	-0.314964	-0.0418688
3	3.1	-1.73999	7.20726	-0.690867	-6.12908	-1.35268	-2.01327	1.28397	-0.7293	-0.533505
3	3.2	-1.1098	5.40026	-0.542309	-5.32457	-1.57642	-2.15928	1.20661	-0.95267	-0.855379
3	3.3	-0.648954	4.03917	-0.428906	-4.63707	-1.67576	-2.1856	1.13644	-1.04917	-1.05102
3	3.4	-0.314169	3.01622	-0.341943	-4.04769	-1.68758	-2.13567	1.07227	-1.0634	-1.15204
3	3.5	-0.0734851	2.24866	-0.274932	-3.54066	-1.64042	-2.0394	1.01324	-1.02616	-1.18339
3	3.6	0.0974554	1.67382	-0.223023	-3.10376	-1.55551	-1.91716	0.958655	-0.958503	-1.1668
3	3.7	0.216846	1.24407	-0.182565	-2.72614	-1.44778	-1.78259	0.907958	-0.874633	-1.11797
3	3.8	0.298275	0.923345	-0.150816	-2.39907	-1.32827	-1.64468	0.860711	-0.783965	-1.04825
3	3.9	0.352069	0.684366	-0.125705	-2.1146	-1.20387	-1.50914	0.816553	-0.692587	-0.965802
3	4	0.385522	0.506642	-0.105674	-1.86805	-1.08156	-1.37948	0.775182	-0.604298	-0.878444
3.2	2.6	-8.28311	24.8577	-2.32474	-11.381	2.86883	2.52976	1.33271	3.86246	3.47003
3.2	2.7	-5.98958	18.8232	-1.76488	-9.75697	1.31172	0.643589	1.23648	1.88007	2.08343
3.2	2.8	-4.27306	14.2275	-1.34864	-8.39865	0.207141	-0.5762	1.15552	0.57932	1.03643
3.2	2.9	-2.99342	10.7347	-1.03752	-7.25361	-0.549889	-1.33402	1.08582	-0.248203	0.258126
3.2	3	-2.04367	8.08537	-0.803789	-6.28477	-1.04685	-1.77472	1.02458	-0.750139	-0.296711
3.2	3.1	-1.34316	6.07927	-0.627285	-5.46058	-1.35176	-2.00051	0.969858	-1.03065	-0.676895
3.2	3.2	-0.82744	4.56342	-0.493318	-4.75609	-1.51342	-2.08315	0.920259	-1.16289	-0.923171
3.2	3.3	-0.451242	3.41993	-0.391119	-4.15259	-1.57502	-2.07273	0.874794	-1.19794	-1.06761
3.2	3.4	-0.179093	2.55881	-0.312741	-3.63345	-1.56647	-2.00395	0.832744	-1.17121	-1.13366
3.2	3.5	0.0156824	1.91152	-0.252299	-3.18624	-1.51134	-1.90062	0.793574	-1.10704	-1.14458
3.2	3.6	0.153098	1.4258	-0.205402	-2.79972	-1.42623	-1.77886	0.756886	-1.02198	-1.11721
3.2	3.7	0.248163	1.06194	-0.168768	-2.4648	-1.32347	-1.64944	0.722373	-0.927063	-1.06367
3.2	3.8	0.312026	0.789773	-0.139931	-2.17373	-1.21186	-1.51935	0.689797	-0.829552	-0.993075
3.2	3.9	0.353517	0.58671	-0.117044	-1.92054	-1.09736	-1.39301	0.658969	-0.73404	-0.914097
3.2	4	0.378068	0.435135	-0.0987145	-1.69987	-0.985381	-1.27305	0.629735	-0.643316	-0.830909
3.4	2.6	-6.55726	20.4204	-2.06284	-9.88871	1.91159	1.3634	0.82289	2.18629	2.39202
3.4	2.7	-4.71575	15.4853	-1.57001	-8.51202	0.687538	-0.063753	0.786828	0.723075	1.3159
3.4	2.8	-3.33917	11.7225	-1.20296	-7.35457	-0.174166	-0.97101	0.755471	-0.215538	0.498003
3.4	2.9	-2.31222	8.85973	-0.928147	-6.37383	-0.754465	-1.51937	0.727406	-0.791967	-0.100121
3.4	3	-1.55225	6.68484	-0.721325	-5.54075	-1.12948	-1.82266	0.701651	-1.12101	-0.526022
3.4	3.1	-0.990338	5.03591	-0.564855	-4.82849	-1.34777	-1.96101	0.677543	-1.28346	-0.812415
3.4	3.2	-0.578603	3.78771	-0.445853	-4.21826	-1.45501	-1.99052	0.654638	-1.33589	-0.992426
3.4	3.3	-0.278968	2.84447	-0.354862	-3.69326	-1.48262	-1.95028	0.632647	-1.31763	-1.08844
3.4	3.4	-0.0631302	2.13281	-0.284899	-3.24075	-1.45597	-1.86723	0.611385	-1.25584	-1.12365
3.4	3.5	0.0904121	1.5968	-0.230786	-2.84951	-1.39308	-1.75979	0.590737	-1.16906	-1.11567
3.4	3.6	0.197823	1.19375	-0.18866	-2.51031	-1.3074	-1.64039	0.570634	-1.06976	-1.07641
3.4	3.7	0.271223	0.891154	-0.155629	-2.21551	-1.20876	-1.51723	0.551039	-0.966194	-1.01788
3.4	3.8	0.31971	0.664293	-0.129523	-1.95808	-1.1036	-1.3956	0.531931	-0.863665	-0.947085
3.4	3.9	0.349953	0.494582	-0.108715	-1.73429	-0.998472	-1.27875	0.513302	-0.765446	-0.869504
3.4	4	0.366896	0.367756	-0.0919811	-1.53894	-0.89627	-1.16858	0.495151	-0.673428	-0.789947
3.6	2.6	-5.06295	16.4628	-1.78464	-8.51092	1.10427	0.419862	0.371272	0.791134	1.49122
3.6	2.7	-3.61538	12.5035	-1.36605	-7.35945	0.162624	-0.61934	0.388084	-0.231255	0.66603
3.6	2.8	-2.53299	9.48156	-1.05263	-6.38512	-0.489171	-1.26381	0.400461	-0.863346	0.0434989
3.6	2.9	-1.72896	7.17834	-0.816755	-5.55644	-0.923806	-1.63731	0.409121	-1.22819	-0.410786
3.6	3	-1.1318	5.4265	-0.638343	-4.84702	-1.19066	-1.82708	0.414629	-1.41245	-0.727886
3.6	3.1	-0.692249	4.09609	-0.50269	-4.23887	-1.33771	-1.89432	0.417451	-1.47687	-0.93279
3.6	3.2	-0.370542	3.08734	-0.399003	-3.71523	-1.39743	-1.88178	0.417984	-1.46379	-1.0528
3.6	3.3	-0.137401	2.32354	-0.319323	-3.26331	-1.3965	-1.81907	0.416571	-1.4025	-1.10767
3.6	3.4	0.0296789	1.74617	-0.257745	-2.87217	-1.35407	-1.72657	0.413513	-1.31306	-1.11591
3.6	3.5	0.147682	1.3104	-0.209868	-2.53274	-1.28453	-1.61811	0.409074	-1.20904	-1.09076
3.6	3.6	0.229477	0.981992	-0.172397	-2.23736	-1.19829	-1.50295	0.403483	-1.09947	-1.04238
3.6	3.7	0.284324	0.734832	-0.142857	-1.97916	-1.10286	-1.38713	0.396943	-0.990192	-0.979105
3.6	3.8	0.319596	0.549186	-0.119387	-1.75448	-1.00508	-1.2745	0.389629	-0.884874	-0.906757
3.6	3.9	0.340565	0.409929	-0.100583	-1.55812	-0.908209	-1.16736	0.381692	-0.785668	-0.830761
3.6	4	0.351165	0.305579	-0.0853828	-1.38622	-0.814859	-1.06698	0.373266	-0.693712	-0.753996
3.8	2.6	-3.8116	13.0244	-1.50871	-7.26175	0.442315	-0.299318	0.00677831	-0.292539	0.729372
3.8	2.7	-2.69807	9.90895	-1.16414	-6.31077	-0.264037	-1.02317	0.0621126	-0.961054	0.116416
3.8	2.8	-1.86773	7.52698	-0.904152	-5.50066	-0.745564	-1.45553	0.107134	-1.3484	-0.345007
3.8	2.9	-1.24806	5.70954	-0.707027	-4.80633	-1.05187	-1.68932	0.143745	-1.54558	-0.673689
3.8	3	-0.789746	4.32487	-0.556811	-4.20961	-1.2313	-1.78972	0.173423	-1.6163	-0.894465
3.8	3.1	-0.452439	3.2715	-0.441757	-3.69526	-1.31795	-1.8023	0.197337	-1.60496	-1.03034
3.8	3.2	-0.206505	2.4712	-0.353177	-3.25058	-1.33907	-1.75872	0.216429	-1.54229	-1.10088
3.8	3.3	-0.0289494	1.86408	-0.284609	-2.86485	-1.31433	-1.68084	0.231466	-1.44937	-1.1222
3.8	3.4	0.0975764	1.40422	-0.231238	-2.52964	-1.25909	-1.58359	0.243083	-1.34051	-1.10767
3.8	3.5	0.186353	1.0564	-0.189445	-2.2375	-1.1842	-1.47704	0.251809	-1.22523	-1.06785
3.8	3.6	0.246579	0.793508	-0.156505	-1.98183	-1.09825	-1.36785	0.258087	-1.10977	-1.01109
3.8	3.7	0.286556	0.595448	-0.13036	-1.75906	-1.00742	-1.26033	0.262292	-0.998039	-0.943358
3.8	3.8	0.311157	0.446157	-0.109448	-1.56376	-0.915894	-1.15713	0.264744	-0.892386	-0.870526
3.8	3.9	0.324834	0.333906	-0.0925885	-1.39271	-0.826555	-1.05979	0.265711	-0.794075	-0.795776
3.8	4	0.33057	0.249575	-0.0788838	-1.24247	-0.741207	-0.969083	0.265426	-0.703657	-0.721397
4	2.6	-2.80375	10.1086	-1.2513	-6.14733	-0.0937542	-0.809121	-0.259994	-1.06912	0.0941415
4	2.7	-1.9651	7.7052	-0.97484	-5.37048	-0.605224	-1.28629	-0.182323	-1.46862	-0.338322
4	2.8	-1.33753	5.86477	-0.764329	-4.70258	-0.93967	-1.5545	-0.117382	-1.67188	-0.661151
4	2.9	-0.870089	4.45811	-0.603257	-4.12804	-1.14327	-1.68175	-0.0629733	-1.74472	-0.884352
4	3	-0.524307	3.38436	-0.479402	-3.63079	-1.25014	-1.71551	-0.0173429	-1.73285	-1.02692
4	3.1	-0.270563	2.56575	-0.383688	-3.2001	-1.2886	-1.6888	0.020925	-1.66787	-1.1058
4	3.2	-0.0859433	1.94257	-0.309338	-2.82553	-1.27824	-1.62443	0.0529829	-1.57145	-1.1355
4	3.3	0.0470051	1.46889	-0.251279	-2.49939	-1.23477	-1.53807	0.0797783	-1.45829	-1.12856
4	3.4	0.141082	1.10931	-0.20569	-2.2145	-1.1698	-1.44031	0.102097	-1.33822	-1.09495
4	3.5	0.20578	0.836424	-0.169685	-1.96477	-1.09226	-1.33825	0.120594	-1.21766	-1.04332
4	3.6	0.2498	0.630076	-0.14107	-1.74648	-1.00767	-1.23651	0.13582	-1.10069	-0.979913
4	3.7	0.278021	0.474062	-0.118176	-1.55507	-0.921167	-1.138	0.148243	-0.989761	-0.909145
4	3.8	0.294602	0.356167	-0.0997272	-1.38671	-0.835667	-1.04448	0.158257	-0.886224	-0.835994
4	3.9	0.302937	0.267293	-0.0847506	-1.23875	-0.753269	-0.956888	0.1662	-0.790688	-0.762708
4	4	0.305277	0.20034	-0.0724982	-1.10838	-0.675256	-0.875637	0.172362	-0.703275	-0.690958
4.2	2.6	-2.02055	7.6946	-1.0226	-5.16577	-0.514322	-1.13624	-0.434288	-1.57053	-0.411345
4.2	2.7	-1.39875	5.87839	-0.805219	-4.53715	-0.862723	-1.42778	-0.34841	-1.77618	-0.700913
4.2	2.8	-0.933169	4.48483	-0.63799	-3.99341	-1.07974	-1.57439	-0.275029	-1.84942	-0.908611
4.2	2.9	-0.586577	3.4171	-0.50873	-3.52195	-1.20016	-1.62448	-0.21222	-1.8367	-1.04578
4.2	3	-0.330216	2.60016	-0.408323	-3.11145	-1.24982	-1.61165	-0.158392	-1.77005	-1.12467
4.2	3.1	-0.141921	1.97603	-0.329944	-2.75374	-1.24957	-1.55913	-0.112225	-1.67136	-1.15703
4.2	3.2	-0.00524963	1.49986	-0.268449	-2.44138	-1.21522	-1.48288	-0.0726165	-1.55549	-1.15374
4.2	3.3	0.0918513	1.13666	-0.219952	-2.16742	-1.15886	-1.39375	-0.0386427	-1.43239	-1.12375
4.2	3.4	0.161077	0.860616	-0.181502	-1.9273	-1.08711	-1.29903	-0.00952435	-1.30855	-1.07551
4.2	3.5	0.208667	0.65083	-0.150848	-1.71645	-1.0078	-1.20353	0.0153986	-1.18813	-1.01421
4.2	3.6	0.240152	0.491596	-0.126265	-1.53114	-0.925653	-1.11031	0.0366877	-1.07363	-0.945859
4.2	3.7	0.259821	0.370884	-0.106425	-1.36792	-0.843636	-1.02127	0.054823	-0.966451	-0.874319
4.2	3.8	0.270789	0.279438	-0.0903102	-1.22382	-0.763906	-0.93747	0.0702164	-0.867254	-0.801831
4.2	3.9	0.27557	0.210307	-0.0771276	-1.09673	-0.68798	-0.859419	0.0832222	-0.776197	-0.730365
4.2	4	0.27586	0.158078	-0.0662711	-0.984368	-0.616702	-0.787271	0.0941468	-0.693124	-0.661504
4.4	2.6	-1.43256	5.74321	-0.826754	-4.31405	-0.830153	-1.31327	-0.531094	-1.84436	-0.793283
4.4	2.7	-0.979834	4.39922	-0.658429	-3.80964	-1.04868	-1.4708	-0.447273	-1.91808	-0.967615
4.4	2.8	-0.639918	3.36512	-0.527504	-3.37031	-1.17261	-1.53171	-0.374155	-1.90587	-1.08691
4.4	2.9	-0.38624	2.57068	-0.425188	-2.98637	-1.22711	-1.52929	-0.310333	-1.83962	-1.15715
4.4	3	-0.198068	1.9613	-0.344843	-2.65059	-1.2322	-1.48655	-0.254595	-1.74115	-1.18616
4.4	3.1	-0.0599454	1.49448	-0.281444	-2.35631	-1.20322	-1.41932	-0.205897	-1.62522	-1.1824
4.4	3.2	0.0396043	1.13704	-0.231168	-2.09731	-1.15183	-1.33838	-0.163341	-1.50172	-1.15336
4.4	3.3	0.11173	0.8643	-0.191105	-1.86968	-1.08475	-1.25101	-0.126152	-1.37716	-1.10665
4.4	3.4	0.162432	0.656208	-0.159018	-1.66905	-1.00942	-1.16204	-0.0936614	-1.2557	-1.04654
4.4	3.5	0.197043	0.497637	-0.133184	-1.49217	-0.930679	-1.07457	-0.06529	-1.13986	-0.979984
4.4	3.6	0.219729	0.376945	-0.112272	-1.33591	-0.851513	-0.990556	-0.0405357	-1.03109	-0.909509
4.4	3.7	0.233577	0.285171	-0.095244	-1.19761	-0.77411	-0.911127	-0.0189619	-0.930089	-0.83771
4.4	3.8	0.241055	0.215515	-0.0812983	-1.07532	-0.700044	-0.836868	-0.000188521	-0.837056	-0.766573
4.4	3.9	0.243815	0.162671	-0.0698026	-0.966898	-0.630215	-0.767995	0.0161165	-0.751878	-0.697689
4.4	4	0.243202	0.122629	-0.0602664	-0.870669	-0.565104	-0.704484	0.0302435	-0.674241	-0.631956
4.6	2.6	-1.01148	4.20152	-0.663451	-3.58249	-1.0559	-1.37382	-0.569117	-1.94294	-1.05329
4.6	2.7	-0.685417	3.22837	-0.534587	-3.18102	-1.17266	-1.43936	-0.493571	-1.93293	-1.14484
4.6	2.8	-0.439348	2.47706	-0.43318	-2.82881	-1.22428	-1.44347	-0.426314	-1.86978	-1.19915
4.6	2.9	-0.254822	1.89796	-0.353014	-2.51909	-1.22896	-1.40818	-0.366476	-1.77465	-1.21966
4.6	3	-0.117501	1.4523	-0.289342	-2.24636	-1.20089	-1.34867	-0.313267	-1.66194	-1.21166
4.6	3.1	-0.0168087	1.10961	-0.238534	-2.00563	-1.15137	-1.27532	-0.26597	-1.54129	-1.18149
4.6	3.2	0.0573718	0.846944	-0.197804	-1.79315	-1.08664	-1.19515	-0.223946	-1.41909	-1.13471
4.6	3.3	0.110758	0.645685	-0.164999	-1.6052	-1.01375	-1.11284	-0.18662	-1.29946	-1.07518
4.6	3.4	0.14836	0.491677	-0.138457	-1.43886	-0.93728	-1.03144	-0.153482	-1.18492	-1.00965
4.6	3.5	0.174131	0.373967	-0.116876	-1.29143	-0.860203	-0.952888	-0.124077	-1.07697	-0.940027
4.6	3.6	0.191046	0.2841	-0.0992423	-1.16052	-0.78462	-0.878322	-0.0980026	-0.976324	-0.868929
4.6	3.7	0.201466	0.215605	-0.084757	-1.04437	-0.712053	-0.808361	-0.0748981	-0.883259	-0.798271
4.6	3.8	0.206998	0.16343	-0.0727923	-0.941082	-0.643445	-0.743268	-0.0544446	-0.797712	-0.729624
4.6	3.9	0.208962	0.123726	-0.0628511	-0.849147	-0.57931	-0.683067	-0.0363582	-0.719425	-0.663882
4.6	4	0.208358	0.0935495	-0.054544	-0.767225	-0.519862	-0.627632	-0.0203866	-0.648018	-0.601694
4.8	2.6	-0.724322	3.01191	-0.529755	-2.96082	-1.20298	-1.34945	-0.566481	-1.91593	-1.20947
4.8	2.7	-0.490295	2.32276	-0.43192	-2.64357	-1.24302	-1.35586	-0.502097	-1.85796	-1.24331
4.8	2.8	-0.312316	1.78847	-0.353994	-2.36318	-1.24102	-1.32548	-0.443602	-1.76908	-1.25191
4.8	2.9	-0.178512	1.37476	-0.291652	-2.11489	-1.2103	-1.27224	-0.390568	-1.66281	-1.23767
4.8	3	-0.0772446	1.05548	-0.24156	-1.89501	-1.15834	-1.20573	-0.342565	-1.5483	-1.20451
4.8	3.1	-0.00177474	0.809277	-0.201137	-1.69982	-1.09345	-1.13248	-0.299176	-1.43166	-1.15633
4.8	3.2	0.0538315	0.61971	-0.168377	-1.5266	-1.02143	-1.05687	-0.260006	-1.31687	-1.09751
4.8	3.3	0.094268	0.473968	-0.141715	-1.37255	-0.946028	-0.981756	-0.22468	-1.20644	-1.03267
4.8	3.4	0.123156	0.362065	-0.119925	-1.23546	-0.870164	-0.908988	-0.192852	-1.10184	-0.963968
4.8	3.5	0.143315	0.276261	-0.102038	-1.11332	-0.795782	-0.839674	-0.164201	-1.00387	-0.893798
4.8	3.6	0.156888	0.210559	-0.0872845	-1.0045	-0.724342	-0.77443	-0.138433	-0.912863	-0.823945
4.8	3.7	0.165463	0.160299	-0.075059	-0.907408	-0.656705	-0.713541	-0.115277	-0.828817	-0.755939
4.8	3.8	0.1703	0.121884	-0.0648739	-0.820693	-0.593383	-0.657064	-0.0944876	-0.751552	-0.690631
4.8	3.9	0.172381	0.0925572	-0.0563429	-0.743181	-0.534586	-0.604915	-0.0758416	-0.680756	-0.628666
4.8	4	0.172447	0.0701948	-0.0491588	-0.673828	-0.480346	-0.556916	-0.0591353	-0.616052	-0.570435
5	2.6	-0.538962	2.11555	-0.421593	-2.43768	-1.28269	-1.26795	-0.538424	-1.80637	-1.28114
5	2.7	-0.369892	1.6384	-0.347783	-2.18837	-1.26765	-1.23986	-0.485765	-1.72563	-1.27651
5	2.8	-0.240575	1.2664	-0.288257	-1.96653	-1.22897	-1.19138	-0.436946	-1.62832	-1.25495
5	2.9	-0.140885	0.977438	-0.240059	-1.76898	-1.17249	-1.1309	-0.391844	-1.52274	-1.21798
5	3	-0.0649464	0.75327	-0.200882	-1.59279	-1.10535	-1.06421	-0.350299	-1.41451	-1.16829
5	3.1	-0.00753927	0.579677	-0.168915	-1.43558	-1.03235	-0.995205	-0.312125	-1.30733	-1.1105
5	3.2	0.0355109	0.445485	-0.142731	-1.29511	-0.956846	-0.926486	-0.277123	-1.20361	-1.04663
5	3.3	0.0674697	0.341912	-0.121203	-1.16955	-0.881369	-0.859724	-0.245088	-1.10481	-0.979255
5	3.4	0.090941	0.262105	-0.103436	-1.05722	-0.807612	-0.795948	-0.215816	-1.01176	-0.910515
5	3.5	0.107813	0.200683	-0.0887117	-0.956708	-0.736923	-0.735744	-0.189106	-0.924849	-0.842007
5	3.6	0.119623	0.153473	-0.0764555	-0.866665	-0.670024	-0.679394	-0.164766	-0.84416	-0.77522
5	3.7	0.127561	0.117221	-0.066207	-0.785893	-0.607317	-0.626978	-0.142613	-0.76959	-0.710929
5	3.8	0.132577	0.0894154	-0.0575954	-0.713477	-0.54908	-0.578441	-0.122473	-0.700913	-0.649762
5	3.9	0.135401	0.0680947	-0.0503226	-0.648398	-0.495225	-0.533643	-0.104183	-0.637826	-0.592111
5	4	0.136555	0.0517886	-0.0441479	-0.589988	-0.445792	-0.492393	-0.0875928	-0.579985	-0.538177

## Sheet: Pyridine-Pyridine(anti-aligned)
Pyridine-pyridine (anti-aligned) parallel stacked dimer		SAPT2+3/def2-TZVPD					Hunter-Sanders (Eq 1)
x	z	Elec	Exch	Ind	Disp	SAPT2+3	EvdW	Eelec	Eint(HS)	Eq 3
-5	2.6	1.44173	1.41752	-0.414391	-2.06473	0.380122	-1.1116	0.834743	-0.276855	0.248378
-5	2.7	1.3957	1.11365	-0.35396	-1.87064	0.284757	-1.05748	0.815774	-0.241707	0.207409
-5	2.8	1.34053	0.871862	-0.302748	-1.69475	0.214902	-0.999872	0.796144	-0.203728	0.169648
-5	2.9	1.2795	0.680239	-0.259381	-1.53558	0.164778	-0.940808	0.775957	-0.164852	0.139914
-5	3	1.21549	0.529098	-0.222666	-1.39148	0.130442	-0.881812	0.755329	-0.126483	0.119733
-5	3.1	1.15025	0.410313	-0.191584	-1.2614	0.107575	-0.823992	0.734382	-0.0896102	0.10722
-5	3.2	1.08516	0.31728	-0.165262	-1.14396	0.0932195	-0.768123	0.71323	-0.0548925	0.102089
-5	3.3	1.02126	0.244654	-0.142952	-1.03799	0.08497	-0.714723	0.691985	-0.0227382	0.102819
-5	3.4	0.959334	0.188143	-0.124024	-0.942435	0.0810175	-0.664112	0.670747	0.00663442	0.107884
-5	3.5	0.899904	0.144306	-0.107942	-0.856279	0.079989	-0.61646	0.649607	0.0331466	0.115989
-5	3.6	0.843297	0.110403	-0.0942537	-0.778604	0.0808428	-0.571825	0.628645	0.0568198	0.125759
-5	3.7	0.789688	0.0842565	-0.0825761	-0.708566	0.0828028	-0.530185	0.60793	0.0777456	0.136407
-5	3.8	0.739139	0.0641484	-0.0725885	-0.6454	0.0852994	-0.491461	0.587523	0.0960616	0.147213
-5	3.9	0.691635	0.0487254	-0.0640219	-0.58841	0.0879282	-0.455538	0.567472	0.111934	0.157649
-5	4	0.6471	0.0369273	-0.0566488	-0.536971	0.0904084	-0.422275	0.547819	0.125544	0.167353
-4.8	2.6	1.25127	2.09967	-0.507743	-2.5238	0.319391	-1.24963	0.991659	-0.257975	0.448482
-4.8	2.7	1.25609	1.63776	-0.428834	-2.27297	0.192057	-1.20195	0.966506	-0.23544	0.379208
-4.8	2.8	1.2395	1.27336	-0.362956	-2.04758	0.102324	-1.14489	0.940361	-0.204532	0.312635
-4.8	2.9	1.20734	0.986938	-0.307928	-1.84511	0.0412445	-1.08239	0.913475	-0.168911	0.256221
-4.8	3	1.16455	0.762679	-0.261922	-1.66333	0.00198004	-1.01734	0.886084	-0.131257	0.212535
-4.8	3.1	1.11486	0.587719	-0.223414	-1.50018	-0.021022	-0.951886	0.858404	-0.0934827	0.181847
-4.8	3.2	1.06151	0.45173	-0.191142	-1.35384	-0.0317353	-0.887535	0.830625	-0.0569096	0.162451
-4.8	3.3	1.00611	0.346307	-0.164058	-1.22264	-0.0342764	-0.825323	0.802915	-0.0224081	0.151357
-4.8	3.4	0.950225	0.26482	-0.141286	-1.10497	-0.0312156	-0.765929	0.775416	0.00948747	0.147359
-4.8	3.5	0.895002	0.202011	-0.122105	-0.999476	-0.024568	-0.709759	0.748249	0.0384903	0.148567
-4.8	3.6	0.841256	0.153732	-0.105915	-0.904877	-0.0158047	-0.657022	0.721513	0.0644914	0.153409
-4.8	3.7	0.789526	0.116721	-0.0922152	-0.820032	-0.0059995	-0.607782	0.695289	0.0875065	0.160385
-4.8	3.8	0.740148	0.0884194	-0.0805895	-0.743902	0.00407569	-0.562004	0.66964	0.107636	0.168557
-4.8	3.9	0.693308	0.0668322	-0.070696	-0.675559	0.0138858	-0.519584	0.644618	0.125034	0.177124
-4.8	4	0.64908	0.0504062	-0.0622433	-0.614167	0.023076	-0.480372	0.62026	0.139887	0.185504
-4.6	2.6	0.926868	3.04605	-0.617962	-3.07487	0.280089	-1.36238	1.19066	-0.17172	0.717927
-4.6	2.7	1.01444	2.35979	-0.515484	-2.75304	0.1057	-1.33565	1.15562	-0.180028	0.608062
-4.6	2.8	1.06023	1.82259	-0.431394	-2.46606	-0.014628	-1.28873	1.11942	-0.169305	0.501328
-4.6	2.9	1.07458	1.40343	-0.362242	-2.21001	-0.0942458	-1.22885	1.0825	-0.146344	0.408653
-4.6	3	1.06686	1.07779	-0.305237	-1.98186	-0.14245	-1.16139	1.04526	-0.116132	0.334149
-4.6	3.1	1.0433	0.82552	-0.258122	-1.77846	-0.167761	-1.09026	1.008	-0.0822635	0.27753
-4.6	3.2	1.00894	0.630717	-0.21908	-1.59715	-0.176576	-1.01827	0.971	-0.0472695	0.237109
-4.6	3.3	0.967928	0.480804	-0.186642	-1.43547	-0.173383	-0.947353	0.934472	-0.0128806	0.211393
-4.6	3.4	0.922759	0.365674	-0.159619	-1.2915	-0.162685	-0.87882	0.898588	0.0197683	0.195043
-4.6	3.5	0.875365	0.27748	-0.137049	-1.16307	-0.147277	-0.813502	0.863481	0.0499782	0.186916
-4.6	3.6	0.827272	0.210089	-0.118143	-1.04851	-0.129295	-0.751887	0.829251	0.0773645	0.18476
-4.6	3.7	0.779591	0.15872	-0.102265	-0.946287	-0.11024	-0.69421	0.795974	0.101764	0.186753
-4.6	3.8	0.733077	0.119657	-0.0888854	-0.855021	-0.0911723	-0.640534	0.763703	0.123169	0.191258
-4.6	3.9	0.688231	0.0900196	-0.0775767	-0.773483	-0.0728091	-0.590802	0.732472	0.141671	0.197213
-4.6	4	0.645364	0.0675839	-0.067982	-0.700582	-0.0556161	-0.544874	0.702301	0.157427	0.203751
-4.4	2.6	0.438624	4.3229	-0.746669	-3.73025	0.284606	-1.4222	1.44361	0.0214046	1.07249
-4.4	2.7	0.647776	3.32679	-0.614431	-3.31964	0.0404964	-1.44003	1.39279	-0.047248	0.903214
-4.4	2.8	0.785376	2.55306	-0.50796	-2.95668	-0.126209	-1.41903	1.34115	-0.0778791	0.741076
-4.4	2.9	0.869428	1.95412	-0.421902	-2.63591	-0.234267	-1.37209	1.28935	-0.0827349	0.599741
-4.4	3	0.913383	1.49168	-0.352053	-2.35151	-0.298503	-1.30871	1.23791	-0.0708023	0.484185
-4.4	3.1	0.928807	1.13601	-0.295123	-2.09978	-0.33008	-1.2358	1.18722	-0.0485829	0.394229
-4.4	3.2	0.923553	0.863124	-0.248525	-1.87674	-0.33859	-1.15829	1.13759	-0.0207034	0.327654
-4.4	3.3	0.90384	0.654306	-0.210224	-1.67907	-0.33115	-1.07962	1.08923	0.00960964	0.280126
-4.4	3.4	0.874789	0.495056	-0.178618	-1.504	-0.312775	-1.00213	1.0423	0.0401639	0.249323
-4.4	3.5	0.839367	0.373773	-0.152438	-1.34841	-0.28771	-0.927381	0.996903	0.0695225	0.229397
-4.4	3.6	0.800183	0.281619	-0.130675	-1.21057	-0.259445	-0.856321	0.953114	0.0967934	0.218375
-4.4	3.7	0.759053	0.211758	-0.112519	-1.08817	-0.229878	-0.789492	0.910964	0.121472	0.213851
-4.4	3.8	0.717338	0.158911	-0.0973187	-0.97941	-0.20048	-0.727141	0.870463	0.143322	0.213806
-4.4	3.9	0.67599	0.119018	-0.0845456	-0.882697	-0.172234	-0.669311	0.831605	0.162295	0.216483
-4.4	4	0.635658	0.0889679	-0.0737718	-0.796619	-0.145764	-0.61591	0.794369	0.178459	0.220744
-4.2	2.6	-0.240666	5.99465	-0.894583	-4.5026	0.356807	-1.39314	1.76332	0.370181	1.52937
-4.2	2.7	0.137517	4.58448	-0.725622	-3.98239	0.0139893	-1.49082	1.68786	0.197041	1.27231
-4.2	2.8	0.402353	3.49726	-0.592212	-3.52679	-0.219392	-1.5195	1.6131	0.0936037	1.03441
-4.2	2.9	0.58195	2.66137	-0.486285	-3.12701	-0.369978	-1.50122	1.53977	0.0385551	0.829478
-4.2	3	0.698056	2.02055	-0.401699	-2.77573	-0.458818	-1.4521	1.46841	0.016307	0.661684
-4.2	3.1	0.766644	1.53038	-0.33376	-2.46685	-0.50359	-1.38378	1.39936	0.0155825	0.529916
-4.2	3.2	0.801569	1.15673	-0.278875	-2.19471	-0.515284	-1.30452	1.33285	0.0283233	0.43008
-4.2	3.3	0.811888	0.872484	-0.234278	-1.95487	-0.504778	-1.22015	1.269	0.0488528	0.357492
-4.2	3.4	0.804792	0.656744	-0.197844	-1.74335	-0.479661	-1.13463	1.20787	0.0732428	0.306285
-4.2	3.5	0.786226	0.49354	-0.167921	-1.55689	-0.445049	-1.05063	1.14947	0.0988371	0.272754
-4.2	3.6	0.759465	0.370151	-0.143228	-1.3922	-0.405816	-0.969871	1.09377	0.123895	0.251663
-4.2	3.7	0.727564	0.277086	-0.122759	-1.24634	-0.364451	-0.893371	1.0407	0.147328	0.23946
-4.2	3.8	0.692732	0.207039	-0.10572	-1.11758	-0.323529	-0.821688	0.990193	0.168505	0.233928
-4.2	3.9	0.656492	0.154416	-0.091477	-1.00359	-0.284156	-0.755047	0.942161	0.187113	0.232945
-4.2	4	0.619926	0.114958	-0.079521	-0.902531	-0.247168	-0.693455	0.896507	0.203052	0.234672
-4	2.6	-1.12993	8.11295	-1.06031	-5.40186	0.520862	-1.23307	2.16098	0.92791	2.09117
-4	2.7	-0.529327	6.16961	-0.847784	-4.74813	0.0443748	-1.45949	2.04871	0.589219	1.71952
-4	2.8	-0.0975167	4.68097	-0.683062	-4.18109	-0.280701	-1.57083	1.94071	0.36988	1.38061
-4	2.9	0.207021	3.54341	-0.554485	-3.6877	-0.49175	-1.6032	1.83746	0.234257	1.09462
-4	3	0.416457	2.67653	-0.453414	-3.25741	-0.617837	-1.58276	1.73919	0.156429	0.862357
-4	3.1	0.555412	2.01753	-0.373398	-2.88137	-0.68182	-1.52825	1.64595	0.117696	0.679763
-4	3.2	0.641654	1.51742	-0.309595	-2.55196	-0.702489	-1.45298	1.55768	0.104695	0.540643
-4	3.3	0.69088	1.13926	-0.258357	-2.26386	-0.692076	-1.36626	1.47424	0.107974	0.437706
-4	3.4	0.712855	0.853713	-0.216922	-2.01075	-0.661101	-1.27451	1.39545	0.120934	0.364201
-4	3.5	0.715454	0.638562	-0.18319	-1.78843	-0.617605	-1.18205	1.3211	0.139043	0.313384
-4	3.6	0.705195	0.476963	-0.15556	-1.59325	-0.566657	-1.09172	1.25097	0.159248	0.280024
-4	3.7	0.685356	0.355557	-0.132797	-1.42141	-0.51329	-1.00529	1.18485	0.179551	0.260168
-4	3.8	0.65944	0.264589	-0.113947	-1.26994	-0.459861	-0.923794	1.12249	0.198701	0.248931
-4	3.9	0.629936	0.196576	-0.0982631	-1.13627	-0.408025	-0.847744	1.0637	0.215959	0.243939
-4	4	0.598413	0.145793	-0.0851505	-1.0185	-0.35944	-0.777316	1.00826	0.230946	0.243262
-3.8	2.6	-2.22798	10.7102	-1.2393	-6.43215	0.810762	-0.898514	2.64153	1.74302	2.76493
-3.8	2.7	-1.34871	8.10406	-0.977997	-5.62146	0.155897	-1.31635	2.47758	1.16123	2.2387
-3.8	2.8	-0.715139	6.1183	-0.778657	-4.9226	-0.298088	-1.55272	2.32454	0.771821	1.77521
-3.8	2.9	-0.255808	4.60989	-0.625341	-4.31979	-0.591047	-1.66412	2.18195	0.517826	1.38971
-3.8	3	0.0693998	3.46642	-0.506468	-3.79751	-0.768153	-1.69112	2.04919	0.358064	1.0799
-3.8	3.1	0.294533	2.60143	-0.413562	-3.34439	-0.861988	-1.66264	1.9256	0.262964	0.837584
-3.8	3.2	0.445781	1.9486	-0.340364	-2.95003	-0.896012	-1.5991	1.81054	0.211437	0.65285
-3.8	3.3	0.541771	1.45653	-0.282223	-2.60583	-0.88975	-1.51479	1.70336	0.18857	0.515743
-3.8	3.4	0.599447	1.08703	-0.23567	-2.30575	-0.854941	-1.41955	1.60346	0.183912	0.416747
-3.8	3.5	0.62865	0.809866	-0.198101	-2.04358	-0.803165	-1.32006	1.51029	0.190227	0.347607
-3.8	3.6	0.638014	0.602499	-0.167552	-1.8139	-0.740939	-1.22074	1.42332	0.202575	0.301254
-3.8	3.7	0.633099	0.447474	-0.142541	-1.61277	-0.674742	-1.12443	1.34208	0.217652	0.272333
-3.8	3.8	0.618263	0.331768	-0.121932	-1.43618	-0.608083	-1.03284	1.26614	0.233301	0.255161
-3.8	3.9	0.596934	0.245583	-0.104853	-1.28101	-0.543346	-0.946926	1.1951	0.248171	0.24647
-3.8	4	0.571585	0.181517	-0.0906236	-1.14437	-0.481887	-0.867121	1.12858	0.261463	0.243723
-3.6	2.6	-3.53722	13.7857	-1.42425	-7.5945	1.22972	-0.351662	3.19745	2.84579	3.54588
-3.6	2.7	-2.32476	10.3861	-1.11217	-6.60032	0.348849	-1.03511	2.96674	1.93162	2.82891
-3.6	2.8	-1.4403	7.80883	-0.876852	-5.7513	-0.259619	-1.44681	2.75723	1.31042	2.21726
-3.6	2.9	-0.796383	5.86041	-0.697835	-5.02276	-0.656563	-1.67108	2.56648	0.895394	1.7128
-3.6	3	-0.338073	4.38915	-0.560478	-4.39626	-0.905667	-1.76808	2.39234	0.624257	1.30882
-3.6	3.1	-0.0112156	3.28143	-0.454199	-3.85547	-1.03945	-1.78046	2.23296	0.452496	0.99658
-3.6	3.2	0.215481	2.44872	-0.371275	-3.38751	-1.09459	-1.73824	2.08672	0.348483	0.759475
-3.6	3.3	0.368688	1.82416	-0.306024	-2.98166	-1.09484	-1.66235	1.95224	0.289882	0.584717
-3.6	3.4	0.466789	1.35613	-0.254235	-2.62833	-1.05965	-1.56727	1.8283	0.261035	0.45818
-3.6	3.5	0.527181	1.00681	-0.212776	-2.32137	-1.00015	-1.46281	1.71388	0.251066	0.369345
-3.6	3.6	0.55936	0.7463	-0.179303	-2.05388	-0.927519	-1.35554	1.60803	0.252497	0.309588
-3.6	3.7	0.571956	0.552488	-0.152059	-1.8203	-0.847917	-1.24971	1.50997	0.260264	0.271351
-3.6	3.8	0.570069	0.408309	-0.129722	-1.61601	-0.767355	-1.14799	1.41899	0.270999	0.249116
-3.6	3.9	0.558388	0.301287	-0.111283	-1.43712	-0.688724	-1.05193	1.33445	0.28252	0.237427
-3.6	4	0.540206	0.22198	-0.095971	-1.28027	-0.61406	-0.962328	1.25579	0.293467	0.233184
-3.4	2.6	-5.02856	17.3042	-1.60814	-8.88697	1.78052	0.431904	3.80294	4.23484	4.44057
-3.4	2.7	-3.43513	12.9906	-1.24721	-7.68333	0.624932	-0.597885	3.49491	2.89703	3.48986
-3.4	2.8	-2.26429	9.73439	-0.976689	-6.66297	-0.169557	-1.23993	3.22129	1.98136	2.6949
-3.4	2.9	-1.41148	7.28107	-0.77211	-5.79425	-0.696774	-1.61434	2.97669	1.36235	2.0542
-3.4	3	-0.796756	5.43529	-0.61609	-5.05043	-1.02799	-1.80638	2.75683	0.950447	1.54544
-3.4	3.1	-0.355122	4.05063	-0.496136	-4.41272	-1.21335	-1.87626	2.55824	0.681974	1.15302
-3.4	3.2	-0.0428874	3.01336	-0.40316	-3.86325	-1.29594	-1.86626	2.3781	0.511844	0.855305
-3.4	3.3	0.173643	2.23786	-0.3305	-3.38888	-1.30788	-1.8058	2.21409	0.408291	0.637484
-3.4	3.4	0.320019	1.65922	-0.273239	-2.97835	-1.27235	-1.71523	2.06429	0.349059	0.481249
-3.4	3.5	0.415161	1.22826	-0.227711	-2.62235	-1.20664	-1.60839	1.92706	0.318669	0.372059
-3.4	3.6	0.471857	0.907355	-0.191192	-2.31223	-1.12421	-1.49458	1.80103	0.306448	0.299793
-3.4	3.7	0.503604	0.669737	-0.161642	-2.04325	-1.03156	-1.3799	1.68502	0.305117	0.253433
-3.4	3.8	0.516152	0.493589	-0.137534	-1.80886	-0.936652	-1.26823	1.57802	0.309787	0.226366
-3.4	3.9	0.515248	0.363241	-0.117713	-1.60419	-0.843419	-1.16191	1.47915	0.317232	0.213174
-3.4	4	0.505111	0.26693	-0.101306	-1.42529	-0.754554	-1.06224	1.38762	0.325384	0.208866
-3.2	2.6	-6.65522	21.1958	-1.79035	-10.2973	2.45301	1.45708	4.41309	5.87017	5.47773
-3.2	2.7	-4.64551	15.8698	-1.38493	-8.86215	0.977178	0.000758119	4.02752	4.02828	4.23164
-3.2	2.8	-3.16594	11.8603	-1.08088	-7.65357	-0.0400528	-0.926826	3.68983	2.763	3.22011
-3.2	2.9	-2.08299	8.84796	-0.851024	-6.62959	-0.715647	-1.48914	3.39147	1.90233	2.40866
-3.2	3	-1.29506	6.58929	-0.675957	-5.75721	-1.13893	-1.80186	3.12589	1.32403	1.77746
-3.2	3.1	-0.727413	4.89832	-0.541669	-5.01313	-1.38389	-1.94648	2.88801	0.941529	1.29529
-3.2	3.2	-0.323456	3.6342	-0.437925	-4.37486	-1.50205	-1.98012	2.6738	0.693676	0.933398
-3.2	3.3	-0.0376777	2.69233	-0.357199	-3.82581	-1.52836	-1.94256	2.48003	0.537471	0.667796
-3.2	3.4	0.159888	1.99133	-0.293898	-3.35251	-1.49519	-1.86126	2.30407	0.442814	0.480364
-3.2	3.5	0.2929	1.47055	-0.243851	-2.94349	-1.42389	-1.75496	2.14373	0.388765	0.351234
-3.2	3.6	0.37894	1.08437	-0.203939	-2.5893	-1.32993	-1.63633	1.99719	0.360862	0.265627
-3.2	3.7	0.429906	0.798016	-0.171826	-2.28098	-1.22489	-1.5137	1.8629	0.349206	0.212596
-3.2	3.8	0.457969	0.586836	-0.145761	-2.01387	-1.11482	-1.39246	1.73957	0.347107	0.183583
-3.2	3.9	0.468612	0.430925	-0.124429	-1.78152	-1.00641	-1.27593	1.62604	0.350111	0.170055
-3.2	4	0.467107	0.316013	-0.106837	-1.57894	-0.90266	-1.16603	1.52135	0.355318	0.167725
-3	2.6	-8.37549	25.3696	-1.98399	-11.8067	3.20335	2.70698	4.97241	7.67939	6.67567
-3	2.7	-5.92344	18.96	-1.53646	-10.126	1.37415	0.752033	4.52313	5.27516	5.06744
-3	2.8	-4.11609	14.144	-1.19846	-8.71389	0.115519	-0.511486	4.1314	3.61991	3.78222
-3	2.9	-2.79	10.5321	-0.941715	-7.52302	-0.722589	-1.29667	3.78654	2.48987	2.77602
-3	3	-1.82209	7.82868	-0.745622	-6.51333	-1.25237	-1.75413	3.48053	1.7264	1.99949
-3	3.1	-1.12058	5.80932	-0.595052	-5.65325	-1.55957	-1.9899	3.2072	1.2173	1.4131
-3	3.2	-0.616525	4.30313	-0.478819	-4.91977	-1.71198	-2.07825	2.96173	0.883474	0.980765
-3	3.3	-0.258334	3.18208	-0.388573	-4.29073	-1.75555	-2.07092	2.74024	0.669318	0.667463
-3	3.4	-0.0078368	2.34897	-0.318059	-3.75001	-1.72694	-2.00366	2.5396	0.535943	0.447298
-3	3.5	0.164942	1.7316	-0.262566	-3.2841	-1.65012	-1.90093	2.35722	0.456285	0.299051
-3	3.6	0.280005	1.27447	-0.218552	-2.8815	-1.54558	-1.7793	2.19093	0.411631	0.203336
-3	3.7	0.353824	0.936799	-0.183346	-2.53333	-1.42606	-1.64977	2.03892	0.389153	0.145819
-3	3.8	0.397724	0.687714	-0.154934	-2.23147	-1.30097	-1.51948	1.89962	0.380146	0.115864
-3	3.9	0.419555	0.503982	-0.13181	-1.96826	-1.17653	-1.39292	1.77171	0.378784	0.105569
-3	4	0.426969	0.36903	-0.112835	-1.74045	-1.05728	-1.27278	1.65402	0.381239	0.107094
-2.8	2.6	-10.1419	29.7287	-2.22087	-13.4014	3.9646	4.14555	5.43257	9.57812	8.02374
-2.8	2.7	-7.23806	22.1964	-1.72478	-11.4585	1.77508	1.63422	4.9456	6.57983	5.97527
-2.8	2.8	-5.09339	16.5416	-1.346	-9.83518	0.267009	-0.00653998	4.51838	4.51184	4.36952
-2.8	2.9	-3.5166	12.3045	-1.05608	-8.46726	-0.735441	-1.04385	4.14042	3.09657	3.13119
-2.8	3	-2.36344	9.13598	-0.833612	-7.31169	-1.37276	-1.66658	3.80375	2.13718	2.19191
-2.8	3.1	-1.52471	6.77176	-0.662408	-6.3296	-1.74495	-2.00774	3.50219	1.49446	1.49465
-2.8	3.2	-0.919008	5.0104	-0.530227	-5.49465	-1.93348	-2.16058	3.23082	1.07024	0.985493
-2.8	3.3	-0.48602	3.70087	-0.427769	-4.78063	-1.99356	-2.19009	2.98564	0.795545	0.624343
-2.8	3.4	-0.179369	2.72939	-0.347975	-4.16849	-1.96645	-2.14127	2.76336	0.622082	0.374606
-2.8	3.5	0.0338543	2.00969	-0.285475	-3.64228	-1.88421	-2.04499	2.56123	0.516247	0.209869
-2.8	3.6	0.179216	1.47774	-0.236185	-3.18879	-1.76803	-1.92217	2.37695	0.454786	0.107137
-2.8	3.7	0.274513	1.08481	-0.197014	-2.7969	-1.63459	-1.78681	2.20854	0.421733	0.0488382
-2.8	3.8	0.334747	0.795507	-0.165623	-2.45822	-1.49359	-1.64808	2.05431	0.406234	0.0219763
-2.8	3.9	0.369405	0.582678	-0.140251	-2.16477	-1.35294	-1.51179	1.91279	0.401004	0.0165859
-2.8	4	0.385175	0.426058	-0.119567	-1.90932	-1.21766	-1.38148	1.78271	0.401231	0.0257173
-2.6	2.6	-11.9225	34.1984	-2.5486	-15.0636	4.66371	5.72441	5.77131	11.4957	9.43454
-2.6	2.7	-8.56479	25.5312	-1.982	-12.8505	2.1339	2.61683	5.27654	7.89338	6.89087
-2.6	2.8	-6.0819	19.0228	-1.54517	-11.0049	0.390828	0.569261	4.83542	5.40468	4.92993
-2.6	2.9	-4.25272	14.1459	-1.20881	-9.45518	-0.770827	-0.741789	4.4402	3.69842	3.44215
-2.6	3	-2.91174	10.4998	-0.949897	-8.14693	-1.50875	-1.54538	4.08468	2.53931	2.33002
-2.6	3.1	-1.93407	7.77917	-0.750503	-7.039	-1.94441	-2.00305	3.76378	1.76072	1.51808
-2.6	3.2	-1.22594	5.75358	-0.596745	-6.09608	-2.16518	-2.22821	3.47325	1.24503	0.937071
-2.6	3.3	-0.717119	4.24798	-0.47791	-5.29263	-2.23968	-2.30003	3.20953	0.909503	0.530609
-2.6	3.4	-0.354502	3.13153	-0.385766	-4.60532	-2.21406	-2.27339	2.96958	0.696196	0.255829
-2.6	3.5	-0.0997483	2.30503	-0.314006	-4.01557	-2.12429	-2.18605	2.7508	0.564752	0.0789572
-2.6	3.6	0.0758596	1.69413	-0.257799	-3.5084	-1.99621	-2.06369	2.55092	0.48723	-0.0252433
-2.6	3.7	0.194114	1.24354	-0.213479	-3.07129	-1.84711	-1.92357	2.36799	0.444427	-0.0798877
-2.6	3.8	0.270766	0.911673	-0.178257	-2.69388	-1.68969	-1.77703	2.2003	0.423275	-0.0996889
-2.6	3.9	0.317049	0.667324	-0.150031	-2.36722	-1.53288	-1.63136	2.04635	0.414986	-0.0960041
-2.6	4	0.342561	0.488104	-0.127216	-2.08462	-1.38117	-1.49106	1.9048	0.41374	-0.0768382
-2.4	2.6	-13.7093	38.7554	-3.01556	-16.7791	5.25151	7.39236	6.00051	13.3929	10.7518
-2.4	2.7	-9.9005	28.9529	-2.33875	-14.2899	2.42377	3.66685	5.52088	9.18774	7.70687
-2.4	2.8	-7.07932	21.5841	-1.81543	-12.2161	0.473234	1.19515	5.08348	6.27863	5.39547
-2.4	2.9	-4.99756	16.058	-1.41221	-10.4781	-0.829843	-0.403098	4.68465	4.28155	3.66357
-2.4	3	-3.46776	11.9233	-1.10223	-9.01316	-1.65986	-1.3978	4.3209	2.9231	2.38851
-2.4	3.1	-2.34977	8.83695	-0.864175	-7.77283	-2.14983	-1.97965	3.98896	2.00931	1.47002
-2.4	3.2	-1.53801	6.53769	-0.681358	-6.72009	-2.40177	-2.28278	3.68581	1.40303	0.824503
-2.4	3.3	-0.951957	4.82835	-0.540812	-5.82347	-2.48789	-2.40099	3.40871	1.00772	0.383065
-2.4	3.4	-0.533146	3.56009	-0.432519	-5.05703	-2.46261	-2.39946	3.15516	0.7557	0.0904635
-2.4	3.5	-0.236608	2.62116	-0.34879	-4.40107	-2.36531	-2.32313	2.92294	0.599805	-0.091517
-2.4	3.6	-0.0301831	1.92702	-0.283753	-3.83789	-2.2248	-2.20268	2.71003	0.507355	-0.19376
-2.4	3.7	0.110751	1.41489	-0.232927	-3.35339	-2.06067	-2.05876	2.51464	0.455881	-0.238591
-2.4	3.8	0.204145	1.03761	-0.192923	-2.93581	-1.88699	-1.90506	2.33514	0.430081	-0.24717
-2.4	3.9	0.263251	0.760071	-0.161181	-2.57533	-1.71319	-1.75043	2.17008	0.419654	-0.230939
-2.4	4	0.297458	0.55596	-0.135775	-2.26338	-1.54573	-1.6004	2.01817	0.417772	-0.199404
-2.2	2.6	-15.5279	43.4502	-3.64474	-18.5357	5.74182	9.1064	6.15755	15.2639	11.8081
-2.2	2.7	-11.2644	32.5045	-2.80704	-15.7623	2.67078	4.75632	5.70233	10.4587	8.32203
-2.2	2.8	-8.10134	24.2612	-2.1625	-13.4588	0.538607	1.85348	5.27756	7.13104	5.70513
-2.2	2.9	-5.76249	18.0698	-1.66855	-11.5276	-0.888856	-0.0384818	4.88314	4.84466	3.76951
-2.2	3	-4.04032	13.4308	-1.29101	-9.9011	-1.80165	-1.22992	4.51811	3.28819	2.35472
-2.2	3.1	-2.7791	9.96346	-1.00291	-8.52503	-2.34357	-1.94061	4.18101	2.2404	1.35104
-2.2	3.2	-1.8606	7.37774	-0.783167	-7.35889	-2.62492	-2.32542	3.87012	1.5447	0.653916
-2.2	3.3	-1.19602	5.4536	-0.615465	-6.36623	-2.72412	-2.49293	3.58365	1.09072	0.186143
-2.2	3.4	-0.718759	4.02463	-0.487268	-5.51888	-2.70027	-2.51874	3.31981	0.801075	-0.113408
-2.2	3.5	-0.37915	2.96568	-0.388988	-4.79455	-2.59702	-2.4551	3.07687	0.621762	-0.293838
-2.2	3.6	-0.140985	2.1822	-0.313335	-4.17378	-2.44591	-2.33779	2.85316	0.515362	-0.38789
-2.2	3.7	0.0233904	1.60363	-0.254786	-3.64052	-2.26828	-2.191	2.64713	0.456135	-0.421938
-2.2	3.8	0.134091	1.17704	-0.209166	-3.18172	-2.07976	-2.03081	2.45735	0.426541	-0.414788
-2.2	3.9	0.206017	0.86297	-0.173343	-2.78631	-1.89066	-1.86771	2.28248	0.414767	-0.383343
-2.2	4	0.25011	0.632055	-0.144971	-2.44497	-1.70777	-1.70831	2.12128	0.412976	-0.336799
-2	2.6	-17.4403	48.4196	-4.40714	-20.3237	6.24852	10.843	6.2868	17.1298	12.5446
-2	2.7	-12.7041	36.2885	-3.36319	-17.2626	2.95859	5.87012	5.85237	11.7225	8.71926
-2	2.8	-9.18077	27.1318	-2.56751	-14.7169	0.66663	2.53499	5.44015	7.97514	5.86798
-2	2.9	-6.57251	20.2397	-1.96298	-12.5928	-0.888557	0.346802	5.05176	5.39856	3.77485
-2	3	-4.64808	15.0663	-1.50475	-10.8017	-1.88817	-1.04433	4.68774	3.64342	2.25818
-2	3.1	-3.23544	11.1927	-1.15791	-9.28851	-2.48913	-1.88674	4.34792	2.46118	1.1877
-2	3.2	-2.20514	8.29896	-0.8955	-8.00591	-2.80759	-2.35585	4.03164	1.67578	0.453438
-2	3.3	-1.4566	6.14284	-0.69687	-6.9147	-2.92533	-2.57489	3.73794	1.16305	-0.0309324
-2	3.4	-0.917236	4.53922	-0.546287	-5.98512	-2.90941	-2.62989	3.46571	0.835824	-0.336706
-2	3.5	-0.53188	3.34916	-0.431836	-5.19088	-2.80543	-2.58044	3.2137	0.633266	-0.510382
-2	3.6	-0.25963	2.46762	-0.344518	-4.51151	-2.64804	-2.46746	2.98065	0.513187	-0.593992
-2	3.7	-0.0705355	1.81562	-0.277567	-3.92903	-2.46151	-2.31874	2.76528	0.446548	-0.614541
-2	3.8	0.0586433	1.33431	-0.225905	-3.42852	-2.26147	-2.15281	2.56636	0.413551	-0.593341
-2	3.9	0.144269	0.979496	-0.185735	-2.99784	-2.05981	-1.98182	2.38268	0.400852	-0.545535
-2	4	0.198576	0.718294	-0.154234	-2.62659	-1.86396	-1.8135	2.21309	0.399593	-0.483182
-1.8	2.6	-19.5419	53.874	-5.21161	-22.129	6.99152	12.6074	6.42446	19.0319	13.0929
-1.8	2.7	-14.2822	40.4566	-3.94147	-18.7752	3.45775	7.01212	6.0006	13.0127	9.02494
-1.8	2.8	-10.367	30.3052	-2.98295	-15.9865	0.968733	3.24278	5.59489	8.83767	5.9951
-1.8	2.9	-7.46154	22.6477	-2.26124	-13.6589	-0.734009	0.75548	5.20897	5.96445	3.77466
-1.8	3	-5.31532	16.8879	-1.71877	-11.703	-1.84922	-0.838482	4.8439	4.00542	2.17107
-1.8	3.1	-3.7371	12.5667	-1.31144	-10.0497	-2.53146	-1.81563	4.50024	2.68461	1.04398
-1.8	3.2	-2.58217	9.33304	-1.00564	-8.65018	-2.90496	-2.37173	4.17803	1.80631	0.273256
-1.8	3.3	-1.7433	6.9184	-0.775927	-7.46032	-3.06115	-2.64461	3.87698	1.23237	-0.229289
-1.8	3.4	-1.13599	5.12006	-0.603087	-6.44839	-3.0674	-2.73073	3.59647	0.865748	-0.541815
-1.8	3.5	-0.700149	3.78324	-0.472719	-5.58461	-2.97423	-2.69707	3.33572	0.638646	-0.714287
-1.8	3.6	-0.39063	2.79152	-0.374025	-4.84638	-2.81952	-2.58977	3.09376	0.504	-0.790959
-1.8	3.7	-0.173985	2.05683	-0.298953	-4.21455	-2.63065	-2.44019	2.86958	0.429388	-0.801138
-1.8	3.8	-0.0244809	1.51374	-0.241498	-3.67274	-2.42498	-2.26941	2.66209	0.39268	-0.767498
-1.8	3.9	0.076277	1.11274	-0.197199	-3.20698	-2.21517	-2.09127	2.47022	0.378943	-0.706756
-1.8	4	0.141882	0.817102	-0.162749	-2.80605	-2.00981	-1.91464	2.29289	0.378245	-0.630803
-1.6	2.6	-21.9308	60.0427	-5.92105	-23.9424	8.24848	14.4366	6.59683	21.0334	13.7963
-1.6	2.7	-16.072	45.1715	-4.44488	-20.2876	4.36696	8.20643	6.17225	14.3787	9.50258
-1.6	2.8	-11.7043	33.8969	-3.34025	-17.2517	1.60061	3.99282	5.76379	9.75661	6.29148
-1.6	2.9	-8.46407	25.3743	-2.51492	-14.7171	-0.32173	1.19837	5.37286	6.57123	3.92621
-1.6	3	-6.06656	18.952	-1.89899	-12.5919	-1.60541	-0.604788	5.00086	4.39607	2.21542
-1.6	3.1	-4.30087	14.1252	-1.43957	-10.7989	-2.41417	-1.72169	4.6488	2.92711	1.009
-1.6	3.2	-3.00657	10.5066	-1.09684	-9.28235	-2.87919	-2.36874	4.31727	1.94853	0.183634
-1.6	3.3	-2.06424	7.80008	-0.840929	-7.99572	-3.10081	-2.69861	4.00638	1.30777	-0.35848
-1.6	3.4	-1.38124	5.78055	-0.649514	-6.90102	-3.15122	-2.81836	3.7159	0.897546	-0.689657
-1.6	3.5	-0.888788	4.27734	-0.505961	-5.96903	-3.08644	-2.80251	3.4453	0.642784	-0.875456
-1.6	3.6	-0.537547	3.16035	-0.397913	-5.17323	-2.94834	-2.7025	3.19381	0.491313	-0.954419
-1.6	3.7	-0.289457	2.33182	-0.316208	-4.49296	-2.76681	-2.55341	2.96054	0.407132	-0.962941
-1.6	3.8	-0.11728	1.71817	-0.254051	-3.91042	-2.56358	-2.37888	2.7445	0.365627	-0.924036
-1.6	3.9	0.00049394	1.26463	-0.206418	-3.41059	-2.35188	-2.1945	2.54465	0.350152	-0.855478
-1.6	4	0.0788638	0.929768	-0.169604	-2.98065	-2.14162	-2.01033	2.35994	0.349612	-0.770447
-1.4	2.6	-24.6749	67.0964	-6.38833	-25.7546	10.2787	16.3894	6.83112	23.2205	15.1017
-1.4	2.7	-18.1184	50.5475	-4.76977	-21.7872	5.87217	9.49014	6.39215	15.8823	10.4818
-1.4	2.8	-13.2295	37.982	-3.56681	-18.4963	2.68936	4.80866	5.96755	10.7762	6.99763
-1.4	2.9	-9.60123	28.4695	-2.67347	-15.7524	0.442428	1.69069	5.55977	7.25045	4.4123
-1.4	3	-6.91642	21.2911	-2.01037	-13.456	-1.09165	-0.333138	5.17091	4.83778	2.52365
-1.4	3.1	-4.93623	15.8885	-1.51813	-11.5248	-2.09069	-1.59794	4.80254	3.2046	1.18279
-1.4	3.2	-3.48431	11.8326	-1.15249	-9.89237	-2.69654	-2.34181	4.45553	2.11372	0.256404
-1.4	3.3	-2.42525	8.79509	-0.880505	-8.51007	-3.02074	-2.733	4.13022	1.39721	-0.358727
-1.4	3.4	-1.65658	6.52511	-0.677787	-7.336	-3.14525	-2.88965	3.82644	0.936789	-0.740787
-1.4	3.5	-1.10044	4.83353	-0.526254	-6.33749	-3.13065	-2.89414	3.54368	0.649549	-0.961345
-1.4	3.6	-0.701888	3.57508	-0.412566	-5.48655	-3.02592	-2.80341	3.28117	0.477769	-1.06248
-1.4	3.7	-0.419365	2.64043	-0.326867	-4.75965	-2.86545	-2.65642	3.03796	0.381541	-1.08369
-1.4	3.8	-0.221023	1.94758	-0.261885	-4.13805	-2.67337	-2.47945	2.81297	0.333515	-1.05056
-1.4	3.9	-0.0839254	1.43482	-0.212251	-3.60493	-2.46629	-2.28995	2.6051	0.315147	-0.982713
-1.4	4	0.00885399	1.05583	-0.174018	-3.14752	-2.25685	-2.09918	2.41321	0.314031	-0.894939
-1.2	2.6	-27.7722	75.0522	-6.49505	-27.557	13.228	18.5198	7.16469	25.6845	17.4257
-1.2	2.7	-20.4161	56.5833	-4.83427	-23.2588	8.07414	10.8954	6.68671	17.5821	12.2569
-1.2	2.8	-14.9345	42.5493	-3.60673	-19.7045	4.30366	5.70957	6.22425	11.9338	8.3213
-1.2	2.9	-10.8661	31.9185	-2.69905	-16.7506	1.60278	2.24421	5.78154	8.02575	5.37209
-1.2	3	-7.85824	23.8882	-2.02749	-14.2825	-0.280088	-0.0160284	5.36145	5.34542	3.20068
-1.2	3.1	-5.64113	17.8399	-1.53015	-12.2138	-1.54512	-1.4393	4.96563	3.52633	1.63697
-1.2	3.2	-4.01414	13.2959	-1.16128	-10.4693	-2.34878	-2.28725	4.5948	2.30755	0.54345
-1.2	3.3	-2.82443	9.89015	-0.887175	-8.99526	-2.81671	-2.74488	4.24896	1.50409	-0.196582
-1.2	3.4	-1.95877	7.34354	-0.682962	-7.74582	-3.04401	-2.94216	3.92758	0.985424	-0.674255
-1.2	3.5	-1.33417	5.44264	-0.530344	-6.68385	-3.10572	-2.9698	3.62976	0.659963	-0.955502
-1.2	3.6	-0.883406	4.02822	-0.415839	-5.78019	-3.05121	-2.89056	3.35437	0.463807	-1.1022
-1.2	3.7	-0.562496	2.97683	-0.329525	-5.00953	-2.92472	-2.74746	3.10014	0.352688	-1.15392
-1.2	3.8	-0.335273	2.19706	-0.264075	-4.35113	-2.75342	-2.56955	2.86574	0.296193	-1.14012
-1.2	3.9	-0.176833	1.61954	-0.21409	-3.78728	-2.55866	-2.37617	2.64981	0.27364	-1.08367
-1.2	4	-0.0679572	1.19237	-0.175593	-3.30338	-2.35456	-2.17988	2.45102	0.271138	-1.00053
-1	2.6	-31.1154	83.6938	-6.18373	-29.3224	17.0723	20.8372	7.63409	28.4713	20.9991
-1	2.7	-22.8873	63.1035	-4.60332	-24.6762	10.9368	12.4239	7.07418	19.4981	14.9681
-1	2.8	-16.7633	47.459	-3.43935	-20.8551	6.40128	6.69423	6.54122	13.2355	10.3473
-1	2.9	-12.2217	35.6083	-2.57995	-17.6895	3.11718	2.85697	6.03924	8.89621	6.86023
-1	3	-8.86641	26.6555	-1.94401	-15.0543	0.790716	0.344889	5.57003	5.91492	4.27099
-1	3.1	-6.3935	19.9117	-1.47239	-12.8529	-0.807139	-1.24675	5.1339	3.88715	2.38763
-1	3.2	-4.57841	14.844	-1.12178	-11.0016	-1.85779	-2.20535	4.73018	2.52483	1.0527
-1	3.3	-3.25069	11.0448	-0.860427	-9.4413	-2.50763	-2.73395	4.35759	1.62364	0.130704
-1	3.4	-2.28334	8.20306	-0.665024	-8.12104	-2.86635	-2.97517	4.01448	1.03931	-0.480643
-1	3.5	-1.58247	6.082	-0.518424	-7.0013	-3.0202	-3.0285	3.69904	0.670538	-0.859138
-1	3.6	-1.07804	4.50166	-0.408013	-6.04867	-3.03305	-2.96281	3.40934	0.446534	-1.07521
-1	3.7	-0.715648	3.32758	-0.324458	-5.23754	-2.95007	-2.82529	3.14349	0.318197	-1.1752
-1	3.8	-0.458077	2.45626	-0.260873	-4.54543	-2.80812	-2.64792	2.89963	0.251719	-1.19397
-1	3.9	-0.276515	1.8109	-0.212141	-3.95321	-2.63096	-2.45196	2.676	0.224044	-1.1581
-1	4	-0.150351	1.33354	-0.174489	-3.4455	-2.4368	-2.25129	2.47092	0.219633	-1.08764
-0.8	2.6	-34.493	92.5247	-5.48845	-30.9988	21.5445	23.2666	8.23939	31.506	25.7295
-0.8	2.7	-25.3811	69.7286	-4.11024	-26.0005	14.2367	14.0226	7.54184	21.5644	18.518
-0.8	2.8	-18.609	52.4242	-3.09394	-21.9129	8.80837	7.72607	6.90061	14.6267	12.976
-0.8	2.9	-13.5933	39.321	-2.34024	-18.5421	4.8454	3.50424	6.31393	9.81817	8.78556
-0.8	3	-9.88438	29.4302	-1.77894	-15.7502	2.01673	0.73331	5.77872	6.51203	5.65968
-0.8	3.1	-7.15552	21.9811	-1.35943	-13.425	0.041139	-1.03072	5.29128	4.26056	3.37001
-0.8	3.2	-5.15074	16.3848	-1.04489	-11.476	-1.28681	-2.10248	4.84773	2.74525	1.7303
-0.8	3.3	-3.68407	12.1902	-0.80832	-9.83673	-2.13892	-2.70386	4.44426	1.7404	0.581655
-0.8	3.4	-2.61438	9.05312	-0.629836	-8.45283	-2.64392	-2.99051	4.07725	1.08673	-0.196822
-0.8	3.5	-1.8379	6.71185	-0.494742	-7.28091	-2.9017	-3.0709	3.7433	0.672399	-0.69719
-0.8	3.6	-1.27772	4.96744	-0.392124	-6.28563	-2.98804	-3.02005	3.43929	0.419241	-1.00046
-0.8	3.7	-0.873513	3.67166	-0.313842	-5.43834	-2.95403	-2.88941	3.1624	0.272994	-1.16175
-0.8	3.8	-0.584928	2.70995	-0.253817	-4.7164	-2.84519	-2.71379	2.91004	0.19625	-1.22264
-0.8	3.9	-0.379943	1.99775	-0.207497	-4.09915	-2.68883	-2.51643	2.67987	0.163446	-1.21474
-0.8	4	-0.236022	1.47098	-0.171473	-3.57036	-2.50688	-2.3125	2.4698	0.157305	-1.16147
-0.6	2.6	-37.6291	100.786	-4.56372	-32.4908	26.1024	25.6308	8.90349	34.5343	31.129
-0.6	2.7	-27.7042	75.8993	-3.47171	-27.1634	17.56	15.5744	8.02313	23.5975	22.4976
-0.6	2.8	-20.331	57.0282	-2.65667	-22.8274	11.2131	8.72802	7.24692	15.9749	15.8906
-0.6	2.9	-14.8736	42.7536	-2.04258	-19.2755	6.56197	4.13576	6.56035	10.6961	10.8984
-0.6	3	-10.8411	31.9856	-1.57723	-16.3425	3.22478	1.11681	5.95109	7.0679	7.17419
-0.6	3.1	-7.87418	23.8805	-1.22323	-13.9105	0.872615	-0.811823	5.40872	4.5969	4.43598
-0.6	3.2	-5.69433	17.7953	-0.953173	-11.8759	-0.728058	-1.9915	4.92445	2.93295	2.46434
-0.6	3.3	-4.09818	13.2361	-0.746683	-10.169	-1.77783	-2.6624	4.49083	1.82843	1.07092
-0.6	3.4	-2.93328	9.82741	-0.588468	-8.73092	-2.42526	-2.99268	4.10156	1.10889	0.113368
-0.6	3.5	-2.08536	7.28433	-0.467005	-7.51528	-2.78331	-3.09938	3.75127	0.651897	-0.517073
-0.6	3.6	-1.47233	5.39004	-0.373534	-6.484	-2.93982	-3.06337	3.43537	0.372001	-0.912923
-0.6	3.7	-1.02911	3.98277	-0.301391	-5.60709	-2.95483	-2.94004	3.1499	0.209851	-1.13926
-0.6	3.8	-0.710387	2.93919	-0.245487	-4.85961	-2.8763	-2.76693	2.89145	0.12452	-1.24485
-0.6	3.9	-0.482964	2.16623	-0.201935	-4.22136	-2.74002	-2.56908	2.65709	0.0880076	-1.26669
-0.6	4	-0.321828	1.59467	-0.167779	-3.67484	-2.56978	-2.36286	2.44422	0.0813564	-1.23132
-0.4	2.6	-40.2353	107.581	-3.68065	-33.679	29.9857	27.673	9.46103	37.134	36.2816
-0.4	2.7	-29.6467	80.9599	-2.87762	-28.0803	20.3552	16.9131	8.39566	25.3088	26.2261
-0.4	2.8	-21.784	60.7943	-2.25927	-23.5458	13.2053	9.593	7.48929	17.0823	18.5787
-0.4	2.9	-15.9624	45.5563	-1.77779	-19.8465	7.96953	4.68275	6.71081	11.3936	12.8135
-0.4	3	-11.6623	34.068	-1.4013	-16.8025	4.20196	1.45148	6.03657	7.48804	8.5274
-0.4	3.1	-8.49603	25.4268	-1.10658	-14.2851	1.53904	-0.617879	5.44832	4.83044	5.37497
-0.4	3.2	-6.16987	18.9418	-0.875921	-12.1853	-0.289226	-1.8898	4.93182	3.04202	3.09907
-0.4	3.3	-4.46458	14.0853	-0.695551	-10.4262	-1.50109	-2.62023	4.47579	1.85556	1.48378
-0.4	3.4	-3.21845	10.4555	-0.554619	-8.94636	-2.2639	-2.98805	4.07117	1.08313	0.365778
-0.4	3.5	-2.30974	7.74828	-0.444572	-7.69698	-2.70301	-3.11757	3.71064	0.593071	-0.380315
-0.4	3.6	-1.65117	5.73213	-0.358643	-6.63787	-2.91556	-3.09465	3.3882	0.293542	-0.85735
-0.4	3.7	-1.17338	4.23474	-0.291481	-5.73794	-2.96806	-2.97804	3.09885	0.120807	-1.14017
-0.4	3.8	-0.828188	3.12465	-0.238874	-4.97123	-2.91364	-2.80755	2.83846	0.030913	-1.28385
-0.4	3.9	-0.580895	2.30235	-0.197515	-4.31651	-2.79256	-2.60973	2.60351	-0.0062175	-1.32753
-0.4	4	-0.404196	1.69453	-0.164824	-3.75618	-2.63067	-2.402	2.39103	-0.010967	-1.30949
-0.2	2.6	-42.0735	112.071	-3.15367	-34.4511	32.3925	29.1211	9.70264	38.8238	40.0043
-0.2	2.7	-31.0368	84.3096	-2.53794	-28.6775	22.0575	17.8647	8.51417	26.3789	28.854
-0.2	2.8	-22.8412	63.2914	-2.0414	-24.018	14.3908	10.2097	7.52588	17.7356	20.4294
-0.2	2.9	-16.769	47.4169	-1.63874	-20.2232	8.78593	5.07422	6.69324	11.7675	14.1026
-0.2	3	-12.2823	35.4528	-1.31296	-17.1078	4.74978	1.69217	5.98369	7.67586	9.40767
-0.2	3.1	-8.97506	26.457	-1.0507	-14.5343	1.89697	-0.477401	5.37307	4.89567	5.95894
-0.2	3.2	-6.54302	19.7072	-0.840713	-12.392	-0.0685492	-1.81525	4.84307	3.02782	3.46972
-0.2	3.3	-4.75788	14.6536	-0.673418	-10.5988	-1.37653	-2.58839	4.37964	1.79125	1.70184
-0.2	3.4	-3.45157	10.8768	-0.540718	-9.09181	-2.2073	-2.98328	3.97184	0.988562	0.474354
-0.2	3.5	-2.49719	8.06011	-0.435828	-7.82033	-2.69324	-3.12939	3.61099	0.481603	-0.348825
-0.2	3.6	-1.80369	5.96242	-0.353114	-6.74266	-2.93704	-3.11608	3.29015	0.174079	-0.878111
-0.2	3.7	-1.29838	4.4051	-0.287958	-5.82765	-3.0089	-3.00448	3.00369	-0.000793724	-1.196
-0.2	3.8	-0.933034	3.24978	-0.236603	-5.0483	-2.96816	-2.83603	2.74698	-0.0890542	-1.36203
-0.2	3.9	-0.66921	2.3945	-0.19603	-4.38206	-2.85279	-2.63839	2.51619	-0.122202	-1.41797
-0.2	4	-0.479638	1.76221	-0.163838	-3.81221	-2.69349	-2.4297	2.30812	-0.121586	-1.40703
4.44089e-15	2.6	-42.9977	113.716	-3.21201	-34.7402	32.7656	29.7726	9.46599	39.2386	41.1967
4.44089e-15	2.7	-31.7701	85.5605	-2.59882	-28.915	22.2765	18.2997	8.27047	26.5702	29.6447
4.44089e-15	2.8	-23.4244	64.2421	-2.09663	-24.2148	14.5062	10.4953	7.28377	17.7791	20.9298
4.44089e-15	2.9	-17.2354	48.1378	-1.68559	-20.3884	8.82844	5.25725	6.45797	11.7152	14.3921
4.44089e-15	3	-12.6573	35.9992	-1.35115	-17.2456	4.74515	1.8052	5.75838	7.56358	9.5482
4.44089e-15	3.1	-9.27812	26.8706	-1.08097	-14.6482	1.86338	-0.411731	5.15941	4.74768	6.00441
4.44089e-15	3.2	-6.78948	20.0199	-0.864192	-12.4887	-0.122494	-1.78124	4.64186	2.86061	3.44618
4.44089e-15	3.3	-4.96057	14.8892	-0.691298	-10.6823	-1.4449	-2.57521	4.19108	1.61587	1.63087
4.44089e-15	3.4	-3.6188	11.0542	-0.554114	-9.16405	-2.28271	-2.98346	3.79575	0.81229	0.372826
4.44089e-15	3.5	-2.63749	8.19328	-0.445714	-7.88217	-2.7721	-3.13783	3.44696	0.309124	-0.470965
4.44089e-15	3.6	-1.92132	6.06268	-0.360306	-6.79634	-3.01528	-3.12933	3.13762	0.0082904	-1.00754
4.44089e-15	3.7	-1.39878	4.47993	-0.293118	-5.87403	-3.086	-3.02024	2.86202	-0.158217	-1.32907
4.44089e-15	3.8	-1.0196	3.30531	-0.240256	-5.08806	-3.04261	-2.85277	2.61551	-0.237264	-1.49465
4.44089e-15	3.9	-0.744193	2.43584	-0.198579	-4.41652	-2.92345	-2.65514	2.39424	-0.260902	-1.54691
4.44089e-15	4	-0.545211	1.79283	-0.165592	-3.84181	-2.75978	-2.44586	2.19502	-0.250837	-1.53105
0.2	2.6	-42.977	112.43	-3.88309	-34.5508	31.0194	29.5622	8.72237	38.2846	39.4651
0.2	2.7	-31.8201	84.6553	-3.07133	-28.7976	20.9664	18.1748	7.64779	25.8226	28.2977
0.2	2.8	-23.5109	63.6064	-2.4289	-24.1366	13.53	10.4213	6.7535	17.1748	19.8686
0.2	2.9	-17.3427	47.6928	-1.91925	-20.3408	8.09011	5.21313	6.0001	11.2132	13.5484
0.2	3	-12.7724	35.6888	-1.51559	-17.2171	4.18377	1.77834	5.35853	7.13686	8.86867
0.2	3.1	-9.39336	26.6549	-1.19679	-14.6316	1.43317	-0.42881	4.80698	4.37817	5.44144
0.2	3.2	-6.90026	19.8705	-0.945789	-12.4792	-0.454716	-1.79289	4.32887	2.53598	2.97788
0.2	3.3	-5.0643	14.7863	-0.748767	-10.6778	-1.70449	-2.5839	3.9114	1.3275	1.23809
0.2	3.4	-3.71489	10.9835	-0.594542	-9.16284	-2.4888	-2.99056	3.54453	0.553977	0.0397685
0.2	3.5	-2.72533	8.14489	-0.474097	-7.88283	-2.93737	-3.14407	3.22034	0.0762753	-0.754152
0.2	3.6	-2.00075	6.03015	-0.380176	-6.79817	-3.14895	-3.13505	2.93245	-0.202605	-1.25479
0.2	3.7	-1.47095	4.45772	-0.306976	-5.87632	-3.19652	-3.02562	2.67569	-0.349926	-1.54513
0.2	3.8	-1.08492	3.2903	-0.249872	-5.09047	-3.13496	-2.85786	2.44583	-0.412027	-1.685
0.2	3.9	-0.803366	2.4257	-0.205214	-4.41915	-3.00204	-2.65995	2.23937	-0.42058	-1.71634
0.2	4	-0.598864	1.78609	-0.170139	-3.84481	-2.82772	-2.45038	2.05337	-0.397008	-1.68245
0.4	2.6	-42.0858	108.621	-4.96654	-33.9291	27.6395	28.5802	7.59708	36.1772	35.3248
0.4	2.7	-31.2329	81.8854	-3.8207	-28.3424	18.4894	17.545	6.73285	24.2779	25.1952
0.4	2.8	-23.1353	61.5935	-2.94786	-23.8028	11.7076	10.0211	5.99637	16.0175	17.5139
0.4	2.9	-17.1116	46.2315	-2.27922	-20.0894	6.75134	4.96215	5.36385	10.326	11.7459
0.4	3	-12.641	34.6299	-1.7657	-17.0292	3.19397	1.62389	4.81668	6.44058	7.47993
0.4	3.1	-9.32913	25.8877	-1.37085	-14.489	0.698689	-0.521167	4.3402	3.81904	4.36356
0.4	3.2	-6.87962	19.3154	-1.06709	-12.3683	-0.99956	-1.84566	3.92278	2.07712	2.13417
0.4	3.3	-5.07238	14.3849	-0.833377	-10.5894	-2.11023	-2.61173	3.55511	0.943384	0.571602
0.4	3.4	-3.74018	10.6938	-0.653578	-9.09075	-2.79073	-3.00293	3.22967	0.226742	-0.490608
0.4	3.5	-2.76082	7.93598	-0.515264	-7.82366	-3.16376	-3.1471	2.94035	-0.206746	-1.18013
0.4	3.6	-2.04168	5.87963	-0.408846	-6.74911	-3.32	-3.13266	2.68214	-0.450517	-1.60141
0.4	3.7	-1.51436	4.3493	-0.326897	-5.83525	-3.3272	-3.02026	2.45088	-0.569381	-1.83036
0.4	3.8	-1.12821	3.21257	-0.263671	-5.05593	-3.23524	-2.85107	2.2431	-0.60797	-1.92274
0.4	3.9	-0.845874	2.3697	-0.214731	-4.39013	-3.08104	-2.65267	2.05592	-0.596757	-1.91806
0.4	4	-0.639634	1.74592	-0.176662	-3.82026	-2.89063	-2.44316	1.88685	-0.556313	-1.85484
0.6	2.6	-40.4906	103.054	-6.12279	-32.9513	23.4897	27.0322	6.30618	33.3384	29.9331
0.6	2.7	-30.1264	77.7983	-4.62435	-27.6126	15.435	16.5395	5.67585	22.2154	21.1155
0.6	2.8	-22.3788	58.5973	-3.50645	-23.247	9.46512	9.37588	5.11866	14.4945	14.4102
0.6	2.9	-16.6013	44.0367	-2.66765	-19.6624	5.10538	4.55521	4.62571	9.18093	9.38324
0.6	3	-12.3034	33.0245	-2.036	-16.6958	1.98922	1.37376	4.18882	5.56258	5.66887
0.6	3.1	-9.11236	24.7148	-1.5591	-14.226	-0.182673	-0.6689	3.8007	3.1318	2.97088
0.6	3.2	-6.74635	18.4592	-1.19831	-12.1571	-1.6426	-1.92719	3.45501	1.52782	1.05921
0.6	3.3	-4.99538	13.7609	-0.92489	-10.4172	-2.57655	-2.65106	3.14629	0.495231	-0.26228
0.6	3.4	-3.7024	10.2395	-0.717408	-8.94857	-3.12883	-3.01592	2.86987	-0.146051	-1.14157
0.6	3.5	-2.74904	7.6059	-0.55977	-7.70542	-3.40834	-3.14413	2.62173	-0.522406	-1.69138
0.6	3.6	-2.0469	5.63994	-0.439841	-6.65019	-3.497	-3.12049	2.39844	-0.722049	-2.00697
0.6	3.7	-1.53022	4.17562	-0.348434	-5.75214	-3.45518	-3.00323	2.19706	-0.806163	-2.15527
0.6	3.8	-1.15081	3.0867	-0.278592	-4.98569	-3.32838	-2.83192	2.01507	-0.816851	-2.18622
0.6	3.9	-0.872223	2.27856	-0.225019	-4.33078	-3.14946	-2.63308	1.85027	-0.782806	-2.13751
0.6	4	-0.667769	1.67999	-0.183707	-3.76966	-2.94114	-2.42413	1.70079	-0.723343	-2.03601
0.8	2.6	-38.4208	96.6189	-7.01932	-31.7327	19.446	25.164	5.05535	30.2193	24.4428
0.8	2.7	-28.6663	73.0392	-5.26068	-26.6703	12.4418	15.3156	4.62542	19.941	16.8946
0.8	2.8	-21.3563	55.0818	-3.95606	-22.516	7.25338	8.58622	4.22912	12.8153	11.1647
0.8	2.9	-15.891	41.4451	-2.98442	-19.0822	3.48749	4.05654	3.86628	7.92282	6.89021
0.8	3	-11.8155	31.1165	-2.25875	-16.2322	0.810017	1.06874	3.5354	4.60414	3.75179
0.8	3.1	-8.78145	23.3119	-1.71554	-13.8528	-1.0379	-0.846202	3.23436	2.38816	1.49761
0.8	3.2	-6.52662	17.4299	-1.30809	-11.8519	-2.25666	-2.02129	2.96082	0.939529	-0.0754262
0.8	3.3	-4.85345	13.0067	-1.00187	-10.1654	-3.01406	-2.69186	2.71235	0.0204918	-1.13825
0.8	3.4	-3.61469	9.68775	-0.771338	-8.73966	-3.43794	-3.02338	2.48665	-0.536731	-1.82029
0.8	3.5	-2.69878	7.20284	-0.597501	-7.531	-3.62445	-3.13149	2.28155	-0.849945	-2.21953
0.8	3.6	-2.02237	5.3459	-0.466185	-6.50393	-3.64659	-3.09643	2.09505	-1.00138	-2.42107
0.8	3.7	-1.52317	3.96146	-0.36677	-5.62872	-3.5572	-2.97337	1.92535	-1.04802	-2.48277
0.8	3.8	-1.15531	2.93082	-0.291291	-4.88182	-3.39761	-2.79983	1.77081	-1.02903	-2.44792
0.8	3.9	-0.884211	2.16528	-0.233753	-4.24272	-3.1954	-2.60097	1.62994	-0.971021	-2.34921
0.8	4	-0.684414	1.59776	-0.189656	-3.69464	-2.97095	-2.39329	1.50144	-0.891851	-2.21063
1	2.6	-36.1185	90.0881	-7.44623	-30.3747	16.1487	23.1853	3.96622	27.1515	19.6793
1	2.7	-27.0214	68.1734	-5.58171	-25.5894	9.98083	14.0116	3.67831	17.6899	13.16
1	2.8	-20.187	51.4656	-4.19314	-21.6489	5.43665	7.74269	3.40443	11.1471	8.25893
1	2.9	-15.0657	38.7618	-3.15736	-18.3823	2.15639	3.52509	3.14624	6.67133	4.63534
1	3	-11.237	29.1295	-2.38379	-15.6641	-0.155388	0.74697	2.90454	3.65151	2.00758
1	3.1	-8.37877	21.8437	-1.80535	-13.3842	-1.72454	-1.02865	2.67948	1.65084	0.151309
1	3.2	-6.25012	16.3469	-1.37225	-11.4654	-2.74087	-2.11248	2.47078	0.358296	-1.11384
1	3.3	-4.66663	12.2092	-1.04752	-9.84363	-3.34856	-2.72447	2.27783	-0.446642	-1.93957
1	3.4	-3.49144	9.10179	-0.80369	-8.47113	-3.66446	-3.01944	2.09985	-0.919595	-2.43955
1	3.5	-2.6203	6.77278	-0.620329	-7.30609	-3.77394	-3.10573	1.93595	-1.16978	-2.69946
1	3.6	-1.97514	5.03138	-0.482205	-6.3142	-3.74017	-3.05857	1.78519	-1.27338	-2.79512
1	3.7	-1.498	3.73115	-0.377933	-5.46912	-3.6139	-2.92974	1.64664	-1.2831	-2.7765
1	3.8	-1.14516	2.76263	-0.298987	-4.74695	-3.42847	-2.75445	1.51937	-1.23509	-2.68077
1	3.9	-0.884149	2.04267	-0.23898	-4.1279	-3.20836	-2.55631	1.40249	-1.15383	-2.53597
1	4	-0.69126	1.50845	-0.193128	-3.5974	-2.97333	-2.35081	1.29516	-1.05565	-2.36293
1.2	2.6	-33.7827	83.9447	-7.35229	-28.9414	13.8683	21.2273	3.06379	24.2911	16.0323
1.2	2.7	-25.3344	63.5679	-5.54239	-24.4201	8.27099	12.7177	2.86667	15.5843	10.2591
1.2	2.8	-18.9735	48.0224	-4.18127	-20.6893	4.17836	6.90656	2.67769	9.58425	5.97174
1.2	2.9	-14.1973	36.1935	-3.15831	-17.5927	1.24514	3.00196	2.49673	5.49869	2.84503
1.2	3	-10.6175	27.218	-2.3899	-15.01	-0.799357	0.435619	2.32416	2.75978	0.615041
1.2	3.1	-7.94062	20.4247	-1.81282	-12.8403	-2.16906	-1.19854	2.16041	0.961866	-0.927499
1.2	3.2	-5.94276	15.2955	-1.37933	-11.0118	-3.03846	-2.1895	2.00583	-0.183673	-1.94778
1.2	3.3	-4.45352	11.4318	-1.05351	-9.46384	-3.53907	-2.74191	1.86056	-0.881349	-2.58202
1.2	3.4	-3.34597	8.52808	-0.808439	-8.15245	-3.77878	-2.99994	1.72458	-1.27535	-2.93503
1.2	3.5	-2.52297	6.35087	-0.623907	-7.03697	-3.83298	-3.06452	1.59773	-1.46679	-3.08225
1.2	3.6	-1.91238	4.7208	-0.484767	-6.08808	-3.76443	-3.00576	1.47971	-1.52605	-3.09206
1.2	3.7	-1.45955	3.50328	-0.379657	-5.27807	-3.61399	-2.87192	1.37015	-1.50177	-3.00838
1.2	3.8	-1.12363	2.59585	-0.300042	-4.58492	-3.41274	-2.69581	1.26861	-1.4272	-2.86351
1.2	3.9	-0.874665	1.92075	-0.239508	-3.99019	-3.18362	-2.49941	1.17464	-1.32477	-2.68208
1.2	4	-0.690167	1.41935	-0.193256	-3.48053	-2.9446	-2.29713	1.08776	-1.20937	-2.48104
1.4	2.6	-31.528	78.3453	-6.82245	-27.461	12.5338	19.3388	2.31342	21.6522	13.5334
1.4	2.7	-23.6891	59.3522	-5.19258	-23.19	7.28048	11.4713	2.17785	13.6491	8.24865
1.4	2.8	-17.7765	44.8568	-3.9493	-19.6633	3.46769	6.10547	2.04863	8.15411	4.37552
1.4	2.9	-13.3302	33.8238	-3.00369	-16.7389	0.75108	2.50677	1.92403	4.4308	1.59265
1.4	3	-9.99124	25.4482	-2.28625	-14.2928	-1.12206	0.148167	1.80366	1.95183	-0.362296
1.4	3.1	-7.49123	19.106	-1.7429	-12.2386	-2.36668	-1.34697	1.68773	0.34076	-1.68105
1.4	3.2	-5.62247	14.3153	-1.33183	-10.5061	-3.14512	-2.24668	1.57663	-0.67005	-2.52736
1.4	3.3	-4.22726	10.7052	-1.02101	-9.03765	-3.58073	-2.7408	1.47072	-1.27008	-3.02602
1.4	3.4	-3.1879	7.99032	-0.786006	-7.79312	-3.7767	-2.96306	1.37028	-1.59279	-3.27037
1.4	3.5	-2.41427	5.95355	-0.608255	-6.73381	-3.80279	-3.00709	1.27545	-1.73164	-3.34253
1.4	3.6	-1.83918	4.42804	-0.473695	-5.83166	-3.71649	-2.9379	1.18629	-1.75161	-3.29186
1.4	3.7	-1.41182	3.28799	-0.371687	-5.06083	-3.55635	-2.80021	1.10272	-1.69749	-3.16272
1.4	3.8	-1.09405	2.43794	-0.294176	-4.39996	-3.35025	-2.62444	1.02462	-1.59982	-2.9839
1.4	3.9	-0.858211	1.80501	-0.235078	-3.83335	-3.12163	-2.43092	0.951793	-1.47913	-2.77699
1.4	4	-0.682869	1.33467	-0.189808	-3.34691	-2.88492	-2.23295	0.884004	-1.34894	-2.55791
1.6	2.6	-29.3795	73.1763	-6.03488	-25.9442	11.8177	17.512	1.67066	19.1826	11.9455
1.6	2.7	-22.1049	55.456	-4.64989	-21.9129	6.78824	10.2716	1.58529	11.8569	6.98077
1.6	2.8	-16.613	41.927	-3.57439	-18.5882	3.15143	5.34116	1.50246	6.84361	3.37848
1.6	2.9	-12.478	31.6272	-2.74392	-15.8326	0.572768	2.04181	1.42104	3.46285	0.817831
1.6	3	-9.3703	23.8055	-2.10569	-13.5288	-1.19934	-0.113461	1.34092	1.22746	-0.953195
1.6	3.1	-7.04077	17.8805	-1.61695	-11.5934	-2.37061	-1.47268	1.26242	-0.210254	-2.12836
1.6	3.2	-5.29738	13.4038	-1.24365	-9.9607	-3.09788	-2.28346	1.18603	-1.09743	-2.86232
1.6	3.3	-3.99435	10.0283	-0.959	-8.5764	-3.50142	-2.72116	1.11221	-1.60895	-3.2752
1.6	3.4	-3.02252	7.48897	-0.742175	-7.40285	-3.67858	-2.90927	1.04134	-1.86792	-3.45513
1.6	3.5	-2.29822	5.58287	-0.577082	-6.40336	-3.69579	-2.93419	0.973711	-1.96048	-3.47872
1.6	3.6	-1.75893	4.15471	-0.45135	-5.55131	-3.60688	-2.85591	0.909493	-1.94641	-3.39214
1.6	3.7	-1.35731	3.08718	-0.355507	-4.82216	-3.44779	-2.71564	0.848779	-1.86687	-3.23694
1.6	3.8	-1.05873	2.29027	-0.282313	-4.1973	-3.24807	-2.5414	0.791583	-1.74982	-3.03948
1.6	3.9	-0.836455	1.69676	-0.226246	-3.66063	-3.02657	-2.35186	0.737863	-1.614	-2.81963
1.6	4	-0.670801	1.2554	-0.183114	-3.19933	-2.79784	-2.15923	0.687529	-1.4717	-2.59176
1.8	2.6	-27.2881	68.1778	-5.20696	-24.3867	11.2961	15.7168	1.11042	16.8272	10.8882
1.8	2.7	-20.5545	51.6929	-4.06114	-20.5965	6.48084	9.10025	1.06892	10.1692	6.18139
1.8	2.8	-15.4672	39.103	-3.15535	-17.4763	3.00413	4.60233	1.02424	5.62657	2.784
1.8	2.9	-11.6332	29.5118	-2.44536	-14.8892	0.544059	1.59992	0.977346	2.57727	0.387487
1.8	3	-8.75034	22.2248	-1.89267	-12.73	-1.14817	-0.354071	0.929189	0.575118	-1.25924
1.8	3.1	-6.58758	16.7029	-1.4647	-10.916	-2.26541	-1.57913	0.880611	-0.698522	-2.33915
1.8	3.2	-4.96769	12.5286	-1.13461	-9.38643	-2.96011	-2.30257	0.832322	-1.47024	-3.00329
1.8	3.3	-3.75601	9.37939	-0.8807	-8.08953	-3.34685	-2.68529	0.784887	-1.9004	-3.36205
1.8	3.4	-2.85143	7.00895	-0.685753	-6.98974	-3.51798	-2.84058	0.738743	-2.10183	-3.5094
1.8	3.5	-2.17651	5.22847	-0.536237	-6.05261	-3.53688	-2.84766	0.694208	-2.15345	-3.50638
1.8	3.6	-1.67295	3.89411	-0.421607	-5.25228	-3.45273	-2.76147	0.651501	-2.10997	-3.40493
1.8	3.7	-1.29823	2.89538	-0.333682	-4.56786	-3.30439	-2.61976	0.610765	-2.009	-3.23952
1.8	3.8	-1.01897	2.14956	-0.266144	-3.98059	-3.11614	-2.4481	0.572075	-1.87602	-3.0362
1.8	3.9	-0.810678	1.59373	-0.214127	-3.47569	-2.90677	-2.26353	0.535458	-1.72807	-2.81377
1.8	4	-0.655037	1.18002	-0.173902	-3.04072	-2.68964	-2.07715	0.500903	-1.57625	-2.58529
2	2.6	-25.1804	63.0736	-4.52399	-22.7792	10.5899	13.9277	0.62602	14.5538	9.96854
2	2.7	-18.9877	47.8629	-3.55364	-19.2385	6.08309	7.9395	0.618222	8.55772	5.55449
2	2.8	-14.306	36.2338	-2.77965	-16.3264	2.82181	3.87653	0.603217	4.47974	2.37258
2	2.9	-10.7757	27.3685	-2.16802	-13.9174	0.507379	1.17219	0.583587	1.75578	0.132071
2	3	-8.11911	20.6282	-1.68832	-11.9048	-1.08404	-0.580199	0.561082	-0.019117	-1.40436
2	3.1	-6.12444	15.5167	-1.3143	-10.2162	-2.13821	-1.67131	0.536907	-1.1344	-2.40788
2	3.2	-4.62919	11.6488	-1.02395	-8.79034	-2.79463	-2.30793	0.511899	-1.79603	-3.01837
2	3.3	-3.51036	8.72883	-0.799232	-7.58506	-3.16582	-2.6364	0.486646	-2.14975	-3.34374
2	3.4	-2.67403	6.52892	-0.625681	-6.56063	-3.33143	-2.75972	0.461562	-2.29816	-3.47069
2	3.5	-2.04925	4.87503	-0.491814	-5.68751	-3.35355	-2.74985	0.43694	-2.31291	-3.45656
2	3.6	-1.58271	3.63434	-0.388615	-4.94103	-3.27802	-2.65668	0.41298	-2.2437	-3.35088
2	3.7	-1.23504	2.70487	-0.309036	-4.30215	-3.14135	-2.5144	0.389822	-2.12458	-3.18567
2	3.8	-0.975501	2.01007	-0.247589	-3.75367	-2.96669	-2.34617	0.367556	-1.97862	-2.98551
2	3.9	-0.781585	1.49175	-0.200024	-3.28137	-2.77123	-2.16739	0.346237	-1.82115	-2.76754
2	4	-0.636329	1.10558	-0.163062	-2.87405	-2.56786	-1.98802	0.325895	-1.66212	-2.5449
2.2	2.6	-22.9968	57.6889	-4.07129	-21.122	9.49885	12.1367	0.212299	12.349	8.89313
2.2	2.7	-17.3655	43.8262	-3.19087	-17.8422	5.42769	6.78183	0.224683	7.00651	4.86989
2.2	2.8	-13.1048	33.217	-2.49412	-15.15	2.468	3.15723	0.230307	3.38754	1.96164
2.2	2.9	-9.88776	25.1206	-1.94615	-12.922	0.364709	0.753112	0.231495	0.984607	-0.0905383
2.2	3	-7.46525	18.9574	-1.51752	-11.0619	-1.08725	-0.796511	0.22974	-0.56677	-1.50024
2.2	3.1	-5.64472	14.2774	-1.18369	-9.50162	-2.05261	-1.75319	0.22601	-1.52718	-2.41654
2.2	3.2	-4.27858	10.732	-0.924534	-8.18379	-2.65495	-2.30298	0.220937	-2.08205	-2.97283
2.2	3.3	-3.25524	8.05204	-0.72378	-7.06942	-2.9964	-2.57751	0.214945	-2.36257	-3.26715
2.2	3.4	-2.48921	6.03042	-0.56848	-6.12181	-3.14908	-2.66935	0.208323	-2.46103	-3.37551
2.2	3.5	-1.91576	4.50894	-0.448431	-5.3127	-3.16794	-2.64314	0.201276	-2.44187	-3.35747
2.2	3.6	-1.48787	3.36552	-0.355642	-4.62173	-3.09972	-2.54363	0.193951	-2.34968	-3.25293
2.2	3.7	-1.16804	2.50804	-0.283877	-4.02926	-2.97314	-2.40146	0.18646	-2.215	-3.09308
2.2	3.8	-0.928905	1.86628	-0.228284	-3.51973	-2.81064	-2.23733	0.178889	-2.05844	-2.89977
2.2	3.9	-0.749734	1.38673	-0.185098	-3.08094	-2.62905	-2.06495	0.171307	-1.89364	-2.69175
2.2	4	-0.615094	1.0289	-0.151413	-2.70148	-2.43909	-1.89318	0.163767	-1.72941	-2.47918
2.4	2.6	-20.7153	51.9973	-3.81482	-19.4207	8.04645	10.3544	-0.146741	10.2077	7.56657
2.4	2.7	-15.6727	39.5614	-2.95939	-16.4167	4.51257	5.63243	-0.124542	5.50789	4.02702
2.4	2.8	-11.8522	30.0302	-2.29571	-13.9527	1.92957	2.44637	-0.104679	2.34169	1.45853
2.4	2.9	-8.96318	22.746	-1.78162	-11.9119	0.0892507	0.342676	-0.0868541	0.255822	-0.362155
2.4	3	-6.78534	17.1921	-1.38409	-10.2086	-1.18593	-1.0041	-0.0708425	-1.07495	-1.60954
2.4	3.1	-5.14607	12.9684	-1.07714	-8.77713	-2.03191	-1.82648	-0.0564796	-1.88295	-2.42224
2.4	3.2	-3.91453	9.76354	-0.840366	-7.57071	-2.56206	-2.28973	-0.0436389	-2.33336	-2.91189
2.4	3.3	-2.99011	7.33721	-0.657789	-6.54822	-2.85891	-2.51072	-0.0322163	-2.54293	-3.16759
2.4	3.4	-2.29635	5.50419	-0.516984	-5.6772	-2.98635	-2.57157	-0.0221189	-2.59369	-3.25892
2.4	3.5	-1.7774	4.12196	-0.408348	-4.93435	-2.99814	-2.52954	-0.0132583	-2.5428	-3.23412
2.4	3.6	-1.38876	3.08166	-0.324451	-4.29833	-2.92988	-2.42424	-0.00554731	-2.42978	-3.1309
2.4	3.7	-1.09767	2.30021	-0.259559	-3.75239	-2.8094	-2.28271	0.00110152	-2.2816	-2.97608
2.4	3.8	-0.879485	1.71438	-0.209252	-3.28228	-2.65664	-2.12317	0.00677549	-2.1164	-2.79365
2.4	3.9	-0.715385	1.27583	-0.170116	-2.87647	-2.48614	-1.95768	0.0115611	-1.94612	-2.59671
2.4	4	-0.591968	0.948196	-0.139533	-2.52615	-2.30945	-1.79396	0.0155429	-1.77842	-2.39559
2.6	2.6	-18.3615	46.1231	-3.6474	-17.6945	6.41975	8.60591	-0.475927	8.12999	6.0688
2.6	2.7	-13.9277	35.1481	-2.79532	-14.9804	3.44469	4.5071	-0.445329	4.06177	3.05927
2.6	2.8	-10.5611	26.7246	-2.14692	-12.7476	1.26896	1.75346	-0.412007	1.34145	0.866697
2.6	2.9	-8.01102	20.2771	-1.65283	-10.8972	-0.28395	-0.0537566	-0.378124	-0.431881	-0.688146
2.6	3	-6.08543	15.3531	-1.27592	-9.35238	-1.36064	-1.20036	-0.344958	-1.54532	-1.75461
2.6	3.1	-4.63304	11.6017	-0.988142	-8.05348	-2.07298	-1.89031	-0.313247	-2.20356	-2.4462
2.6	3.2	-3.53959	8.75041	-0.768187	-6.95684	-2.51421	-2.26842	-0.283401	-2.55182	-2.85978
2.6	3.3	-2.71672	6.5879	-0.599833	-6.02617	-2.75483	-2.43695	-0.255624	-2.69258	-3.07147
2.6	3.4	-2.09869	4.95126	-0.470769	-5.23315	-2.85135	-2.46767	-0.229987	-2.69766	-3.13803
2.6	3.5	-1.6347	3.71479	-0.371643	-4.55518	-2.84673	-2.41055	-0.206481	-2.61703	-3.10282
2.6	3.6	-1.28636	2.78248	-0.295347	-3.974	-2.77323	-2.30004	-0.185043	-2.48509	-2.99756
2.6	3.7	-1.02474	2.08087	-0.236471	-3.47412	-2.65445	-2.15966	-0.165577	-2.32524	-2.84955
2.6	3.8	-0.827754	1.55376	-0.190886	-3.04314	-2.50803	-2.00518	-0.147967	-2.15315	-2.67611
2.6	3.9	-0.679348	1.15851	-0.155443	-2.67125	-2.34753	-1.84696	-0.132089	-1.97905	-2.49004
2.6	4	-0.567182	0.862628	-0.127739	-2.3494	-2.18169	-1.69163	-0.117813	-1.80944	-2.30002
2.8	2.6	-15.9973	40.2624	-3.46174	-15.9714	4.832	6.92527	-0.795719	6.12955	4.57517
2.8	2.7	-12.1713	30.7267	-2.62961	-13.5461	2.37963	3.42869	-0.749054	2.67963	2.07508
2.8	2.8	-9.26079	23.3997	-2.00375	-11.548	0.58723	1.0934	-0.697709	0.395689	0.253363
2.8	2.9	-7.05185	17.7837	-1.532	-9.89014	-0.690249	-0.426866	-0.645231	-1.0721	-1.03748
2.8	3	-5.37946	13.4882	-1.17569	-8.50297	-1.5699	-1.3798	-0.593717	-1.97351	-1.91878
2.8	3.1	-4.11538	10.2108	-0.906054	-7.33518	-2.1458	-1.94179	-0.544375	-2.48616	-2.48597
2.8	3.2	-3.16094	7.71579	-0.701579	-6.34837	-2.4951	-2.23786	-0.497856	-2.73572	-2.82047
2.8	3.3	-2.44098	5.82014	-0.546143	-5.5092	-2.67619	-2.35612	-0.45447	-2.81059	-2.9818
2.8	3.4	-1.89853	4.38274	-0.42769	-4.7924	-2.73588	-2.35827	-0.414312	-2.77258	-3.02006
2.8	3.5	-1.49005	3.29486	-0.337163	-4.17837	-2.71072	-2.28715	-0.377348	-2.6645	-2.97088
2.8	3.6	-1.18227	2.47294	-0.267769	-3.65145	-2.62854	-2.17226	-0.343467	-2.51573	-2.86338
2.8	3.7	-0.950073	1.85314	-0.214388	-3.19725	-2.50856	-2.03363	-0.312509	-2.34614	-2.71903
2.8	3.8	-0.77473	1.38662	-0.173153	-2.80555	-2.36681	-1.88464	-0.284294	-2.16893	-2.55319
2.8	3.9	-0.641978	1.03605	-0.141139	-2.46672	-2.21378	-1.73404	-0.25863	-1.99267	-2.37709
2.8	4	-0.541095	0.773083	-0.116132	-2.17301	-2.05715	-1.58736	-0.235322	-1.82268	-2.1982
3	2.6	-13.6999	34.6146	-3.2	-14.271	3.44373	5.35029	-1.10878	4.24151	3.23778
3	2.7	-10.4609	26.4456	-2.42116	-12.1337	1.42987	2.4232	-1.0351	1.3881	1.18038
3	2.8	-7.99196	20.1646	-1.83764	-10.3701	-0.0350627	0.483634	-0.959535	-0.475901	-0.313589
3	2.9	-6.11327	15.3461	-1.39967	-8.90161	-1.06842	-0.765309	-0.885246	-1.65055	-1.36441
3	3	-4.68753	11.657	-1.07037	-7.66902	-1.76991	-1.53535	-0.814053	-2.3494	-2.07631
3	3.1	-3.60656	8.8392	-0.822291	-6.63156	-2.22122	-1.97683	-0.746931	-2.72376	-2.52797
3	3.2	-2.78825	6.69092	-0.634979	-5.75191	-2.48422	-2.19599	-0.684332	-2.88032	-2.78303
3	3.3	-2.16868	5.05638	-0.493193	-5.00128	-2.60678	-2.26749	-0.626383	-2.89388	-2.89573
3	3.4	-1.70038	3.81495	-0.385565	-4.35895	-2.62994	-2.24346	-0.573018	-2.81648	-2.90513
3	3.5	-1.34623	2.87366	-0.303606	-3.80775	-2.58393	-2.15999	-0.524053	-2.68405	-2.84128
3	3.6	-1.07829	2.16124	-0.240974	-3.33384	-2.49186	-2.04183	-0.479247	-2.52107	-2.72937
3	3.7	-0.875291	1.623	-0.192919	-2.92489	-2.3701	-1.90569	-0.438324	-2.34401	-2.58734
3	3.8	-0.721182	1.21704	-0.155875	-2.57125	-2.23127	-1.76269	-0.401	-2.16369	-2.42797
3	3.9	-0.603818	0.911369	-0.127156	-2.26478	-2.08438	-1.62004	-0.366994	-1.98703	-2.26025
3	4	-0.514084	0.681508	-0.104743	-1.99839	-1.93571	-1.48223	-0.336033	-1.81826	-2.09241
3.2	2.6	-11.5462	29.3292	-2.86076	-12.6209	2.30135	3.91705	-1.39679	2.52026	2.12783
3.2	2.7	-8.85201	22.4217	-2.16461	-10.7666	0.638494	1.5157	-1.28952	0.226181	0.429545
3.2	2.8	-6.79365	17.1108	-1.64238	-9.22988	-0.555094	-0.0588095	-1.18666	-1.24547	-0.788369
3.2	2.9	-5.22392	13.0351	-1.25021	-7.94307	-1.3821	-1.05786	-1.08968	-2.14754	-1.64121
3.2	3	-4.02912	9.91382	-0.955367	-6.86367	-1.93434	-1.65992	-0.999254	-2.65918	-2.20575
3.2	3.1	-3.12094	7.52769	-0.733364	-5.94983	-2.27644	-1.9912	-0.915589	-2.90679	-2.55304
3.2	3.2	-2.43076	5.70683	-0.565886	-5.17262	-2.46244	-2.14054	-0.83859	-2.97913	-2.73941
3.2	3.3	-1.90661	4.31984	-0.439258	-4.50733	-2.53336	-2.17013	-0.767983	-2.93811	-2.80778
3.2	3.4	-1.50876	3.26499	-0.343258	-3.93741	-2.52444	-2.12319	-0.703399	-2.82659	-2.78904
3.2	3.5	-1.20656	2.46402	-0.270256	-3.44744	-2.46024	-2.02955	-0.644424	-2.67397	-2.7115
3.2	3.6	-0.976757	1.85683	-0.214544	-3.02474	-2.35921	-1.90953	-0.59063	-2.50016	-2.59539
3.2	3.7	-0.801691	1.39729	-0.171846	-2.65921	-2.23545	-1.7768	-0.541595	-2.31839	-2.455
3.2	3.8	-0.66795	1.05007	-0.138963	-2.34241	-2.09925	-1.64036	-0.496916	-2.13728	-2.3008
3.2	3.9	-0.565381	0.788032	-0.113487	-2.06701	-1.95785	-1.50599	-0.456213	-1.96221	-2.14226
3.2	4	-0.486394	0.590652	-0.093611	-1.82776	-1.81712	-1.37724	-0.419133	-1.79637	-1.98396
3.4	2.6	-9.59075	24.4917	-2.47722	-11.0537	1.37008	2.65413	-1.62973	1.0244	1.23013
3.4	2.7	-7.38407	18.729	-1.87872	-9.46466	0.0015295	0.726255	-1.49118	-0.76493	-0.172101
3.4	2.8	-5.69579	14.2998	-1.42827	-8.14145	-0.965747	-0.520216	-1.36396	-1.88417	-1.17063
3.4	2.9	-4.40521	10.9017	-1.08907	-7.03175	-1.62437	-1.29545	-1.24751	-2.54296	-1.85111
3.4	3	-3.4205	8.29886	-0.833456	-6.09413	-2.04923	-1.74778	-1.14121	-2.88898	-2.29399
3.4	3.1	-2.66971	6.30838	-0.640612	-5.29663	-2.29858	-1.98154	-1.04432	-3.02585	-2.55481
3.4	3.2	-2.09712	4.78857	-0.494907	-4.61664	-2.4201	-2.06978	-0.956114	-3.02589	-2.68243
3.4	3.3	-1.66067	3.62996	-0.384599	-4.03367	-2.44898	-2.06338	-0.875871	-2.93925	-2.71006
3.4	3.4	-1.32787	2.74788	-0.300895	-3.53275	-2.41364	-1.99752	-0.802891	-2.80041	-2.66822
3.4	3.5	-1.07377	2.07732	-0.237194	-3.10056	-2.3342	-1.89633	-0.736518	-2.63285	-2.57946
3.4	3.6	-0.879423	1.56833	-0.188553	-2.72675	-2.22639	-1.77615	-0.676141	-2.45229	-2.45895
3.4	3.7	-0.730399	1.18255	-0.151258	-2.40266	-2.10177	-1.64788	-0.621201	-2.26908	-2.32076
3.4	3.8	-0.615699	0.890484	-0.122518	-2.12086	-1.9686	-1.51862	-0.571187	-2.08981	-2.17323
3.4	3.9	-0.527138	0.669737	-0.100238	-1.87592	-1.83355	-1.39286	-0.525632	-1.9185	-2.02255
3.4	4	-0.458306	0.50313	-0.0828398	-1.66232	-1.70034	-1.2733	-0.484118	-1.75742	-1.87394
3.6	2.6	-7.85844	20.1415	-2.08939	-9.59143	0.602288	1.57814	-1.78065	-0.202513	0.497576
3.6	2.7	-6.07913	15.4051	-1.58917	-8.24902	-0.512244	0.0668116	-1.62136	-1.55455	-0.657267
3.6	2.8	-4.71499	11.7661	-1.21165	-7.12401	-1.28453	-0.892354	-1.47831	-2.37066	-1.46382
3.6	2.9	-3.6707	8.97499	-0.926536	-6.17408	-1.79633	-1.47268	-1.34953	-2.82221	-2.0048
3.6	3	-2.87195	6.83721	-0.711054	-5.36881	-2.1146	-1.79564	-1.23339	-3.02903	-2.34446
3.6	3.1	-2.26067	5.20205	-0.548034	-4.68072	-2.28737	-1.94606	-1.12851	-3.07456	-2.53048
3.6	3.2	-1.79298	3.95308	-0.424524	-4.09179	-2.35622	-1.98298	-1.03365	-3.01663	-2.60564
3.6	3.3	-1.43489	3.00043	-0.33078	-3.58517	-2.35041	-1.94724	-0.947764	-2.89501	-2.60017
3.6	3.4	-1.16047	2.27454	-0.25947	-3.14837	-2.29377	-1.86691	-0.869908	-2.73681	-2.53967
3.6	3.5	-0.949746	1.72221	-0.205077	-2.77043	-2.20304	-1.76107	-0.799253	-2.56032	-2.44205
3.6	3.6	-0.787505	1.3025	-0.163455	-2.44258	-2.09103	-1.64257	-0.735064	-2.37763	-2.32054
3.6	3.7	-0.66219	0.983864	-0.131473	-2.15742	-1.96722	-1.51986	-0.676688	-2.19655	-2.18546
3.6	3.8	-0.565082	0.742345	-0.106779	-1.90931	-1.83882	-1.39841	-0.623544	-2.02195	-2.04383
3.6	3.9	-0.489374	0.559503	-0.0875961	-1.69281	-1.71028	-1.28156	-0.575115	-1.85668	-1.90177
3.6	4	-0.429944	0.421248	-0.0725869	-1.50356	-1.58484	-1.17129	-0.530941	-1.70223	-1.76252
3.8	2.6	-6.35291	16.2914	-1.72603	-8.25295	-0.040467	0.692625	-1.83641	-1.14379	-0.121879
3.8	2.7	-4.94084	12.4636	-1.31622	-7.13046	-0.923966	-0.459758	-1.67104	-2.1308	-1.05333
3.8	2.8	-3.85699	9.52336	-1.00651	-6.1843	-1.52444	-1.17328	-1.52365	-2.69693	-1.69353
3.8	2.9	-3.02542	7.26849	-0.772163	-5.38155	-1.91064	-1.58851	-1.39175	-2.98025	-2.10837
3.8	3	-2.38715	5.54118	-0.594633	-4.6956	-2.1362	-1.80316	-1.27331	-3.07647	-2.35464
3.8	3.1	-1.89715	4.21971	-0.459959	-4.10711	-2.24452	-1.88497	-1.16668	-3.05165	-2.47703
3.8	3.2	-1.52064	3.21006	-0.357625	-3.60138	-2.26959	-1.88072	-1.07043	-2.95115	-2.50974
3.8	3.3	-1.2311	2.43931	-0.279714	-3.1652	-2.2367	-1.82253	-0.983374	-2.80591	-2.47873
3.8	3.4	-1.00791	1.85168	-0.220257	-2.78761	-2.16409	-1.73229	-0.904489	-2.63678	-2.40395
3.8	3.5	-0.835394	1.40411	-0.174759	-2.45969	-2.06574	-1.62478	-0.832886	-2.45766	-2.30028
3.8	3.6	-0.701732	1.0636	-0.139827	-2.17465	-1.9526	-1.5098	-0.76779	-2.27759	-2.17891
3.8	3.7	-0.597695	0.80485	-0.112899	-1.92616	-1.83191	-1.39375	-0.708528	-2.10227	-2.04759
3.8	3.8	-0.516294	0.608444	-0.092038	-1.70913	-1.70902	-1.28066	-0.654503	-1.93517	-1.91331
3.8	3.9	-0.452197	0.459519	-0.0757797	-1.51923	-1.58768	-1.17297	-0.605192	-1.77817	-1.77987
3.8	4	-0.401374	0.346694	-0.0630139	-1.35259	-1.47029	-1.07202	-0.560131	-1.63215	-1.64989
4	2.6	-5.06386	12.9405	-1.40089	-7.04758	-0.571872	-0.00929514	-1.80033	-1.80962	-0.646368
4	2.7	-3.96446	9.90539	-1.07078	-6.11921	-1.24906	-0.858298	-1.64311	-2.50141	-1.37111
4	2.8	-3.11834	7.57399	-0.821224	-5.33102	-1.69659	-1.36664	-1.50268	-2.86931	-1.85858
4	2.9	-2.46702	5.78511	-0.632182	-4.65673	-1.97082	-1.64583	-1.37674	-3.02257	-2.1622
4	3	-1.96542	4.41429	-0.488715	-4.07827	-2.11811	-1.77277	-1.26342	-3.03619	-2.33026
4	3.1	-1.57888	3.365	-0.379617	-3.57987	-2.17337	-1.80036	-1.16117	-2.96153	-2.39946
4	3.2	-1.28023	2.56279	-0.29648	-3.14923	-2.16315	-1.76484	-1.06866	-2.8335	-2.39755
4	3.3	-1.04941	1.94991	-0.232979	-2.77669	-2.10916	-1.69088	-0.984773	-2.67565	-2.34592
4	3.4	-0.87043	1.48215	-0.184344	-2.45299	-2.02561	-1.59514	-0.908562	-2.5037	-2.26044
4	3.5	-0.731166	1.12558	-0.146987	-2.17119	-1.92377	-1.48875	-0.839197	-2.32795	-2.15361
4	3.6	-0.622345	0.854014	-0.118188	-1.92524	-1.81176	-1.379	-0.77596	-2.15496	-2.03419
4	3.7	-0.536878	0.647399	-0.0958951	-1.71016	-1.69553	-1.27057	-0.718223	-1.98879	-1.90818
4	3.8	-0.469349	0.490344	-0.0785491	-1.52172	-1.57927	-1.16633	-0.665435	-1.83176	-1.78153
4	3.9	-0.415638	0.371052	-0.0649686	-1.35615	-1.46571	-1.06793	-0.617111	-1.68504	-1.65706
4	4	-0.372512	0.280548	-0.0542607	-1.2109	-1.35713	-0.976221	-0.57282	-1.54904	-1.53672
4.2	2.6	-3.97758	10.0817	-1.11771	-5.9772	-0.990833	-0.540673	-1.6884	-2.22907	-1.06988
4.2	2.7	-3.13874	7.72479	-0.856663	-5.21512	-1.48573	-1.13878	-1.55012	-2.6889	-1.61363
4.2	2.8	-2.49093	5.91259	-0.6592	-4.56275	-1.80029	-1.48007	-1.42546	-2.90552	-1.96471
4.2	2.9	-1.99031	4.52111	-0.509435	-4.00225	-1.98089	-1.65052	-1.31275	-2.96326	-2.17234
4.2	3	-1.60284	3.45404	-0.395555	-3.51838	-2.06273	-1.70903	-1.21058	-2.91961	-2.27423
4.2	3.1	-1.30294	2.63631	-0.308742	-3.09969	-2.07507	-1.6958	-1.11776	-2.81356	-2.29923
4.2	3.2	-1.07017	2.0104	-0.242385	-2.73706	-2.03922	-1.63816	-1.03326	-2.67142	-2.26966
4.2	3.3	-0.88901	1.53174	-0.191522	-2.42152	-1.97031	-1.55455	-0.956192	-2.51074	-2.2021
4.2	3.4	-0.747489	1.16608	-0.152415	-2.14638	-1.8802	-1.45729	-0.885789	-2.34308	-2.11004
4.2	3.5	-0.636479	0.886982	-0.122242	-1.90588	-1.77762	-1.35451	-0.821376	-2.17588	-2.00197
4.2	3.6	-0.548965	0.674153	-0.0988744	-1.69525	-1.66894	-1.25145	-0.762361	-2.01381	-1.88605
4.2	3.7	-0.47957	0.511994	-0.0806931	-1.51044	-1.55871	-1.1514	-0.708222	-1.85962	-1.76749
4.2	3.8	-0.424185	0.388526	-0.0664735	-1.3478	-1.44993	-1.0563	-0.658497	-1.7148	-1.64937
4.2	3.9	-0.37959	0.294608	-0.0552811	-1.20492	-1.34518	-0.967203	-0.612776	-1.57998	-1.53415
4.2	4	-0.343383	0.223226	-0.0464076	-1.07893	-1.24549	-0.884576	-0.570692	-1.45527	-1.42365
4.4	2.6	-3.0765	7.69872	-0.875999	-5.03506	-1.28885	-0.91753	-1.52309	-2.44062	-1.38954
4.4	2.7	-2.45086	5.90668	-0.673998	-4.41411	-1.6323	-1.31404	-1.40997	-2.72402	-1.77355
4.4	2.8	-1.96544	4.52738	-0.520885	-3.87996	-1.83891	-1.5236	-1.30642	-2.83003	-2.01107
4.4	2.9	-1.58814	3.46704	-0.404486	-3.41761	-1.94319	-1.61032	-1.21153	-2.82186	-2.13938
4.4	3	-1.29499	2.65257	-0.315732	-3.01658	-1.97473	-1.61786	-1.12448	-2.74234	-2.18736
4.4	3.1	-1.06655	2.02771	-0.247851	-2.66861	-1.95529	-1.57581	-1.04454	-2.62034	-2.17753
4.4	3.2	-0.888044	1.54876	-0.195773	-2.3652	-1.90026	-1.50414	-0.971035	-2.47517	-2.12681
4.4	3.3	-0.748054	1.18199	-0.155688	-2.10011	-1.82187	-1.41619	-0.903396	-2.31958	-2.04907
4.4	3.4	-0.637822	0.901388	-0.124722	-1.86796	-1.72912	-1.32078	-0.841091	-2.16188	-1.95272
4.4	3.5	-0.550588	0.686896	-0.100714	-1.66426	-1.62866	-1.22365	-0.783648	-2.0073	-1.84743
4.4	3.6	-0.481157	0.523071	-0.0820178	-1.48519	-1.5253	-1.12841	-0.730642	-1.85905	-1.73747
4.4	3.7	-0.425549	0.398029	-0.0673888	-1.32733	-1.42224	-1.03725	-0.68169	-1.71894	-1.62657
4.4	3.8	-0.380633	0.302661	-0.0558764	-1.18839	-1.32223	-0.951414	-0.636447	-1.58786	-1.51738
4.4	3.9	-0.344091	0.229997	-0.0467592	-1.06562	-1.22647	-0.87149	-0.594599	-1.46609	-1.4119
4.4	4	-0.314042	0.174652	-0.0394845	-0.957048	-1.13592	-0.797664	-0.555865	-1.35353	-1.31124
4.6	2.6	-2.34315	5.76064	-0.67414	-4.21466	-1.4713	-1.15791	-1.32769	-2.48561	-1.59596
4.6	2.7	-1.88716	4.42708	-0.521511	-3.71355	-1.69514	-1.39864	-1.24165	-2.64029	-1.8522
4.6	2.8	-1.53124	3.39915	-0.405364	-3.27908	-1.81654	-1.50862	-1.16118	-2.6698	-1.99916
4.6	2.9	-1.25339	2.60753	-0.316712	-2.90099	-1.86356	-1.53395	-1.08602	-2.61998	-2.06498
4.6	3	-1.03591	1.99859	-0.24883	-2.57218	-1.85833	-1.50584	-1.01591	-2.52175	-2.07147
4.6	3.1	-0.865249	1.53061	-0.19668	-2.28473	-1.81605	-1.44532	-0.95054	-2.39586	-2.03606
4.6	3.2	-0.730854	1.17129	-0.156477	-2.03294	-1.74898	-1.36645	-0.889625	-2.25608	-1.9717
4.6	3.3	-0.624591	0.89566	-0.12537	-1.8119	-1.6662	-1.27856	-0.832877	-2.11143	-1.88716
4.6	3.4	-0.540167	0.684407	-0.101206	-1.61749	-1.57445	-1.1877	-0.780018	-1.96772	-1.79244
4.6	3.5	-0.47273	0.52263	-0.0823592	-1.44609	-1.47855	-1.09775	-0.730784	-1.82853	-1.69159
4.6	3.6	-0.418497	0.398811	-0.0675887	-1.29491	-1.38218	-1.01108	-0.684923	-1.696	-1.5886
4.6	3.7	-0.374564	0.304125	-0.0559545	-1.16139	-1.28778	-0.929058	-0.642202	-1.57126	-1.48627
4.6	3.8	-0.338695	0.231783	-0.0467356	-1.04322	-1.19687	-0.852398	-0.602396	-1.45479	-1.38671
4.6	3.9	-0.309131	0.176533	-0.039383	-0.938481	-1.11046	-0.781368	-0.565301	-1.34667	-1.29113
4.6	4	-0.284526	0.13436	-0.0334723	-0.845512	-1.02915	-0.715957	-0.530723	-1.24668	-1.20036
4.8	2.6	-1.75693	4.22394	-0.509847	-3.50817	-1.55101	-1.28225	-1.12244	-2.40469	-1.69823
4.8	2.7	-1.43237	3.25231	-0.397232	-3.10576	-1.68305	-1.40846	-1.06216	-2.47062	-1.85598
4.8	2.8	-1.1777	2.50203	-0.31104	-2.75588	-1.74259	-1.44724	-1.00405	-2.45129	-1.93412
4.8	2.9	-0.977495	1.92326	-0.244874	-2.44997	-1.74908	-1.43049	-0.948332	-2.37882	-1.95369
4.8	3	-0.819685	1.47719	-0.193916	-2.18183	-1.71824	-1.37971	-0.895144	-2.27485	-1.93106
4.8	3.1	-0.694883	1.13371	-0.154535	-1.94623	-1.66193	-1.30928	-0.844544	-2.15382	-1.87849
4.8	3.2	-0.595784	0.869469	-0.123985	-1.73877	-1.58907	-1.22873	-0.796537	-2.02526	-1.8059
4.8	3.3	-0.516737	0.666357	-0.100196	-1.55572	-1.5063	-1.14429	-0.751088	-1.89538	-1.72161
4.8	3.4	-0.453345	0.510345	-0.0815904	-1.39409	-1.41868	-1.05995	-0.708138	-1.76809	-1.63022
4.8	3.5	-0.402173	0.390592	-0.0669753	-1.25105	-1.32961	-0.978198	-0.667605	-1.6458	-1.53573
4.8	3.6	-0.360573	0.298756	-0.0554373	-1.12441	-1.24166	-0.900479	-0.629397	-1.52988	-1.44096
4.8	3.7	-0.3265	0.228382	-0.0462778	-1.01203	-1.15643	-0.827579	-0.593412	-1.42099	-1.34811
4.8	3.8	-0.298337	0.174477	-0.0389638	-0.912188	-1.07501	-0.759831	-0.559545	-1.31938	-1.25845
4.8	3.9	-0.274834	0.133207	-0.0330831	-0.823293	-0.998003	-0.697283	-0.527689	-1.22497	-1.17288
4.8	4	-0.255029	0.10163	-0.028319	-0.744153	-0.925871	-0.639802	-0.497738	-1.13754	-1.09192
5	2.6	-1.29608	3.03539	-0.379831	-2.90492	-1.54543	-1.31327	-0.922706	-2.23597	-1.71074
5	2.7	-1.07075	2.34218	-0.298512	-2.58571	-1.61278	-1.36035	-0.884889	-2.24524	-1.79612
5	2.8	-0.892924	1.80586	-0.235824	-2.30569	-1.62858	-1.35179	-0.846664	-2.19846	-1.82508
5	2.9	-0.752224	1.39129	-0.187356	-2.0594	-1.60769	-1.30891	-0.808558	-2.11746	-1.8127
5	3	-0.640475	1.07111	-0.149759	-1.84217	-1.5613	-1.24594	-0.770967	-2.0169	-1.77069
5	3.1	-0.551447	0.824028	-0.120486	-1.65037	-1.49828	-1.17233	-0.734185	-1.90651	-1.70968
5	3.2	-0.480154	0.633509	-0.0976056	-1.48065	-1.4249	-1.09426	-0.698427	-1.79269	-1.63571
5	3.3	-0.422753	0.486717	-0.0796482	-1.33023	-1.34592	-1.01572	-0.663846	-1.67957	-1.55401
5	3.4	-0.376232	0.373681	-0.0654903	-1.19677	-1.26481	-0.939194	-0.630541	-1.56974	-1.46849
5	3.5	-0.338303	0.286743	-0.0542781	-1.07821	-1.18404	-0.86616	-0.598577	-1.46474	-1.38189
5	3.6	-0.307128	0.219902	-0.0453481	-0.972619	-1.10519	-0.797435	-0.567986	-1.36542	-1.29648
5	3.7	-0.281282	0.16854	-0.0381988	-0.878598	-1.02954	-0.733392	-0.538778	-1.27217	-1.21351
5	3.8	-0.259657	0.129094	-0.032439	-0.794728	-0.95773	-0.674121	-0.510944	-1.18507	-1.13391
5	3.9	-0.241385	0.0988165	-0.0277674	-0.719825	-0.890161	-0.61953	-0.484464	-1.10399	-1.05828
5	4	-0.225792	0.0755875	-0.0239464	-0.652849	-0.827	-0.569419	-0.459304	-1.02872	-0.986914

## Sheet: Triazine-Triazine(aligned)
Triazine-triazine (aligned) parallel stacked dimer		SAPT2+3/def2-TZVPD					Hunter-Sanders (Eq 1)
x	z	Elec	Exch	Ind	Disp	SAPT2+3	EvdW	Eelec	Eint(HS)	Eq 3
-5	2.6	-0.976631	1.32644	-0.219749	-1.82715	-1.69709	-1.02339	-0.877232	-1.90062	-1.37539
-5	2.7	-0.816269	1.01266	-0.172977	-1.63805	-1.61464	-0.992627	-0.817307	-1.80993	-1.36082
-5	2.8	-0.685897	0.771083	-0.136349	-1.47	-1.52116	-0.948508	-0.76022	-1.70873	-1.33535
-5	2.9	-0.579863	0.585583	-0.10764	-1.32037	-1.42229	-0.896829	-0.706091	-1.60292	-1.29815
-5	3	-0.492697	0.443749	-0.08512	-1.18713	-1.3212	-0.841566	-0.654968	-1.49653	-1.25032
-5	3.1	-0.420897	0.335564	-0.0674386	-1.06857	-1.22134	-0.7854	-0.606843	-1.39224	-1.19541
-5	3.2	-0.361383	0.253256	-0.0535467	-0.962878	-1.12455	-0.730094	-0.561663	-1.29176	-1.13478
-5	3.3	-0.311909	0.190775	-0.0426198	-0.86861	-1.03236	-0.67677	-0.519347	-1.19612	-1.07056
-5	3.4	-0.270558	0.143447	-0.0340164	-0.784473	-0.945599	-0.626102	-0.479792	-1.10589	-1.00464
-5	3.5	-0.235803	0.10767	-0.0272339	-0.709323	-0.864689	-0.578453	-0.442879	-1.02133	-0.93849
-5	3.6	-0.206431	0.0806757	-0.0218756	-0.642148	-0.789779	-0.533979	-0.408481	-0.94246	-0.87352
-5	3.7	-0.181467	0.0603443	-0.0176338	-0.58205	-0.720807	-0.492693	-0.376466	-0.869159	-0.810497
-5	3.8	-0.160122	0.0450556	-0.0142642	-0.528043	-0.657373	-0.454518	-0.346701	-0.801219	-0.750068
-5	3.9	-0.1418	0.0335813	-0.0115794	-0.479725	-0.599523	-0.419321	-0.319054	-0.738375	-0.69266
-5	4	-0.125978	0.0249847	-0.0094298	-0.436487	-0.54691	-0.386936	-0.293395	-0.680331	-0.638522
-4.8	2.6	-1.2025	1.91381	-0.292401	-2.22931	-1.8104	-1.10445	-1.02444	-2.12889	-1.42244
-4.8	2.7	-0.989805	1.45366	-0.227684	-1.98677	-1.7506	-1.09713	-0.944482	-2.04161	-1.42697
-4.8	2.8	-0.819518	1.10151	-0.177573	-1.77291	-1.66849	-1.06445	-0.869779	-1.93423	-1.41706
-4.8	2.9	-0.682822	0.832793	-0.138726	-1.58402	-1.57278	-1.01632	-0.800187	-1.8165	-1.39137
-4.8	3	-0.572379	0.628325	-0.108575	-1.41699	-1.46962	-0.959551	-0.735512	-1.69506	-1.35127
-4.8	3.1	-0.483367	0.472954	-0.0851469	-1.26893	-1.36449	-0.898766	-0.675525	-1.57429	-1.29896
-4.8	3.2	-0.410524	0.355429	-0.0669214	-1.13783	-1.25985	-0.837039	-0.619975	-1.45701	-1.23765
-4.8	3.3	-0.350666	0.266669	-0.0527268	-1.02159	-1.15831	-0.776371	-0.568604	-1.34497	-1.17121
-4.8	3.4	-0.301349	0.199725	-0.041659	-0.918407	-1.06169	-0.718018	-0.521148	-1.23917	-1.10129
-4.8	3.5	-0.260452	0.149342	-0.033018	-0.826735	-0.970863	-0.662719	-0.47735	-1.14007	-1.02999
-4.8	3.6	-0.226318	0.111488	-0.0262588	-0.745212	-0.886301	-0.610862	-0.436957	-1.04782	-0.958902
-4.8	3.7	-0.197644	0.0830962	-0.020961	-0.672646	-0.808154	-0.5626	-0.39973	-0.96233	-0.889452
-4.8	3.8	-0.173399	0.0618353	-0.0167953	-0.607982	-0.736341	-0.517928	-0.365437	-0.883366	-0.822445
-4.8	3.9	-0.15277	0.0459341	-0.0135096	-0.550131	-0.670477	-0.476743	-0.333863	-0.810606	-0.758516
-4.8	4	-0.13512	0.0340665	-0.0109065	-0.498639	-0.610599	-0.438879	-0.304804	-0.743683	-0.698066
-4.6	2.6	-1.50152	2.70154	-0.386901	-2.71005	-1.89693	-1.14423	-1.1742	-2.31842	-1.42877
-4.6	2.7	-1.21731	2.04277	-0.298067	-2.40107	-1.87368	-1.17948	-1.0711	-2.25058	-1.46249
-4.6	2.8	-0.993069	1.5413	-0.230029	-2.13071	-1.81252	-1.17076	-0.976467	-2.14723	-1.4766
-4.6	2.9	-0.815535	1.16051	-0.177848	-1.89366	-1.72654	-1.13422	-0.889722	-2.02394	-1.46894
-4.6	3	-0.67455	0.872072	-0.13777	-1.68534	-1.62559	-1.08093	-0.810293	-1.89122	-1.44094
-4.6	3.1	-0.561762	0.65412	-0.106947	-1.50203	-1.51662	-1.01844	-0.737621	-1.75606	-1.39627
-4.6	3.2	-0.471701	0.489591	-0.0832066	-1.34032	-1.40563	-0.95184	-0.671171	-1.62301	-1.33863
-4.6	3.3	-0.398569	0.365921	-0.0649012	-1.19777	-1.29532	-0.884473	-0.610438	-1.49491	-1.27064
-4.6	3.4	-0.33894	0.273112	-0.050766	-1.07199	-1.18859	-0.818505	-0.554948	-1.37345	-1.19818
-4.6	3.5	-0.290209	0.203499	-0.0398372	-0.960783	-1.08733	-0.75527	-0.50426	-1.25953	-1.12259
-4.6	3.6	-0.250057	0.151397	-0.0313722	-0.862374	-0.992406	-0.69554	-0.457966	-1.15351	-1.04611
-4.6	3.7	-0.216733	0.112464	-0.0248015	-0.7752	-0.904271	-0.639705	-0.415689	-1.05539	-0.970406
-4.6	3.8	-0.188874	0.0834155	-0.0196866	-0.697891	-0.823036	-0.587897	-0.377085	-0.964981	-0.896892
-4.6	3.9	-0.165406	0.0617772	-0.015691	-0.62924	-0.74856	-0.540082	-0.341835	-0.881918	-0.826375
-4.6	4	-0.145526	0.0456711	-0.012558	-0.568078	-0.68049	-0.496124	-0.309651	-0.805775	-0.759451
-4.4	2.6	-1.88967	3.73136	-0.508487	-3.27951	-1.94631	-1.1204	-1.31454	-2.43494	-1.38386
-4.4	2.7	-1.51106	2.81061	-0.387677	-2.88928	-1.9774	-1.22426	-1.1865	-2.41076	-1.4603
-4.4	2.8	-1.21662	2.11252	-0.296109	-2.54993	-1.95014	-1.25692	-1.07083	-2.32776	-1.5088
-4.4	2.9	-0.98511	1.58488	-0.226601	-2.25434	-1.88117	-1.24341	-0.966352	-2.20976	-1.52728
-4.4	3	-0.803572	1.18684	-0.173758	-1.99643	-1.78692	-1.20094	-0.871961	-2.0729	-1.51791
-4.4	3.1	-0.660505	0.88719	-0.133525	-1.77078	-1.67762	-1.1413	-0.786666	-1.92797	-1.48516
-4.4	3.2	-0.547231	0.662011	-0.102847	-1.57286	-1.56093	-1.07248	-0.709568	-1.78205	-1.43369
-4.4	3.3	-0.4574	0.493035	-0.0794238	-1.39918	-1.44297	-0.99981	-0.639857	-1.63967	-1.36915
-4.4	3.4	-0.38484	0.366706	-0.0615147	-1.24668	-1.32633	-0.926796	-0.576804	-1.5036	-1.29444
-4.4	3.5	-0.326079	0.272376	-0.0478016	-1.11265	-1.21416	-0.855668	-0.519752	-1.37542	-1.21554
-4.4	3.6	-0.278346	0.202006	-0.0372823	-0.994551	-1.10817	-0.787784	-0.468112	-1.2559	-1.13431
-4.4	3.7	-0.239211	0.149586	-0.0291953	-0.890436	-1.00926	-0.723909	-0.421357	-1.14527	-1.05289
-4.4	3.8	-0.206867	0.110605	-0.0229618	-0.798522	-0.917746	-0.664402	-0.37901	-1.04341	-0.972929
-4.4	3.9	-0.179924	0.0816596	-0.0181396	-0.717271	-0.833675	-0.609363	-0.340648	-0.950011	-0.895822
-4.4	4	-0.157305	0.0601943	-0.0143933	-0.645224	-0.756727	-0.558717	-0.305886	-0.864603	-0.822318
-4.2	2.6	-2.38893	5.04272	-0.662499	-3.9466	-1.95531	-1.00774	-1.42885	-2.4366	-1.27741
-4.2	2.7	-1.88593	3.78606	-0.500054	-3.45808	-2.05801	-1.2138	-1.27644	-2.49025	-1.41497
-4.2	2.8	-1.49787	2.83698	-0.378135	-3.03619	-2.07522	-1.31064	-1.1407	-2.45135	-1.51054
-4.2	2.9	-1.19745	2.12183	-0.286499	-2.67093	-2.03305	-1.33543	-1.01965	-2.35508	-1.56416
-4.2	3	-0.964827	1.58399	-0.217516	-2.3537	-1.95206	-1.31382	-0.911587	-2.2254	-1.58003
-4.2	3.1	-0.782934	1.18045	-0.165505	-2.07781	-1.8458	-1.26345	-0.814998	-2.07845	-1.56411
-4.2	3.2	-0.640484	0.878283	-0.126234	-1.83743	-1.72586	-1.19636	-0.72858	-1.92494	-1.52318
-4.2	3.3	-0.528422	0.652331	-0.0965371	-1.62738	-1.60001	-1.12066	-0.651187	-1.77185	-1.46321
-4.2	3.4	-0.440042	0.483615	-0.0740513	-1.44377	-1.47425	-1.04177	-0.581816	-1.62359	-1.39054
-4.2	3.5	-0.368986	0.358085	-0.056998	-1.28319	-1.35109	-0.96319	-0.519585	-1.48278	-1.30886
-4.2	3.6	-0.311757	0.264768	-0.0440407	-1.14242	-1.23345	-0.887136	-0.46372	-1.35086	-1.22309
-4.2	3.7	-0.265377	0.195506	-0.0341752	-1.01886	-1.12291	-0.814924	-0.413537	-1.22846	-1.13633
-4.2	3.8	-0.22753	0.144129	-0.0266408	-0.910259	-1.0203	-0.747269	-0.368433	-1.1157	-1.05028
-4.2	3.9	-0.196346	0.106096	-0.0208655	-0.814665	-0.92578	-0.684476	-0.327875	-1.01235	-0.966519
-4.2	4	-0.170426	0.0779843	-0.0164221	-0.730389	-0.839252	-0.62659	-0.29139	-0.91798	-0.88636
[truncated: 690 more rows]

## Sheet: Triazine-Triazine(anti-aligned)
Triazine-triazine (anti-aligned) parallel stacked dimer		SAPT2+3/def2-TZVPD					Hunter-Sanders (Eq 1)
[truncated: 766 more rows]

[truncated: 8 more sheets: Monosubstituted dimers, Mixed Sub Dimers, Nitrobenzene, benzonitrile, Toluene, Ethynylbenzene, Phenol, Aniline]
