# Supplementary material for: Revisiting the Hunter-Sanders Model for π–π Interactions
Source: J Am Chem Soc. 2025 May 29;147(23):19738–50. doi: 10.1021/jacs.5c03169 (PMC12164356; doi:10.1021/jacs.5c03169)
Supplement: Supplementary file 2 [file ja5c03169_si_002.xyz]

12
benzene
C   -1.38719    0.00000    0.00000 
C   -0.69359   -1.20134    0.00000 
C    0.69359   -1.20134    0.00000 
C    1.38719   -0.00000    0.00000 
C    0.69359    1.20134    0.00000 
C   -0.69359    1.20134    0.00000 
H   -2.47002    0.00000    0.00000 
H   -1.23501   -2.13910    0.00000 
H    1.23501   -2.13910    0.00000 
H    2.47002   -0.00000    0.00000 
H    1.23501    2.13910    0.00000 
H   -1.23501    2.13910    0.00000 
24
anthracene
C   -3.63570    0.71110    0.00000 
C   -2.46636    1.39863    0.00000 
C   -1.21421    0.71483    0.00000 
C   -1.21421   -0.71483    0.00000 
C   -2.46636   -1.39863    0.00000 
C   -3.63570   -0.71110    0.00000 
C    0.00000    1.39346    0.00000 
C   -0.00000   -1.39346    0.00000 
C    1.21421   -0.71483    0.00000 
C    1.21421    0.71483    0.00000 
C    2.46636    1.39863    0.00000 
H    2.46395    2.48233    0.00000 
C    3.63570    0.71110    0.00000 
C    3.63570   -0.71110    0.00000 
C    2.46636   -1.39863    0.00000 
H    0.00000    2.47823    0.00000 
H   -4.57925    1.24202    0.00000 
H   -2.46395    2.48233    0.00000 
H   -2.46395   -2.48233    0.00000 
H   -4.57925   -1.24202    0.00000 
H   -0.00000   -2.47823    0.00000 
H    4.57925    1.24202    0.00000 
H    4.57925   -1.24202    0.00000 
H    2.46395   -2.48233    0.00000 
120
C96H24
C    3.52778    1.22761    0.00000 
C    2.82058    0.00000    0.00000 
C    1.41620    0.00000    0.00000 
C    0.70810    1.22646    0.00000 
C    1.41029    2.44269    0.00000 
C    2.82703    2.44134    0.00000 
C   -0.70810    1.22646   -0.00000 
C   -1.41029    2.44269   -0.00000 
C   -0.70075    3.66895   -0.00000 
C    0.70075    3.66895    0.00000 
C    1.41212    4.89961    0.00000 
C    2.82756    4.89747    0.00000 
C    3.53712    3.67273    0.00000 
C    4.94167    3.67088    0.00000 
C    5.64991    2.44417    0.00000 
C    4.94924    1.22687    0.00000 
C    5.65511    0.00000    0.00000 
C    4.94924   -1.22687    0.00000 
C    3.52778   -1.22761    0.00000 
C    2.82703   -2.44134    0.00000 
C    1.41029   -2.44269    0.00000 
C    0.70810   -1.22646    0.00000 
C   -0.70810   -1.22646   -0.00000 
C   -1.41620    0.00000   -0.00000 
C   -2.82058    0.00000   -0.00000 
C   -3.52778    1.22761   -0.00000 
C   -2.82703    2.44134   -0.00000 
C   -1.41212    4.89961   -0.00000 
C   -0.70824    6.11505   -0.00000 
C    0.70824    6.11505    0.00000 
C    3.53596    6.12447    0.00000 
C    4.94660    6.09477    0.00000 
C    5.64849    4.91227    0.00000 
C    7.07840    2.43560    0.00000 
C    7.75152    1.23650    0.00000 
C    7.07193    0.00000    0.00000 
C    5.64991   -2.44417    0.00000 
C    4.94167   -3.67088    0.00000 
C    3.53712   -3.67273    0.00000 
C    0.70075   -3.66895    0.00000 
C   -0.70075   -3.66895   -0.00000 
C   -1.41029   -2.44269   -0.00000 
C   -2.82703   -2.44134   -0.00000 
C   -3.52778   -1.22761   -0.00000 
C   -3.53712    3.67273   -0.00000 
C   -2.82756    4.89747   -0.00000 
C    1.42991    7.34787    0.00000 
C    2.80492    7.33127    0.00000 
C    7.09171    4.87005    0.00000 
C    7.76344    3.70658    0.00000 
C    7.75152   -1.23650    0.00000 
C    7.07840   -2.43560    0.00000 
C    2.82756   -4.89747    0.00000 
C    1.41212   -4.89961    0.00000 
C    7.76344   -3.70658    0.00000 
C    7.09171   -4.87005    0.00000 
C    5.64849   -4.91227    0.00000 
C    4.94660   -6.09477    0.00000 
C    3.53596   -6.12447    0.00000 
C    2.80492   -7.33127    0.00000 
C    1.42991   -7.34787    0.00000 
C    0.70824   -6.11505    0.00000 
C   -0.70824   -6.11505   -0.00000 
C   -1.41212   -4.89961   -0.00000 
C   -2.82756   -4.89747   -0.00000 
C   -3.53712   -3.67273   -0.00000 
C    0.67173   -8.57663    0.00000 
C   -0.67173   -8.57663   -0.00000 
C   -1.42991   -7.34787   -0.00000 
C   -2.80492   -7.33127   -0.00000 
C   -3.53596   -6.12447   -0.00000 
C   -4.94660   -6.09477   -0.00000 
C   -5.64849   -4.91227   -0.00000 
C   -4.94167   -3.67088   -0.00000 
C   -5.64991   -2.44417   -0.00000 
C   -4.94924   -1.22687   -0.00000 
C   -7.09171   -4.87005   -0.00000 
C   -7.76344   -3.70658   -0.00000 
C   -7.07840   -2.43560   -0.00000 
C   -5.65511    0.00000   -0.00000 
C   -4.94924    1.22687   -0.00000 
C   -5.64991    2.44417   -0.00000 
C   -4.94167    3.67088   -0.00000 
C   -7.75152   -1.23650   -0.00000 
C   -7.07193    0.00000   -0.00000 
C   -7.75152    1.23650   -0.00000 
C   -7.07840    2.43560   -0.00000 
C   -7.76344    3.70658   -0.00000 
C   -7.09171    4.87005   -0.00000 
C   -5.64849    4.91227   -0.00000 
C   -4.94660    6.09477   -0.00000 
C   -3.53596    6.12447   -0.00000 
C   -2.80492    7.33127   -0.00000 
C   -1.42991    7.34787   -0.00000 
C   -0.67173    8.57663   -0.00000 
C    0.67173    8.57663    0.00000 
H    5.48810    7.03450    0.00000 
H    8.83610    1.23558    0.00000 
H    3.34801    8.27008    0.00000 
H    7.62842    5.81145    0.00000 
H    8.84707    3.70068    0.00000 
H    8.83610   -1.23558    0.00000 
H    8.84707   -3.70068    0.00000 
H    7.62842   -5.81145    0.00000 
H    5.48810   -7.03450    0.00000 
H    3.34801   -8.27008    0.00000 
H    1.21865   -9.51213    0.00000 
H   -1.21865   -9.51213   -0.00000 
H   -3.34801   -8.27008   -0.00000 
H   -5.48810   -7.03450   -0.00000 
H   -7.62842   -5.81145   -0.00000 
H   -8.84707   -3.70068   -0.00000 
H   -8.83610   -1.23558   -0.00000 
H   -8.83610    1.23558   -0.00000 
H   -8.84707    3.70068   -0.00000 
H   -7.62842    5.81145   -0.00000 
H   -5.48810    7.03450   -0.00000 
H   -3.34801    8.27008   -0.00000 
H   -1.21865    9.51213   -0.00000 
H    1.21865    9.51213    0.00000 
11
pyridine
C   -0.66793    1.19027   -0.00000 
C   -1.37548    0.00000   -0.00000 
C   -0.66793   -1.19027   -0.00000 
C    0.71761   -1.13543    0.00000 
C    0.71761    1.13543    0.00000 
H   -1.17488    2.14608   -0.00000 
H   -2.45830    0.00000   -0.00000 
H   -1.17488   -2.14608   -0.00000 
H    1.30170   -2.05014    0.00000 
H    1.30170    2.05014    0.00000 
N    1.40878    0.00000    0.00000 
9
s-triazine
C   -1.28751    0.00000    0.00000 
C    0.64375   -1.11502    0.00000 
C    0.64376    1.11502    0.00000 
H   -2.37298    0.00000    0.00000 
H    1.18649   -2.05506    0.00000 
H    1.18649    2.05506    0.00000 
N    1.36303   -0.00000    0.00000 
N   -0.68152   -1.18042    0.00000 
N   -0.68152    1.18042    0.00000 
14
nitrobenzene
C   -1.37850   -0.00000    0.00000 
C   -0.68832   -1.20377    0.00000 
C    0.69614   -1.21188    0.00000 
C    1.36287   -0.00000    0.00000 
C    0.69614    1.21188    0.00000 
C   -0.68832    1.20377    0.00000 
H   -2.46095   -0.00000    0.00000 
H   -1.22880   -2.14100    0.00000 
H    1.26034   -2.13279    0.00000 
N    2.83675   -0.00000    0.00000 
H    1.26034    2.13279    0.00000 
H   -1.22880    2.14100    0.00000 
O    3.39858    1.07364    0.00000 
O    3.39858   -1.07364    0.00000 
13
benzonitrile
C   -1.38336    0.00000    0.00000 
C   -0.69216   -1.20285    0.00000 
C    0.69151   -1.20884    0.00000 
C    1.38464    0.00000    0.00000 
C    0.69151    1.20884    0.00000 
C   -0.69216    1.20285    0.00000 
H   -2.46581    0.00000    0.00000 
H   -1.23264   -2.14027    0.00000 
H    1.24048   -2.14086    0.00000 
C    2.81845    0.00000    0.00000 
H    1.24048    2.14086    0.00000 
H   -1.23264    2.14027    0.00000 
N    3.96709    0.00000    0.00000 
15
toluene
C   -1.39489   -0.00077   -0.00000 
C   -0.69640   -1.19685   -0.00000 
C    0.69148   -1.19381   -0.00000 
C    1.40487   -0.00085    0.00000 
C    0.68984    1.19460    0.00000 
C   -0.69489    1.19768    0.00000 
H   -2.47747   -0.00020   -0.00000 
H   -1.23172   -2.13827   -0.00000 
H    1.22893   -2.13528   -0.00000 
C    2.90858    0.01023    0.00000 
H    1.22846    2.13590    0.00000 
H   -1.23098    2.13869    0.00000 
H    3.29636    0.52787   -0.88006 
H    3.31298   -1.00182    0.00000 
H    3.29636    0.52787    0.88006 
14
ethynylbenzene
C   -1.38853    0.00000    0.00000 
C   -0.69372   -1.20062   -0.00000 
C    0.69034   -1.20450   -0.00000 
C    1.39529   -0.00000   -0.00000 
C    0.69034    1.20450    0.00000 
C   -0.69372    1.20062    0.00000 
H   -2.47108    0.00000    0.00000 
H   -1.23261   -2.13945   -0.00000 
H    1.23723   -2.13809   -0.00000 
C    2.82620   -0.00000   -0.00000 
H    1.23723    2.13809    0.00000 
H   -1.23261    2.13945    0.00000 
C    4.02528   -0.00000   -0.00000 
H    5.08878   -0.00000   -0.00000 
13
phenol
C   -1.39288    0.00129    0.00000 
C   -0.68972   -1.19577    0.00000 
C    0.69423   -1.20448    0.00000 
C    1.38835   -0.00089    0.00000 
C    0.69331    1.20259    0.00000 
C   -0.69328    1.19726    0.00000 
H   -2.47469    0.00079    0.00000 
H   -1.22498   -2.13711    0.00000 
H    1.25137   -2.13195    0.00000 
O    2.74518   -0.05916    0.00000 
H    1.23539    2.14231    0.00000 
H   -1.22741    2.13916    0.00000 
H    3.10648    0.82901    0.00000 
14
aniline
C    1.40897    0.00000   -0.00124 
C    0.69635   -1.19981    0.00000 
C    0.69635    1.19981   -0.00000 
C   -1.39304   -0.00000    0.00000 
C   -0.68775    1.19437   -0.00003 
C   -0.68775   -1.19437   -0.00003 
H    1.23474    2.14084    0.00512 
H   -1.22029    2.13755   -0.00026 
H   -1.22029   -2.13755   -0.00026 
H    1.23474   -2.14084    0.00512 
H    3.24303    0.83537   -0.28921 
H    3.24303   -0.83537   -0.28921 
N    2.79855    0.00000    0.05134 
H   -2.47481   -0.00000   -0.00040 
