# Supplementary material for: Revisiting the Hunter-Sanders Model for π–π Interactions
Source: J Am Chem Soc. 2025 May 29;147(23):19738–50. doi: 10.1021/jacs.5c03169 (PMC12164356; doi:10.1021/jacs.5c03169)
Supplement: Supplementary file 3 [file ja5c03169_si_003.xyz]

14
C6H5-CCH
C   -0.00000    1.40977   -0.00000 
C    1.21564    0.69496   -0.00000 
C   -1.21564    0.69496    0.00000 
C    0.00000   -1.40086    0.00000 
C   -1.21039   -0.69942    0.00000 
C    1.21039   -0.69942   -0.00000 
H   -2.15277    1.24376    0.00000 
H    2.15277    1.24376   -0.00000 
H   -2.15321   -1.24042    0.00000 
H    2.15321   -1.24042   -0.00000 
C   -0.00000    2.83756   -0.00000 
C   -0.00000    4.04947   -0.00000 
H   -0.00000    5.11618   -0.00000 
H    0.00000   -2.48782    0.00000 
16
C6H5-CH2OH
C    0.00026   -1.40386    0.00000 
C   -1.20502   -0.69891    0.00000 
C    1.21012   -0.70044    0.00000 
C   -0.00212    1.40796   -0.00000 
C    1.20583    0.69461   -0.00000 
C   -1.20906    0.70063   -0.00000 
H    2.15497   -1.23845    0.00000 
H   -2.14969   -1.23751    0.00000 
C    0.05652    2.92128   -0.00000 
H    0.62057    3.25353    0.88875 
H    0.62057    3.25353   -0.88875 
H    2.15000    1.23744   -0.00000 
H   -2.14675    1.24607   -0.00000 
H   -0.00016   -2.49094    0.00000 
O   -1.25800    3.48611   -0.00000 
H   -1.15735    4.44374   -0.00000 
15
C6H5-CH3
C   -0.00000    1.40586   -0.00116 
C    1.20761    0.70125    0.00044 
C   -1.20761    0.70125    0.00044 
C    0.00000   -1.41532   -0.00172 
C   -1.20441   -0.69652    0.00100 
C    1.20441   -0.69652    0.00100 
H   -2.15256    1.23938    0.00532 
H    2.15256    1.23938    0.00532 
C    0.00000   -2.92704   -0.03392 
H   -0.88927   -3.33367    0.46099 
H    0.00000   -3.29443   -1.06933 
H    0.88927   -3.33367    0.46099 
H   -2.14787   -1.23911    0.00685 
H    2.14787   -1.23911    0.00685 
H   -0.00000    2.49289    0.00155 
14
C6H5-CHO
C    0.00006    1.39912    0.00000 
C    1.21805    0.69651    0.00000 
C   -1.21361    0.69518    0.00000 
C   -0.00211   -1.39447   -0.00000 
C   -1.21649   -0.70073   -0.00000 
C    1.21411   -0.69561   -0.00000 
H   -2.15021    1.25024    0.00000 
H    2.14535    1.26265    0.00000 
H   -2.15634   -1.24646   -0.00000 
H    2.15307   -1.24328   -0.00000 
C   -0.02690    2.88215    0.00000 
O    0.95337    3.60314    0.00000 
H   -1.05692    3.31600    0.00000 
H   -0.00035   -2.48174   -0.00000 
13
C6H5-CN
C    0.00000   -1.39564    0.00000 
C   -1.21250   -0.69784    0.00000 
C    1.21250   -0.69784   -0.00000 
C   -0.00000    1.39863   -0.00000 
C    1.21975    0.69635   -0.00000 
C   -1.21975    0.69635    0.00000 
C   -0.00000    2.83169   -0.00000 
N   -0.00000    3.99456   -0.00000 
H   -2.15386   -1.24039    0.00000 
H    2.15386   -1.24039   -0.00000 
H    2.15513    1.24741   -0.00000 
H   -2.15513    1.24741    0.00000 
H    0.00000   -2.48246    0.00000 
17
C6H5-COCH3
C    0.00028    1.40883    0.00000 
C    1.21199    0.69462    0.00000 
C   -1.21075    0.69516    0.00000 
C   -0.00100   -1.39949    0.00000 
C   -1.21166   -0.70106    0.00000 
C    1.21115   -0.69805    0.00000 
H   -2.15641    1.22830    0.00000 
H    2.14153    1.25603    0.00000 
H   -2.15399   -1.24274    0.00000 
H    2.15271   -1.24133    0.00000 
C    0.04470    2.91220    0.00000 
O    1.10833    3.51468    0.00000 
C   -1.27882    3.66844    0.00000 
H   -1.87370    3.40129    0.88292 
H   -1.87370    3.40129   -0.88292 
H   -1.07656    4.74156    0.00000 
H   -0.00079   -2.48669    0.00000 
18
C6H5-COOCH3
C    0.00004    1.40413   -0.00000 
C    1.21257    0.69516   -0.00000 
C   -1.21415    0.69678    0.00000 
C    0.00031   -1.39869    0.00000 
C   -1.21041   -0.69853    0.00000 
C    1.21164   -0.69885   -0.00000 
H   -2.15269    1.24009    0.00000 
H    2.14279    1.25475   -0.00000 
H   -2.15262   -1.24038    0.00000 
H    2.15395   -1.24044   -0.00000 
C    0.06730    2.89853   -0.00000 
O    1.09864    3.54287   -0.00000 
O   -1.16998    3.47071    0.00000 
C   -1.17255    4.91836   -0.00000 
H   -2.22644    5.20405    0.00000 
H   -0.66348    5.29857    0.89182 
H   -0.66348    5.29857   -0.89182 
H   -0.00042   -2.48586    0.00000 
15
C6H5-COOH
C    0.00015   -1.39769    0.00000 
C   -1.21112   -0.69837    0.00000 
C    1.21231   -0.69837    0.00000 
C    0.00002    1.40276    0.00000 
C    1.21368    0.69502    0.00000 
C   -1.21504    0.69665    0.00000 
H   -2.15304   -1.24057    0.00000 
H    2.15433   -1.24040    0.00000 
H   -2.15386    1.23995    0.00000 
H    2.14363    1.25519    0.00000 
C    0.06255    2.89331    0.00000 
O    1.08608    3.54901    0.00000 
O   -1.17594    3.48062    0.00000 
H   -1.01307    4.43772    0.00000 
H   -0.00027   -2.48489    0.00000 
12
C6H5-H
C    0.00000    1.39883    0.00000 
C    1.21142    0.69942    0.00000 
C   -1.21142    0.69942    0.00000 
C    0.00000   -1.39883    0.00000 
C   -1.21142   -0.69942    0.00000 
C    1.21142   -0.69942    0.00000 
H    0.00000    2.48613    0.00000 
H    2.15305    1.24307    0.00000 
H    2.15305   -1.24307    0.00000 
H    0.00000   -2.48613    0.00000 
H   -2.15305   -1.24307    0.00000 
H   -2.15305    1.24307    0.00000 
20
C6H5-NCH3_2
C    0.00000    1.43134   -0.00918 
C    1.20982    0.69331    0.00569 
C   -1.20983    0.69331    0.00569 
C    0.00000   -1.41637   -0.00480 
C   -1.20009   -0.70079    0.00130 
C    1.20009   -0.70079    0.00130 
H    2.16519    1.20466    0.02067 
H    2.14998   -1.23061    0.00966 
H   -2.14998   -1.23061    0.00967 
H   -2.16520    1.20464    0.02069 
N    0.00007    2.82306   -0.05277 
C   -1.24219    3.53472    0.21882 
H   -1.06433    4.60945    0.12737 
H   -2.01052    3.25874   -0.51354 
H   -1.63945    3.32508    1.22757 
C    1.24245    3.53448    0.21893 
H    2.01080    3.25829   -0.51335 
H    1.06482    4.60924    0.12741 
H    1.63956    3.32479    1.22772 
H    0.00000   -2.50255   -0.00510 
14
C6H5-NH2
C    0.00000    1.41426    0.00041 
C    1.21027    0.69603   -0.00021 
C   -1.21027    0.69603   -0.00021 
C   -0.00000   -1.40910    0.00041 
C   -1.20488   -0.69861   -0.00020 
C    1.20488   -0.69861   -0.00020 
H   -2.15299    1.24020    0.00282 
H   -2.15187   -1.23327   -0.00248 
H    2.15187   -1.23327   -0.00248 
H    2.15299    1.24020    0.00282 
H   -0.83529    3.24757   -0.30024 
H    0.83529    3.24757   -0.30024 
N    0.00000    2.81285    0.06787 
H    0.00000   -2.49533   -0.00033 
17
C6H5-NHCH3
C    0.00135    1.41856   -0.00322 
C    1.21285    0.69810    0.00330 
C   -1.21006    0.69235    0.00076 
C    0.00048   -1.41090   -0.00154 
C   -1.20627   -0.69881    0.00162 
C    1.20166   -0.69929   -0.00092 
H   -2.15297    1.23694   -0.00343 
H   -2.15375   -1.23268    0.00590 
H    2.14910   -1.23338    0.00195 
H    2.16046    1.22679    0.00953 
N   -0.03296    2.80825   -0.05362 
H   -0.90316    3.20612    0.26602 
C    1.14400    3.60006    0.27118 
H    0.86404    4.65751    0.26747 
H    1.92175    3.45192   -0.48842 
H    1.57521    3.34562    1.25480 
H    0.00064   -2.49708   -0.00144 
15
C6H5-NHOH
C    0.00072   -1.40557   -0.00261 
C    1.20810   -0.69881   -0.00220 
C   -1.20376   -0.69608    0.00395 
C   -0.00217    1.40499   -0.00433 
C   -1.21449    0.70013   -0.00048 
C    1.21160    0.69534    0.00567 
H    2.15341    1.24119    0.01314 
H    2.15453   -1.23385    0.00450 
H   -2.14951   -1.23252    0.01357 
H   -2.14949    1.24900    0.01467 
N    0.04652    2.81591   -0.11800 
H    0.87703    3.18271    0.34037 
O   -1.06322    3.47369    0.53626 
H   -1.47422    3.95180   -0.19565 
H    0.00020   -2.49190   -0.00044 
13
C6H5-NO
C   -0.00010    1.38763   -0.00000 
C    1.21896    0.69614   -0.00000 
C   -1.22450    0.69756   -0.00000 
C    0.00310   -1.39007    0.00000 
C   -1.21674   -0.69216    0.00000 
C    1.21929   -0.69911    0.00000 
H   -2.14813    1.26939   -0.00000 
H    2.14220    1.27029   -0.00000 
H   -2.15357   -1.24365    0.00000 
H    2.15752   -1.24709    0.00000 
N    0.11982    2.83399   -0.00000 
O   -0.93456    3.44946   -0.00000 
H   -0.00014   -2.47721    0.00000 
14
C6H5-NO2
C   -0.00000    1.37804   -0.00000 
C    1.22098    0.70094   -0.00000 
C   -1.22098    0.70094    0.00000 
C    0.00000   -1.39158    0.00000 
C    1.21289   -0.69417   -0.00000 
C   -1.21289   -0.69417    0.00000 
H    2.15456   -1.23578    0.00000 
H    2.14674    1.26448   -0.00000 
H   -2.14674    1.26448    0.00000 
H   -2.15456   -1.23578    0.00000 
O    1.08976    3.44167   -0.00000 
O   -1.08976    3.44166   -0.00000 
N   -0.00000    2.87138   -0.00000 
H    0.00000   -2.47834    0.00000 
13
C6H5-OH
C    0.00104    1.39940    0.00000 
C    1.21536    0.70007    0.00000 
C   -1.21255    0.69837    0.00000 
C   -0.00152   -1.40372    0.00000 
C   -1.20797   -0.69917    0.00000 
C    1.20565   -0.69496    0.00000 
H   -2.15360    1.24690    0.00000 
H   -2.15416   -1.23462    0.00000 
H    2.15080   -1.23232    0.00000 
H    2.14676    1.25885    0.00000 
O    0.06086    2.77216    0.00000 
H   -0.83924    3.12138    0.00000 
H   -0.00055   -2.48994    0.00000 
16
C6H5-OMe
C   -0.00076    1.40345   -0.00000 
C   -1.21599    0.70156   -0.00000 
C    1.21369    0.69565   -0.00000 
C   -0.00117   -1.40549    0.00000 
C    1.20766   -0.69627    0.00000 
C   -1.20343   -0.69889    0.00000 
H   -2.16392    1.22809   -0.00000 
H   -2.15006   -1.23402    0.00000 
H    2.15366   -1.23232    0.00000 
H    2.14463    1.25571   -0.00000 
O    0.10857    2.76937   -0.00000 
C   -1.10406    3.52508   -0.00000 
H   -1.70467    3.30978    0.89608 
H   -1.70467    3.30978   -0.89608 
H   -0.80170    4.57529   -0.00000 
H   -0.00132   -2.49186    0.00000 
