# Supplementary material for: Revisiting the Hunter-Sanders Model for π–π Interactions
Source: J Am Chem Soc. 2025 May 29;147(23):19738–50. doi: 10.1021/jacs.5c03169 (PMC12164356; doi:10.1021/jacs.5c03169)
Supplement: Supplementary file 4 [file ja5c03169_si_004.txt]

12
benzene
C   -1.38719    0.00000    0.00000      0.937     -0.500
C   -0.69359   -1.20134    0.00000      0.937     -0.500
C    0.69359   -1.20134    0.00000      0.937     -0.500
C    1.38719   -0.00000    0.00000      0.937     -0.500
C    0.69359    1.20134    0.00000      0.937     -0.500
C   -0.69359    1.20134    0.00000      0.937     -0.500
H   -2.47002    0.00000    0.00000      0.063     -0.000
H   -1.23501   -2.13910    0.00000      0.063     -0.000
H    1.23501   -2.13910    0.00000      0.063     -0.000
H    2.47002   -0.00000    0.00000      0.063     -0.000
H    1.23501    2.13910    0.00000      0.063     -0.000
H   -1.23501    2.13910    0.00000      0.063     -0.000
24
anthracene
C   -3.63570    0.71110    0.00000      0.939     -0.500
C   -2.46636    1.39863    0.00000      0.943     -0.500
C   -1.21421    0.71483    0.00000      0.994     -0.498
C   -1.21421   -0.71483    0.00000      0.994     -0.498
C   -2.46636   -1.39863    0.00000      0.943     -0.500
C   -3.63570   -0.71110    0.00000      0.939     -0.500
C    0.00000    1.39346    0.00000      0.948     -0.502
C   -0.00000   -1.39346    0.00000      0.948     -0.502
C    1.21421   -0.71483    0.00000      0.994     -0.498
C    1.21421    0.71483    0.00000      0.994     -0.498
C    2.46636    1.39863    0.00000      0.943     -0.500
H    2.46395    2.48233    0.00000      0.060     -0.000
C    3.63570    0.71110    0.00000      0.939     -0.500
C    3.63570   -0.71110    0.00000      0.939     -0.500
C    2.46636   -1.39863    0.00000      0.943     -0.500
H    0.00000    2.47823    0.00000      0.058     -0.000
H   -4.57925    1.24202    0.00000      0.061     -0.000
H   -2.46395    2.48233    0.00000      0.060     -0.000
H   -2.46395   -2.48233    0.00000      0.060     -0.000
H   -4.57925   -1.24202    0.00000      0.061     -0.000
H   -0.00000   -2.47823    0.00000      0.058     -0.000
H    4.57925    1.24202    0.00000      0.061     -0.000
H    4.57925   -1.24202    0.00000      0.061     -0.000
H    2.46395   -2.48233    0.00000      0.060     -0.000
120
C96H24
C    3.52778    1.22761    0.00000      1.000     -0.500
C    2.82058    0.00000    0.00000      1.000     -0.500
C    1.41620    0.00000    0.00000      1.000     -0.500
C    0.70810    1.22646    0.00000      1.000     -0.500
C    1.41029    2.44269    0.00000      1.000     -0.500
C    2.82703    2.44134    0.00000      1.000     -0.500
C   -0.70810    1.22646   -0.00000      1.000     -0.500
C   -1.41029    2.44269   -0.00000      1.000     -0.500
C   -0.70075    3.66895   -0.00000      1.000     -0.500
C    0.70075    3.66895    0.00000      1.000     -0.500
C    1.41212    4.89961    0.00000      0.998     -0.499
C    2.82756    4.89747    0.00000      1.000     -0.500
C    3.53712    3.67273    0.00000      0.998     -0.499
C    4.94167    3.67088    0.00000      1.000     -0.500
C    5.64991    2.44417    0.00000      1.000     -0.500
C    4.94924    1.22687    0.00000      0.998     -0.499
C    5.65511    0.00000    0.00000      1.000     -0.500
C    4.94924   -1.22687    0.00000      0.998     -0.499
C    3.52778   -1.22761    0.00000      1.000     -0.500
C    2.82703   -2.44134    0.00000      1.000     -0.500
C    1.41029   -2.44269    0.00000      1.000     -0.500
C    0.70810   -1.22646    0.00000      1.000     -0.500
C   -0.70810   -1.22646   -0.00000      1.000     -0.500
C   -1.41620    0.00000   -0.00000      1.000     -0.500
C   -2.82058    0.00000   -0.00000      1.000     -0.500
C   -3.52778    1.22761   -0.00000      1.000     -0.500
C   -2.82703    2.44134   -0.00000      1.000     -0.500
C   -1.41212    4.89961   -0.00000      0.998     -0.499
C   -0.70824    6.11505   -0.00000      1.000     -0.500
C    0.70824    6.11505    0.00000      1.000     -0.500
C    3.53596    6.12447    0.00000      0.993     -0.497
C    4.94660    6.09477    0.00000      0.948     -0.504
C    5.64849    4.91227    0.00000      0.994     -0.497
C    7.07840    2.43560    0.00000      0.994     -0.497
C    7.75152    1.23650    0.00000      0.948     -0.504
C    7.07193    0.00000    0.00000      0.993     -0.497
C    5.64991   -2.44417    0.00000      1.000     -0.500
C    4.94167   -3.67088    0.00000      1.000     -0.500
C    3.53712   -3.67273    0.00000      0.998     -0.499
C    0.70075   -3.66895    0.00000      1.000     -0.500
C   -0.70075   -3.66895   -0.00000      1.000     -0.500
C   -1.41029   -2.44269   -0.00000      1.000     -0.500
C   -2.82703   -2.44134   -0.00000      1.000     -0.500
C   -3.52778   -1.22761   -0.00000      1.000     -0.500
C   -3.53712    3.67273   -0.00000      0.998     -0.499
C   -2.82756    4.89747   -0.00000      1.000     -0.500
C    1.42991    7.34787    0.00000      0.994     -0.497
C    2.80492    7.33127    0.00000      0.948     -0.504
C    7.09171    4.87005    0.00000      0.940     -0.500
C    7.76344    3.70658    0.00000      0.940     -0.500
C    7.75152   -1.23650    0.00000      0.948     -0.504
C    7.07840   -2.43560    0.00000      0.994     -0.497
C    2.82756   -4.89747    0.00000      1.000     -0.500
C    1.41212   -4.89961    0.00000      0.998     -0.499
C    7.76344   -3.70658    0.00000      0.940     -0.500
C    7.09171   -4.87005    0.00000      0.940     -0.500
C    5.64849   -4.91227    0.00000      0.994     -0.497
C    4.94660   -6.09477    0.00000      0.948     -0.504
C    3.53596   -6.12447    0.00000      0.993     -0.497
C    2.80492   -7.33127    0.00000      0.948     -0.504
C    1.42991   -7.34787    0.00000      0.994     -0.497
C    0.70824   -6.11505    0.00000      1.000     -0.500
C   -0.70824   -6.11505   -0.00000      1.000     -0.500
C   -1.41212   -4.89961   -0.00000      0.998     -0.499
C   -2.82756   -4.89747   -0.00000      1.000     -0.500
C   -3.53712   -3.67273   -0.00000      0.998     -0.499
C    0.67173   -8.57663    0.00000      0.940     -0.500
C   -0.67173   -8.57663   -0.00000      0.940     -0.500
C   -1.42991   -7.34787   -0.00000      0.994     -0.497
C   -2.80492   -7.33127   -0.00000      0.948     -0.504
C   -3.53596   -6.12447   -0.00000      0.993     -0.497
C   -4.94660   -6.09477   -0.00000      0.948     -0.504
C   -5.64849   -4.91227   -0.00000      0.994     -0.497
C   -4.94167   -3.67088   -0.00000      1.000     -0.500
C   -5.64991   -2.44417   -0.00000      1.000     -0.500
C   -4.94924   -1.22687   -0.00000      0.998     -0.499
C   -7.09171   -4.87005   -0.00000      0.940     -0.500
C   -7.76344   -3.70658   -0.00000      0.940     -0.500
C   -7.07840   -2.43560   -0.00000      0.994     -0.497
C   -5.65511    0.00000   -0.00000      1.000     -0.500
C   -4.94924    1.22687   -0.00000      0.998     -0.499
C   -5.64991    2.44417   -0.00000      1.000     -0.500
C   -4.94167    3.67088   -0.00000      1.000     -0.500
C   -7.75152   -1.23650   -0.00000      0.948     -0.504
C   -7.07193    0.00000   -0.00000      0.993     -0.497
C   -7.75152    1.23650   -0.00000      0.948     -0.504
C   -7.07840    2.43560   -0.00000      0.994     -0.497
C   -7.76344    3.70658   -0.00000      0.940     -0.500
C   -7.09171    4.87005   -0.00000      0.940     -0.500
C   -5.64849    4.91227   -0.00000      0.994     -0.497
C   -4.94660    6.09477   -0.00000      0.948     -0.504
C   -3.53596    6.12447   -0.00000      0.993     -0.497
C   -2.80492    7.33127   -0.00000      0.948     -0.504
C   -1.42991    7.34787   -0.00000      0.994     -0.497
C   -0.67173    8.57663   -0.00000      0.940     -0.500
C    0.67173    8.57663    0.00000      0.940     -0.500
H    5.48810    7.03450    0.00000      0.061      0.000
H    8.83610    1.23558    0.00000      0.061      0.000
H    3.34801    8.27008    0.00000      0.061      0.000
H    7.62842    5.81145    0.00000      0.064      0.000
H    8.84707    3.70068    0.00000      0.064      0.000
H    8.83610   -1.23558    0.00000      0.061      0.000
H    8.84707   -3.70068    0.00000      0.064      0.000
H    7.62842   -5.81145    0.00000      0.064      0.000
H    5.48810   -7.03450    0.00000      0.061      0.000
H    3.34801   -8.27008    0.00000      0.061      0.000
H    1.21865   -9.51213    0.00000      0.064      0.000
H   -1.21865   -9.51213   -0.00000      0.064      0.000
H   -3.34801   -8.27008   -0.00000      0.061      0.000
H   -5.48810   -7.03450   -0.00000      0.061      0.000
H   -7.62842   -5.81145   -0.00000      0.064      0.000
H   -8.84707   -3.70068   -0.00000      0.064      0.000
H   -8.83610   -1.23558   -0.00000      0.061      0.000
H   -8.83610    1.23558   -0.00000      0.061      0.000
H   -8.84707    3.70068   -0.00000      0.064      0.000
H   -7.62842    5.81145   -0.00000      0.064      0.000
H   -5.48810    7.03450   -0.00000      0.061      0.000
H   -3.34801    8.27008   -0.00000      0.061      0.000
H   -1.21865    9.51213   -0.00000      0.064      0.000
H    1.21865    9.51213    0.00000      0.064      0.000
11
pyridine
C   -0.66793    1.19027   -0.00000      0.933     -0.501
C   -1.37548    0.00000   -0.00000      0.918     -0.484
C   -0.66793   -1.19027   -0.00000      0.933     -0.501
C    0.71761   -1.13543    0.00000      1.025     -0.494
C    0.71761    1.13543    0.00000      1.025     -0.494
H   -1.17488    2.14608   -0.00000      0.072     -0.000
H   -2.45830    0.00000   -0.00000      0.072     -0.000
H   -1.17488   -2.14608   -0.00000      0.072     -0.000
H    1.30170   -2.05014    0.00000      0.073     -0.000
H    1.30170    2.05014    0.00000      0.073     -0.000
N    1.40878    0.00000    0.00000      0.804     -0.525
9
s-triazine
C   -1.28751    0.00000    0.00000      1.090     -0.471
C    0.64375   -1.11502    0.00000      1.090     -0.471
C    0.64376    1.11502    0.00000      1.090     -0.471
H   -2.37298    0.00000    0.00000      0.101     -0.000
H    1.18649   -2.05506    0.00000      0.101     -0.000
H    1.18649    2.05506    0.00000      0.101     -0.000
N    1.36303   -0.00000    0.00000      0.809     -0.529
N   -0.68152   -1.18042    0.00000      0.809     -0.529
N   -0.68152    1.18042    0.00000      0.809     -0.529
14
nitrobenzene
C   -1.37850   -0.00000    0.00000      0.921     -0.484
C   -0.68832   -1.20377    0.00000      0.941     -0.499
C    0.69614   -1.21188    0.00000      0.918     -0.484
C    1.36287   -0.00000    0.00000      1.152     -0.539
C    0.69614    1.21188    0.00000      0.918     -0.484
C   -0.68832    1.20377    0.00000      0.941     -0.499
H   -2.46095   -0.00000    0.00000      0.076     -0.000
H   -1.22880   -2.14100    0.00000      0.076     -0.000
H    1.26034   -2.13279    0.00000      0.100     -0.000
N    2.83675   -0.00000    0.00000      1.398     -0.611
H    1.26034    2.13279    0.00000      0.100     -0.000
H   -1.22880    2.14100    0.00000      0.076     -0.000
O    3.39858    1.07364    0.00000      1.191     -0.699
O    3.39858   -1.07364    0.00000      1.191     -0.699
13
benzonitrile
C   -1.38336    0.00000    0.00000      0.923     -0.486
C   -0.69216   -1.20285    0.00000      0.939     -0.499
C    0.69151   -1.20884    0.00000      0.932     -0.488
C    1.38464    0.00000    0.00000      1.055     -0.527
C    0.69151    1.20884    0.00000      0.932     -0.488
C   -0.69216    1.20285    0.00000      0.939     -0.499
H   -2.46581    0.00000    0.00000      0.074     -0.000
H   -1.23264   -2.14027    0.00000      0.073     -0.000
H    1.24048   -2.14086    0.00000      0.080     -0.000
C    2.81845    0.00000    0.00000      1.043     -0.486
H    1.24048    2.14086    0.00000      0.080     -0.000
H   -1.23264    2.14027    0.00000      0.073     -0.000
N    3.96709    0.00000    0.00000      0.856     -0.526
15
toluene
C   -1.39489   -0.00077   -0.00000      0.942     -0.504
C   -0.69640   -1.19685   -0.00000      0.935     -0.499
C    0.69148   -1.19381   -0.00000      0.947     -0.507
C    1.40487   -0.00085    0.00000      0.990     -0.488
C    0.68984    1.19460    0.00000      0.945     -0.507
C   -0.69489    1.19768    0.00000      0.935     -0.499
H   -2.47747   -0.00020   -0.00000      0.062     -0.000
H   -1.23172   -2.13827   -0.00000      0.062     -0.000
H    1.22893   -2.13528   -0.00000      0.058     -0.000
C    2.90858    0.01023    0.00000     -0.183     -0.000
H    1.22846    2.13590    0.00000      0.058     -0.000
H   -1.23098    2.13869    0.00000      0.062     -0.000
H    3.29636    0.52787   -0.88006      0.066     -0.000
H    3.31298   -1.00182    0.00000      0.064     -0.000
H    3.29636    0.52787    0.88006      0.066     -0.000
14
ethynylbenzene
C   -1.38853    0.00000    0.00000      0.932     -0.495
C   -0.69372   -1.20062   -0.00000      0.938     -0.500
C    0.69034   -1.20450   -0.00000      0.939     -0.495
C    1.39529   -0.00000   -0.00000      1.022     -0.511
C    0.69034    1.20450    0.00000      0.939     -0.495
C   -0.69372    1.20062    0.00000      0.938     -0.500
H   -2.47108    0.00000    0.00000      0.067     -0.000
H   -1.23261   -2.13945   -0.00000      0.067     -0.000
H    1.23723   -2.13809   -0.00000      0.072     -0.000
C    2.82620   -0.00000   -0.00000      0.961     -0.500
H    1.23723    2.13809    0.00000      0.072     -0.000
H   -1.23261    2.13945    0.00000      0.067     -0.000
C    4.02528   -0.00000   -0.00000      0.882     -0.503
H    5.08878   -0.00000   -0.00000      0.105     -0.000
13
phenol
C   -1.39288    0.00129    0.00000      0.961     -0.520
C   -0.68972   -1.19577    0.00000      0.925     -0.488
C    0.69423   -1.20448    0.00000      0.968     -0.527
C    1.38835   -0.00089    0.00000      1.111     -0.487
C    0.69331    1.20259    0.00000      0.977     -0.540
C   -0.69328    1.19726    0.00000      0.926     -0.488
H   -2.47469    0.00079    0.00000      0.061     -0.000
H   -1.22498   -2.13711    0.00000      0.065     -0.000
H    1.25137   -2.13195    0.00000      0.072     -0.000
O    2.74518   -0.05916    0.00000      1.600     -0.949
H    1.23539    2.14231    0.00000      0.054     -0.000
H   -1.22741    2.13916    0.00000      0.065     -0.000
H    3.10648    0.82901    0.00000      0.215     -0.000
14
aniline
C    1.40897    0.00000   -0.00124      1.073     -0.475
C    0.69635   -1.19981    0.00000      0.984     -0.538
C    0.69635    1.19981   -0.00000      0.984     -0.538
C   -1.39304   -0.00000    0.00000      0.966     -0.524
C   -0.68775    1.19437   -0.00003      0.925     -0.489
C   -0.68775   -1.19437   -0.00003      0.925     -0.489
H    1.23474    2.14084    0.00512      0.054     -0.000
H   -1.22029    2.13755   -0.00026      0.062     -0.000
H   -1.22029   -2.13755   -0.00026      0.062     -0.000
H    1.23474   -2.14084    0.00512      0.054     -0.000
H    3.24303    0.83537   -0.28921      0.186     -0.000
H    3.24303   -0.83537   -0.28921      0.186     -0.000
N    2.79855    0.00000    0.05134      1.353     -0.885
H   -2.47481   -0.00000   -0.00040      0.058     -0.000
